# Supplementary material for: 5-Meth­oxy-N,N-di-n-propyl­tryptamine (5-MeO-DPT): freebase and fumarate
Source: Acta Crystallogr E Crystallogr Commun. 2021 Apr 13;77(Pt 5):522–6. doi: 10.1107/S2056989021003753 (PMC8100262; doi:10.1107/S2056989021003753)
Supplement: Supplementary file 1 [file e-77-00522-sup1.cif]

##############################################################################
#                                                                            #
# This CIF contains the data in a paper accepted for publication in          #
# Acta Crystallographica Section E. It conforms to the requirements of       #
# Notes for Authors for Acta Crystallographica Section E, and has been       #
# peer reviewed under the auspices of the IUCr Commission on Journals.       #
#                                                                            #
# Full details of the Crystallographic Information File format               #
# are given in the paper "The Crystallographic Information File (CIF):       #
# a New Standard Archive File for Crystallography" by S. R. Hall, F. H.      #
# Allen and I. D. Brown [Acta Cryst. (1991), A47, 655-685].                  #
#                                                                            #
# The current version of the core CIF dictionary is obtainable from          #
# ftp://ftp.iucr.org/pub/cif_core.dic.                                       #
#                                                                            #
# Software is freely available for graphical display of the structure(s)     #
# in this CIF. For information consult the CIF software page                 #
# http://www.iucr.org/resources/cif/software.                                #
#                                                                            #
# This file may be used for bona fide research purposes within the           #
# scientific community so long as proper attribution is given to the journal # 
# article from which it was obtained.                                        #
#                                                                            #
##############################################################################
data_umd2187e_a
_audit_creation_method
;
Olex2 1.3
(compiled 2020.11.12 svn.r5f609507 for OlexSys, GUI svn.r6226)
;
_journal_data_validation_number     ?
_journal_date_recd_electronic     2021-03-25
_journal_date_accepted     2021-04-07
_journal_name_full     'Acta Crystallographica, Section E'
_journal_year     2021
_journal_volume     77
_journal_issue      5
_journal_page_first     522
_journal_page_last     526
_journal_paper_category     GO
_journal_paper_doi     10.1107/S2056989021003753
_journal_coeditor_code     ZQ2261
_publ_contact_author_name     'David R. Manke'
_publ_contact_author_address
;
University of Massachusetts Dartmouth
285 Old Westport Road
North Dartmouth, MA 02747
USA
;
_publ_contact_author_email     'dmanke@umassd.edu'
_publ_contact_author_fax     '(508)999-9167'
_publ_contact_author_phone     '(508)910-6554'
_publ_section_title
;
5-Methoxy-<i>N</i>,<i>N</i>-di-<i>n</i>-propyltryptamine (5-MeO-DPT): freebase
and fumarate
;
_publ_section_title_footnote     .
loop_
    _publ_author_name
    _publ_author_footnote
    _publ_author_address
    'Pham, Duyen N. K.' .
;
University of Massachusetts Dartmouth
285 Old Westport Road
North Dartmouth, MA 02747
USA
;
    'Chadeayne, Andrew R.' .
;
CaaMTech, LLC
58 East Sunset Way, Suite 209
Issaquah, WA 98027
USA
;
    'Golen, James A.' .
;
University of Massachusetts Dartmouth
285 Old Westport Road
North Dartmouth, MA 02747
USA
;
    'Manke, David R.' .
;
University of Massachusetts Dartmouth
285 Old Westport Road
North Dartmouth, MA 02747
USA
;
_publ_section_synopsis
;
The solid-state structure of the synthetic psychedelic 5-MeO-DPT is reported in
its freebase form and as its fumarate salt.
;
_chemical_name_systematic
;\
<i>N</i>-[2-(5-Methoxy-1<i>H</i>-indol-3-yl)ethyl]-<i>N</i>-propylpropan-1-\
amine
;
_chemical_name_common
;
5-Methoxy-<i>N</i>,<i>N</i>-di-<i>n</i>-propyltryptamine
;
_chemical_formula_moiety     'C17 H26 N2 O'
_chemical_formula_sum     'C17 H26 N2 O'
_chemical_formula_iupac     'C17 H26 N2 O'
_chemical_formula_weight     274.40
_chemical_melting_point     ?
_space_group_crystal_system     monoclinic
_space_group_name_H-M_alt     'P 1 21/n 1'
_space_group_name_Hall     '-P 2yn'
loop_
    _space_group_symop_operation_xyz
    'x, y, z'
    '-x+1/2, y+1/2, -z+1/2'
    '-x, -y, -z'
    'x-1/2, -y-1/2, z-1/2'
_cell_length_a     6.2223(3)
_cell_length_b     13.0931(6)
_cell_length_c     19.7791(10)
_cell_angle_alpha     90
_cell_angle_beta     91.825(2)
_cell_angle_gamma     90
_cell_volume     1610.57(13)
_cell_formula_units_Z     4
_cell_measurement_reflns_used     9916
_cell_measurement_theta_min     3.28
_cell_measurement_theta_max     25.63
_cell_measurement_temperature     297(2)
_exptl_crystal_description     PLATE
_exptl_crystal_colour     colourless
_exptl_crystal_size_max     0.38
_exptl_crystal_size_mid     0.3
_exptl_crystal_size_min     0.06
_exptl_crystal_density_diffrn     1.132
_exptl_crystal_density_meas     ?
_exptl_crystal_density_method     ?
_exptl_crystal_F_000     600
_exptl_absorpt_coefficient_mu     0.070
_exptl_absorpt_correction_type     multi-scan
_exptl_absorpt_process_details
;
(SADABS; Bruker, 2018)
;
_exptl_absorpt_correction_T_min     0.6868
_exptl_absorpt_correction_T_max     0.7453
_diffrn_ambient_temperature     297.15
_diffrn_source     ?
_diffrn_source_power     1.5
_diffrn_source_voltage     50.0
_diffrn_source_current     30.0
_diffrn_radiation_type     MoK\a
_diffrn_radiation_wavelength     0.71073
_diffrn_measurement_device_type     'Bruker D8 Venture CMOS'
_diffrn_measurement_method     '\f and \w scans'
_diffrn_detector_area_resol_mean     ?
_diffrn_reflns_number     29365
_diffrn_reflns_av_R_equivalents     0.0383
_diffrn_reflns_av_unetI/netI     0.0187
_diffrn_reflns_theta_min     3.278
_diffrn_reflns_theta_max     25.702
_diffrn_reflns_theta_full     25.242
_diffrn_measured_fraction_theta_max     0.989
_diffrn_measured_fraction_theta_full     0.989
_diffrn_reflns_limit_h_min     -7
_diffrn_reflns_limit_h_max     7
_diffrn_reflns_limit_k_min     -15
_diffrn_reflns_limit_k_max     15
_diffrn_reflns_limit_l_min     -24
_diffrn_reflns_limit_l_max     24
_diffrn_standards_number     0
_refine_special_details     ?
_reflns_number_total     3035
_reflns_number_gt     2466
_reflns_threshold_expression     'I > 2\s(I)'
_refine_ls_structure_factor_coef     Fsqd
_refine_ls_matrix_type     full
_refine_ls_R_factor_all     0.0566
_refine_ls_R_factor_gt     0.0424
_refine_ls_wR_factor_gt     0.1034
_refine_ls_wR_factor_ref     0.1169
_refine_ls_goodness_of_fit_ref     1.060
_refine_ls_restrained_S_all     1.060
_refine_ls_number_reflns     3035
_refine_ls_number_parameters     189
_refine_ls_number_restraints     0
_refine_ls_hydrogen_treatment     mixed
_refine_ls_weighting_scheme     calc
_refine_ls_weighting_details
              'w=1/[\s^2^(Fo^2^)+(0.0500P)^2^+0.3694P] where P=(Fo^2^+2Fc^2^)/3'
_atom_sites_solution_hydrogens     mixed
_atom_sites_solution_primary     ?
_atom_sites_solution_secondary     ?
_refine_ls_shift/su_max     0.000
_refine_ls_shift/su_mean     0.000
_refine_diff_density_max     0.135
_refine_diff_density_min     -0.170
_refine_ls_extinction_method
;
SHELXL2018 (Sheldrick, 2015b)
;
_refine_ls_extinction_coef     0.046(13)
_refine_ls_extinction_expression
                                  'Fc^*^=kFc[1+0.001xFc^2^\l^3^/sin(2\q)]^-1/4^'
loop_
    _atom_type_symbol
    _atom_type_description
    _atom_type_scat_dispersion_real
    _atom_type_scat_dispersion_imag
    _atom_type_scat_source
    'C' 'C' 0.0033 0.0016
                         'International Tables Vol C Tables 4.2.6.8 and 6.1.1.4'
    'H' 'H' 0.0000 0.0000
                         'International Tables Vol C Tables 4.2.6.8 and 6.1.1.4'
    'N' 'N' 0.0061 0.0033
                         'International Tables Vol C Tables 4.2.6.8 and 6.1.1.4'
    'O' 'O' 0.0106 0.0060
                         'International Tables Vol C Tables 4.2.6.8 and 6.1.1.4'
_computing_data_collection
;
APEX3 (Bruker, 2018)
;
_computing_cell_refinement
;
SAINT (Bruker, 2018)
;
_computing_data_reduction
;
SAINT (Bruker, 2018)
;
_computing_structure_solution
;
SHELXT2014 (Sheldrick, 2015a)
;
_computing_structure_refinement
;
SHELXL2018 (Sheldrick, 2015b)
;
_computing_molecular_graphics
;
<i>OLEX2</i> (Dolomanov <i>et al.</i>,  2009)
;
_computing_publication_material
;
publCIF (Westrip, 2010)
;
loop_
    _atom_site_type_symbol
    _atom_site_label
    _atom_site_fract_x
    _atom_site_fract_y
    _atom_site_fract_z
    _atom_site_U_iso_or_equiv
    _atom_site_adp_type
    _atom_site_calc_flag
    _atom_site_occupancy
    _atom_site_disorder_assembly
    _atom_site_disorder_group
    O O1 0.64844(19) 0.70622(10) 0.52927(6) 0.0702(4) Uani d 1 . .
    N N1 0.9733(2) 0.87177(9) 0.29883(7) 0.0504(3) Uani d 1 . .
    N N2 0.28056(16) 0.56376(8) 0.22986(5) 0.0412(3) Uani d 1 . .
    C C1 0.8201(2) 0.84119(10) 0.25168(8) 0.0494(4) Uani d 1 . .
    H H1A 0.821475 0.857658 0.205961 0.059 Uiso calc 1 . .
    C C2 0.9167(2) 0.83449(10) 0.36067(7) 0.0452(3) Uani d 1 . .
    C C3 1.0138(2) 0.84559(12) 0.42487(8) 0.0569(4) Uani d 1 . .
    H H3 1.140767 0.882380 0.430949 0.068 Uiso calc 1 . .
    C C4 0.9172(3) 0.80093(13) 0.47864(8) 0.0597(4) Uani d 1 . .
    H H4 0.980435 0.807252 0.521685 0.072 Uiso calc 1 . .
    C C5 0.7252(2) 0.74592(11) 0.47013(8) 0.0523(4) Uani d 1 . .
    C C6 0.6272(2) 0.73433(10) 0.40727(7) 0.0472(4) Uani d 1 . .
    H H6 0.499370 0.697976 0.401965 0.057 Uiso calc 1 . .
    C C7 0.7248(2) 0.77873(9) 0.35118(7) 0.0421(3) Uani d 1 . .
    C C8 0.6655(2) 0.78344(10) 0.28070(7) 0.0442(3) Uani d 1 . .
    C C9 0.4698(2) 0.73615(10) 0.24763(8) 0.0501(4) Uani d 1 . .
    H H9A 0.450938 0.763236 0.202185 0.060 Uiso calc 1 . .
    H H9B 0.344490 0.755116 0.272754 0.060 Uiso calc 1 . .
    C C10 0.4834(2) 0.61913(10) 0.24396(7) 0.0429(3) Uani d 1 . .
    H H10A 0.583107 0.601344 0.209131 0.051 Uiso calc 1 . .
    H H10B 0.544432 0.594539 0.286666 0.051 Uiso calc 1 . .
    C C11 0.1721(2) 0.60049(11) 0.16734(7) 0.0476(4) Uani d 1 . .
    H H11A 0.279545 0.613815 0.133983 0.057 Uiso calc 1 . .
    H H11B 0.100723 0.664575 0.176709 0.057 Uiso calc 1 . .
    C C12 0.0078(2) 0.52602(12) 0.13767(8) 0.0530(4) Uani d 1 . .
    H H12A 0.080879 0.464283 0.124003 0.064 Uiso calc 1 . .
    H H12B -0.092372 0.507608 0.172213 0.064 Uiso calc 1 . .
    C C13 -0.1154(4) 0.56964(18) 0.07758(10) 0.0941(7) Uani d 1 . .
    H H13A -0.216369 0.519855 0.060362 0.141 Uiso calc 1 . .
    H H13B -0.017190 0.587135 0.042962 0.141 Uiso calc 1 . .
    H H13C -0.191324 0.629728 0.091108 0.141 Uiso calc 1 . .
    C C14 0.1352(2) 0.56727(12) 0.28718(7) 0.0508(4) Uani d 1 . .
    H H14A -0.007626 0.547160 0.271228 0.061 Uiso calc 1 . .
    H H14B 0.126623 0.637215 0.303036 0.061 Uiso calc 1 . .
    C C15 0.2017(3) 0.50025(12) 0.34569(8) 0.0598(4) Uani d 1 . .
    H H15A 0.339619 0.523201 0.364219 0.072 Uiso calc 1 . .
    H H15B 0.218942 0.430741 0.329783 0.072 Uiso calc 1 . .
    C C16 0.0390(3) 0.50174(17) 0.40067(10) 0.0814(6) Uani d 1 . .
    H H16A 0.084291 0.456110 0.436343 0.122 Uiso calc 1 . .
    H H16B -0.098413 0.480319 0.382311 0.122 Uiso calc 1 . .
    H H16C 0.027543 0.569755 0.418335 0.122 Uiso calc 1 . .
    C C17 0.4531(3) 0.65147(16) 0.52456(10) 0.0800(6) Uani d 1 . .
    H H17A 0.414835 0.629014 0.568787 0.120 Uiso calc 1 . .
    H H17B 0.469744 0.593254 0.495692 0.120 Uiso calc 1 . .
    H H17C 0.341808 0.694924 0.505997 0.120 Uiso calc 1 . .
    H H1 1.073(3) 0.9177(14) 0.2916(9) 0.066(5) Uiso d 1 . .
loop_
    _atom_site_aniso_label
    _atom_site_aniso_U_11
    _atom_site_aniso_U_22
    _atom_site_aniso_U_33
    _atom_site_aniso_U_12
    _atom_site_aniso_U_13
    _atom_site_aniso_U_23
    O1 0.0744(8) 0.0789(8) 0.0573(7) 0.0026(6) 0.0055(6) 0.0104(6)
    N1 0.0454(7) 0.0430(7) 0.0630(8) -0.0051(5) 0.0051(6) -0.0007(6)
    N2 0.0352(5) 0.0404(6) 0.0482(6) 0.0007(4) 0.0025(4) 0.0014(5)
    C1 0.0542(8) 0.0387(7) 0.0554(8) 0.0021(6) 0.0036(7) -0.0006(6)
    C2 0.0399(7) 0.0370(7) 0.0587(8) 0.0038(5) 0.0017(6) -0.0042(6)
    C3 0.0425(7) 0.0584(9) 0.0691(10) -0.0016(7) -0.0065(7) -0.0082(8)
    C4 0.0540(9) 0.0680(10) 0.0564(9) 0.0060(8) -0.0074(7) -0.0066(8)
    C5 0.0527(8) 0.0495(8) 0.0550(9) 0.0098(7) 0.0039(7) 0.0013(7)
    C6 0.0435(7) 0.0394(7) 0.0587(9) 0.0014(6) 0.0013(6) 0.0002(6)
    C7 0.0387(7) 0.0320(6) 0.0555(8) 0.0045(5) 0.0010(6) -0.0035(6)
    C8 0.0446(7) 0.0319(6) 0.0559(8) 0.0032(5) -0.0008(6) -0.0030(6)
    C9 0.0487(8) 0.0392(7) 0.0616(9) 0.0025(6) -0.0092(6) -0.0008(6)
    C10 0.0363(7) 0.0395(7) 0.0528(8) 0.0019(5) 0.0013(5) -0.0017(6)
    C11 0.0469(7) 0.0464(8) 0.0493(8) -0.0055(6) -0.0007(6) 0.0040(6)
    C12 0.0456(8) 0.0514(8) 0.0617(9) -0.0052(6) -0.0030(6) 0.0013(7)
    C13 0.0982(15) 0.1021(16) 0.0794(13) -0.0435(13) -0.0369(11) 0.0253(12)
    C14 0.0422(7) 0.0563(9) 0.0543(8) 0.0048(6) 0.0060(6) 0.0050(7)
    C15 0.0695(10) 0.0524(9) 0.0579(9) 0.0011(8) 0.0090(7) 0.0071(7)
    C16 0.0866(13) 0.0960(15) 0.0627(11) -0.0025(11) 0.0185(9) 0.0148(10)
    C17 0.0822(12) 0.0812(13) 0.0773(12) -0.0058(10) 0.0137(10) 0.0226(10)
_geom_special_details
;
 All esds (except the esd in the dihedral angle between two l.s. planes)
 are estimated using the full covariance matrix.  The cell esds are taken
 into account individually in the estimation of esds in distances, angles
 and torsion angles; correlations between esds in cell parameters are only
 used when they are defined by crystal symmetry.  An approximate (isotropic)
 treatment of cell esds is used for estimating esds involving l.s. planes.
;
loop_
    _geom_bond_atom_site_label_1
    _geom_bond_atom_site_label_2
    _geom_bond_site_symmetry_2
    _geom_bond_distance
    _geom_bond_publ_flag
    O1 C5 . 1.3794(18) ?
    O1 C17 . 1.412(2) ?
    N1 C1 . 1.3716(19) ?
    N1 C2 . 1.3734(19) ?
    N1 H1 . 0.878(18) ?
    N2 C10 . 1.4745(16) ?
    N2 C11 . 1.4705(17) ?
    N2 C14 . 1.4735(17) ?
    C1 H1A . 0.9300 ?
    C1 C8 . 1.364(2) ?
    C2 C3 . 1.396(2) ?
    C2 C7 . 1.4070(18) ?
    C3 H3 . 0.9300 ?
    C3 C4 . 1.369(2) ?
    C4 H4 . 0.9300 ?
    C4 C5 . 1.401(2) ?
    C5 C6 . 1.376(2) ?
    C6 H6 . 0.9300 ?
    C6 C7 . 1.4071(19) ?
    C7 C8 . 1.4318(19) ?
    C8 C9 . 1.4980(19) ?
    C9 H9A . 0.9700 ?
    C9 H9B . 0.9700 ?
    C9 C10 . 1.5363(18) ?
    C10 H10A . 0.9700 ?
    C10 H10B . 0.9700 ?
    C11 H11A . 0.9700 ?
    C11 H11B . 0.9700 ?
    C11 C12 . 1.5171(19) ?
    C12 H12A . 0.9700 ?
    C12 H12B . 0.9700 ?
    C12 C13 . 1.506(2) ?
    C13 H13A . 0.9600 ?
    C13 H13B . 0.9600 ?
    C13 H13C . 0.9600 ?
    C14 H14A . 0.9700 ?
    C14 H14B . 0.9700 ?
    C14 C15 . 1.500(2) ?
    C15 H15A . 0.9700 ?
    C15 H15B . 0.9700 ?
    C15 C16 . 1.510(2) ?
    C16 H16A . 0.9600 ?
    C16 H16B . 0.9600 ?
    C16 H16C . 0.9600 ?
    C17 H17A . 0.9600 ?
    C17 H17B . 0.9600 ?
    C17 H17C . 0.9600 ?
loop_
    _geom_angle_atom_site_label_1
    _geom_angle_atom_site_label_2
    _geom_angle_atom_site_label_3
    _geom_angle_site_symmetry_1
    _geom_angle_site_symmetry_3
    _geom_angle
    _geom_angle_publ_flag
    C5 O1 C17 . . 117.15(13) ?
    C1 N1 C2 . . 108.02(12) ?
    C1 N1 H1 . . 124.6(11) ?
    C2 N1 H1 . . 126.2(11) ?
    C11 N2 C10 . . 111.44(10) ?
    C11 N2 C14 . . 111.12(10) ?
    C14 N2 C10 . . 112.44(11) ?
    N1 C1 H1A . . 124.5 ?
    C8 C1 N1 . . 111.08(13) ?
    C8 C1 H1A . . 124.5 ?
    N1 C2 C3 . . 131.08(13) ?
    N1 C2 C7 . . 107.83(12) ?
    C3 C2 C7 . . 121.08(14) ?
    C2 C3 H3 . . 120.8 ?
    C4 C3 C2 . . 118.30(14) ?
    C4 C3 H3 . . 120.8 ?
    C3 C4 H4 . . 119.3 ?
    C3 C4 C5 . . 121.32(15) ?
    C5 C4 H4 . . 119.3 ?
    O1 C5 C4 . . 114.14(14) ?
    C6 C5 O1 . . 124.69(14) ?
    C6 C5 C4 . . 121.16(14) ?
    C5 C6 H6 . . 120.8 ?
    C5 C6 C7 . . 118.48(13) ?
    C7 C6 H6 . . 120.8 ?
    C2 C7 C6 . . 119.65(13) ?
    C2 C7 C8 . . 107.37(12) ?
    C6 C7 C8 . . 132.94(12) ?
    C1 C8 C7 . . 105.68(12) ?
    C1 C8 C9 . . 128.30(14) ?
    C7 C8 C9 . . 126.00(13) ?
    C8 C9 H9A . . 109.0 ?
    C8 C9 H9B . . 109.0 ?
    C8 C9 C10 . . 112.80(11) ?
    H9A C9 H9B . . 107.8 ?
    C10 C9 H9A . . 109.0 ?
    C10 C9 H9B . . 109.0 ?
    N2 C10 C9 . . 116.81(11) ?
    N2 C10 H10A . . 108.1 ?
    N2 C10 H10B . . 108.1 ?
    C9 C10 H10A . . 108.1 ?
    C9 C10 H10B . . 108.1 ?
    H10A C10 H10B . . 107.3 ?
    N2 C11 H11A . . 108.8 ?
    N2 C11 H11B . . 108.8 ?
    N2 C11 C12 . . 113.62(11) ?
    H11A C11 H11B . . 107.7 ?
    C12 C11 H11A . . 108.8 ?
    C12 C11 H11B . . 108.8 ?
    C11 C12 H12A . . 109.1 ?
    C11 C12 H12B . . 109.1 ?
    H12A C12 H12B . . 107.9 ?
    C13 C12 C11 . . 112.43(13) ?
    C13 C12 H12A . . 109.1 ?
    C13 C12 H12B . . 109.1 ?
    C12 C13 H13A . . 109.5 ?
    C12 C13 H13B . . 109.5 ?
    C12 C13 H13C . . 109.5 ?
    H13A C13 H13B . . 109.5 ?
    H13A C13 H13C . . 109.5 ?
    H13B C13 H13C . . 109.5 ?
    N2 C14 H14A . . 108.6 ?
    N2 C14 H14B . . 108.6 ?
    N2 C14 C15 . . 114.48(12) ?
    H14A C14 H14B . . 107.6 ?
    C15 C14 H14A . . 108.6 ?
    C15 C14 H14B . . 108.6 ?
    C14 C15 H15A . . 109.2 ?
    C14 C15 H15B . . 109.2 ?
    C14 C15 C16 . . 111.92(14) ?
    H15A C15 H15B . . 107.9 ?
    C16 C15 H15A . . 109.2 ?
    C16 C15 H15B . . 109.2 ?
    C15 C16 H16A . . 109.5 ?
    C15 C16 H16B . . 109.5 ?
    C15 C16 H16C . . 109.5 ?
    H16A C16 H16B . . 109.5 ?
    H16A C16 H16C . . 109.5 ?
    H16B C16 H16C . . 109.5 ?
    O1 C17 H17A . . 109.5 ?
    O1 C17 H17B . . 109.5 ?
    O1 C17 H17C . . 109.5 ?
    H17A C17 H17B . . 109.5 ?
    H17A C17 H17C . . 109.5 ?
    H17B C17 H17C . . 109.5 ?
loop_
    _geom_torsion_atom_site_label_1
    _geom_torsion_atom_site_label_2
    _geom_torsion_atom_site_label_3
    _geom_torsion_atom_site_label_4
    _geom_torsion_site_symmetry_1
    _geom_torsion_site_symmetry_2
    _geom_torsion_site_symmetry_3
    _geom_torsion_site_symmetry_4
    _geom_torsion
    _geom_torsion_publ_flag
    O1 C5 C6 C7 . . . . -179.67(13) ?
    N1 C1 C8 C7 . . . . 0.81(15) ?
    N1 C1 C8 C9 . . . . 179.30(13) ?
    N1 C2 C3 C4 . . . . 178.54(14) ?
    N1 C2 C7 C6 . . . . -178.18(11) ?
    N1 C2 C7 C8 . . . . -0.08(14) ?
    N2 C11 C12 C13 . . . . 174.55(15) ?
    N2 C14 C15 C16 . . . . -176.15(14) ?
    C1 N1 C2 C3 . . . . -178.24(14) ?
    C1 N1 C2 C7 . . . . 0.57(15) ?
    C1 C8 C9 C10 . . . . 110.38(16) ?
    C2 N1 C1 C8 . . . . -0.88(16) ?
    C2 C3 C4 C5 . . . . -0.4(2) ?
    C2 C7 C8 C1 . . . . -0.44(14) ?
    C2 C7 C8 C9 . . . . -178.97(12) ?
    C3 C2 C7 C6 . . . . 0.77(19) ?
    C3 C2 C7 C8 . . . . 178.88(12) ?
    C3 C4 C5 O1 . . . . -179.69(14) ?
    C3 C4 C5 C6 . . . . 0.3(2) ?
    C4 C5 C6 C7 . . . . 0.3(2) ?
    C5 C6 C7 C2 . . . . -0.84(19) ?
    C5 C6 C7 C8 . . . . -178.36(13) ?
    C6 C7 C8 C1 . . . . 177.31(14) ?
    C6 C7 C8 C9 . . . . -1.2(2) ?
    C7 C2 C3 C4 . . . . -0.1(2) ?
    C7 C8 C9 C10 . . . . -71.42(18) ?
    C8 C9 C10 N2 . . . . 163.85(12) ?
    C10 N2 C11 C12 . . . . 160.69(11) ?
    C10 N2 C14 C15 . . . . -74.13(16) ?
    C11 N2 C10 C9 . . . . 55.06(16) ?
    C11 N2 C14 C15 . . . . 160.17(13) ?
    C14 N2 C10 C9 . . . . -70.46(15) ?
    C14 N2 C11 C12 . . . . -73.06(15) ?
    C17 O1 C5 C4 . . . . 178.83(15) ?
    C17 O1 C5 C6 . . . . -1.2(2) ?
loop_
    _geom_hbond_atom_site_label_D
    _geom_hbond_atom_site_label_H
    _geom_hbond_atom_site_label_A
    _geom_hbond_site_symmetry_A
    _geom_hbond_distance_DH
    _geom_hbond_distance_HA
    _geom_hbond_distance_DA
    _geom_hbond_angle_DHA
    _geom_hbond_publ_flag
    N1 H1 N2 2_655 0.878(18) 2.167(19) 3.0070(17) 160.0(16) yes
_shelx_space_group_comment
;
The symmetry employed for this shelxl refinement is uniquely defined
by the following loop, which should always be used as a source of
symmetry information in preference to the above space-group names.
They are only intended as comments.
;
_shelx_estimated_absorpt_T_min     0.974
_shelx_estimated_absorpt_T_max     0.996
_shelx_hkl_file
;
   1   0   0   -0.10    2.00
  -1   0   0    1.60    1.70
  -1   0   0    2.70    2.30
  -1   0   0    2.30    2.20
   1   0   0    1.60    1.60
  -1   0   0    3.40    1.90
  -2   0   0 4743.83  123.09
  -2   0   0 4703.93  123.99
  -4   0   0  774.12   23.90
  -4   0   0  792.62   26.20
  -4   0   0  785.62   28.50
  -4   0   0  781.22   25.00
  -4   0   0  758.32   28.60
  -5   0   0  -11.80    6.80
  -5   0   0   -0.50    4.40
  -5   0   0   -3.90    5.40
  -5   0   0   -5.30    6.30
  -5   0   0   -4.20    6.40
  -6   0   0  544.15   31.30
  -6   0   0  490.25   18.90
  -6   0   0  514.95   26.20
  -6   0   0  490.85   20.90
  -6   0   0  517.05   23.30
  -7   0   0    9.90    9.30
  -7   0   0   -2.90    7.80
  -7   0   0   -3.00    7.70
  -7   0   0   -9.10    4.90
  -7   0   0   -2.70    6.70
  -1  -1   0    1.10    2.50
   1  -1   0    2.60    2.70
  -1  -1   0    3.10    1.90
  -1  -1   0    1.40    3.70
   1  -1   0    4.20    1.40
   1  -1   0   -1.50    3.10
  -1   1   0    2.30    1.40
  -1   1   0    2.10    3.30
   1   1   0    3.40    2.40
  -1   1   0    4.60    3.10
   1   1   0    2.70    1.70
  -2  -1   0  288.87   13.40
  -2  -1   0  305.57    9.60
  -2  -1   0  254.97    9.80
   2   1   0  247.88    9.90
  -2   1   0  254.17   10.60
  -2   1   0  237.98   11.20
  -2   1   0  250.87    8.60
  -3  -1   0 1317.97   41.00
  -3  -1   0 1299.17   37.20
   3  -1   0 1318.87   38.10
  -3  -1   0 1333.27   40.40
  -3  -1   0 1368.66   42.80
  -3  -1   0 1296.47   37.70
  -3   1   0 1349.86   38.30
  -3   1   0 1316.47   36.30
  -3   1   0 1333.47   39.10
  -4  -1   0 4223.48  112.39
  -4  -1   0 4263.97  116.59
   4  -1   0 4171.28  112.99
  -4  -1   0 4173.38  112.19
  -4  -1   0 4269.27  113.09
  -4  -1   0 4290.87  116.99
  -4   1   0 3918.91  114.09
  -4   1   0 4332.87  113.39
  -4   1   0 4270.27  117.09
  -4   1   0 4183.98  115.19
  -4   1   0 4240.18  114.29
  -5  -1   0   51.09    9.50
  -5  -1   0   50.59    6.80
  -5  -1   0   46.70    8.40
  -5  -1   0   56.69    7.90
  -5  -1   0   55.79    7.30
  -5   1   0   40.90    8.60
  -5   1   0   48.20    8.90
  -5   1   0   49.10    9.20
  -5   1   0   57.69    5.80
  -5   1   0   50.79    7.70
  -6  -1   0  279.47   20.70
  -6  -1   0  299.77   21.70
  -6  -1   0  264.57   15.00
  -6  -1   0  303.47   14.60
  -6  -1   0  269.67   16.40
  -6   1   0  277.87   19.90
  -6   1   0  292.17   16.80
  -6   1   0  237.78   21.50
  -6   1   0  269.87   24.40
  -6   1   0  296.77   12.90
  -7  -1   0   51.49    8.80
  -7  -1   0   57.89   12.60
  -7  -1   0   60.29    8.10
  -7  -1   0   61.19   11.30
  -7  -1   0   76.09   10.30
  -7   1   0   61.79   11.30
  -7   1   0   60.79   11.30
  -7   1   0   51.69    6.60
  -7   1   0   78.79   12.40
  -7   1   0   79.99   10.30
   2  -2   0  625.44   17.20
  -2  -2   0  656.93   20.90
   2  -2   0  603.24   19.70
  -2  -2   0  637.14   30.70
  -2  -2   0  592.24   17.80
   2   2   0  615.24   20.70
  -2   2   0  607.84   17.20
   2   2   0  589.54   17.90
  -2   2   0  630.44   20.60
  -2   2   0  634.64   20.10
  -3  -2   0  272.17   10.90
  -3  -2   0  294.47   14.40
   3  -2   0  288.27   13.10
  -3  -2   0  253.87   16.30
  -3  -2   0  264.97   11.20
  -3   2   0  283.87   13.80
   3   2   0  275.17   14.30
  -3   2   0  294.27   13.20
  -3   2   0  279.67    9.60
  -4  -2   0  297.67   12.40
  -4  -2   0  320.87   16.70
  -4  -2   0  263.47   17.90
  -4  -2   0  276.17   13.10
   4  -2   0  306.57   14.30
  -4  -2   0  268.37   12.80
  -4   2   0  305.07   14.60
  -4   2   0  285.27   10.60
  -4   2   0  306.57   15.90
  -5  -2   0  225.08   13.80
  -5  -2   0  266.17   13.50
  -5  -2   0  254.07   13.30
   5  -2   0  251.47   15.10
  -5  -2   0  267.67   17.80
  -5  -2   0  256.07   20.10
  -5   2   0  258.37   17.30
  -5   2   0  257.77   17.20
  -5   2   0  252.87   10.70
  -5   2   0  264.87   15.50
  -5   2   0  248.88   18.00
  -6  -2   0    8.30    6.10
  -6  -2   0   21.90    6.50
  -6  -2   0   14.00   12.10
  -6  -2   0    3.80    6.50
  -6  -2   0   18.10    9.10
  -6   2   0   -0.70    8.10
  -6   2   0   14.30    7.80
  -6   2   0   11.80    7.90
  -6   2   0    2.30    8.90
  -6   2   0    2.70    4.30
  -7  -2   0  112.09   14.20
  -7  -2   0  108.29   19.00
  -7  -2   0   87.39   13.40
  -7  -2   0  116.29   12.00
  -7  -2   0   99.29   11.80
  -7   2   0  144.29   14.80
  -7   2   0   84.09   13.10
  -7   2   0   90.59    8.50
  -7   2   0  100.79   12.80
  -7   2   0  107.19   13.50
   0  -3   0   -1.80    4.40
   0   3   0    7.30    5.20
   0   3   0    2.60    4.50
  -2  -3   0 2789.22   78.49
   2  -3   0 2811.22   75.59
  -2  -3   0 2808.72   78.99
  -2  -3   0 2821.92   72.59
   2  -3   0 2780.82   72.79
  -2   3   0 2786.62   74.49
   2   3   0 2858.01   76.69
   2   3   0 2654.03   72.59
  -2   3   0 2797.72   75.99
  -2   3   0 2751.62   72.79
   2   3   0 2788.42   78.39
  -2   3   0 2766.12   75.69
  -3  -3   0 2516.15   75.29
  -3  -3   0 2517.95   68.99
   3  -3   0 2723.33   68.39
   3  -3   0 2610.94   71.79
  -3  -3   0 2594.04   73.49
   3   3   0 2531.95   73.29
  -3   3   0 2584.14   71.89
  -3   3   0 2652.23   72.79
  -3   3   0 2626.74   68.39
  -4  -3   0  754.22   30.90
  -4  -3   0  767.62   23.80
  -4  -3   0  749.53   23.90
   4  -3   0  774.62   26.40
  -4  -3   0  767.52   28.50
   4   3   0  775.12   28.50
  -4   3   0  750.92   27.70
  -4   3   0  747.83   21.90
  -4   3   0  795.92   26.80
  -5  -3   0  150.28   18.80
   5  -3   0  161.98   13.70
  -5  -3   0  131.49   11.80
  -5  -3   0  146.99   10.80
  -5  -3   0  152.08   11.10
  -5  -3   0  168.98   16.00
  -5   3   0  150.18    7.90
  -5   3   0  143.29   14.80
  -5   3   0  159.88   14.30
  -6  -3   0  108.29   10.80
  -6  -3   0   86.79   13.60
  -6  -3   0   95.69   11.40
  -6  -3   0  147.79   21.00
  -6  -3   0  110.49   11.60
  -6   3   0  127.29   14.90
  -6   3   0  112.79   11.70
  -6   3   0  123.49   13.60
  -6   3   0  102.89   13.50
  -7  -3   0   33.70   12.20
  -7  -3   0   27.70    8.00
  -7  -3   0   40.30    7.60
  -7  -3   0   25.40    9.90
  -7  -3   0   20.30    7.70
  -7   3   0   31.00    9.50
  -7   3   0   19.70   10.20
  -7   3   0   38.90   11.60
  -7   3   0   33.80    9.70
   0  -4   0 2238.18   62.29
   0  -4   0 2189.08   61.99
   0  -4   0 2140.89   60.59
   0   4   0 2093.59   63.89
   0   4   0 2294.57   60.89
   0   4   0 2446.36   62.89
  -1  -4   0   73.39    9.30
   1  -4   0   81.29    8.60
   1  -4   0   75.59    8.50
  -1  -4   0   81.59    7.30
  -1  -4   0   69.99    8.60
   1  -4   0   77.89    5.70
  -1   4   0   87.29   11.50
   1   4   0   80.09    7.20
  -1   4   0   85.49    9.00
   1   4   0   71.19    8.90
   1   4   0   74.19   10.80
  -1   4   0   87.49    7.90
   2  -4   0 4281.47  111.79
  -2  -4   0 4209.68  112.99
  -2  -4   0 4378.46  116.19
  -2  -4   0 4194.88  117.89
   2  -4   0 4427.76  115.09
  -2   4   0 4393.56  115.09
   2   4   0 4334.87  118.09
  -2   4   0 4109.29  113.29
  -2   4   0 4257.57  115.09
   2   4   0 4314.07  115.99
  -3  -4   0 1306.67   35.00
  -3  -4   0 1300.67   40.80
  -3  -4   0 1318.37   43.50
   3  -4   0 1278.17   35.00
   3  -4   0 1296.07   39.30
  -3   4   0 1296.77   40.00
  -3   4   0 1269.47   39.20
  -3   4   0 1315.57   39.70
  -3   4   0 1292.07   35.00
   3   4   0 1239.78   40.40
  -4  -4   0   20.50    4.10
   4  -4   0   21.20    6.80
  -4  -4   0   19.10    6.40
  -4  -4   0   19.30    8.40
  -4   4   0   14.60    7.30
  -4   4   0    6.40    5.10
  -4   4   0   27.20    3.30
  -4   4   0   18.80    8.10
   4   4   0   11.00    6.40
  -5  -4   0  228.08   12.50
  -5  -4   0  230.88   14.70
  -5  -4   0  245.78   18.10
  -5  -4   0  228.18   11.90
   5  -4   0  236.58   16.10
  -5  -4   0  222.18   21.40
  -5   4   0  220.88   14.40
  -5   4   0  241.38    9.20
  -5   4   0  251.97   17.80
  -5   4   0  241.18   16.50
  -6  -4   0   87.59    8.40
  -6  -4   0  112.59   10.50
  -6  -4   0  102.89   15.00
   6  -4   0   87.39   10.80
  -6  -4   0   80.69   13.40
  -6   4   0  117.29   12.80
  -6   4   0   99.69   13.80
  -6   4   0  108.79   13.80
  -6   4   0   94.79    6.20
  -6   4   0   83.29   12.60
  -6   4   0   86.99   13.40
  -7  -4   0    3.30    5.90
  -7  -4   0   17.20   12.80
  -7  -4   0  -10.30    5.80
  -7  -4   0    4.60    8.60
  -7  -4   0    4.40    6.90
  -7   4   0   19.40   10.90
  -7   4   0   -6.70    9.00
  -7   4   0   12.70    6.80
  -7   4   0   -0.80    9.30
  -7   4   0   -2.80    7.50
   0  -5   0    4.90    5.70
   0  -5   0   -0.90    4.90
   0   5   0    3.90    5.60
   0   5   0   -5.30    4.60
   0   5   0   -2.50    3.70
   0   5   0   -4.50    5.30
  -1  -5   0  107.19   13.00
   1  -5   0   75.39    6.60
   1  -5   0   71.69    9.80
   1  -5   0   82.39    9.90
  -1   5   0   77.59    9.30
   1   5   0   52.99    8.30
  -1   5   0   74.39    9.00
   1   5   0  102.59   10.50
  -1   5   0   68.29    7.20
  -1   5   0   69.49    7.60
   2  -5   0 3813.42  100.99
  -2  -5   0 3653.33  100.19
  -2  -5   0 3697.83  105.49
   2  -5   0 3888.51   99.79
   2  -5   0 3805.52  102.39
  -2  -5   0 3834.92  103.89
   2   5   0 3779.72  103.49
   2   5   0 3767.22  105.69
  -2   5   0 3673.93  102.19
  -2   5   0 3755.22  102.29
   3  -5   0 1975.90   57.19
  -3  -5   0 1974.00   51.49
   3  -5   0 1961.30   52.59
  -3  -5   0 1966.80   54.49
  -3  -5   0 1946.51   58.79
  -3  -5   0 2005.60   61.89
  -3   5   0 1866.11   54.79
   3   5   0 1972.40   58.59
  -3   5   0 1993.00   57.49
  -3   5   0 2021.70   57.99
   4  -5   0   18.30    7.10
   4  -5   0   35.00    3.50
  -4  -5   0   31.30    3.70
  -4  -5   0   38.10    8.10
  -4  -5   0   31.10    9.90
   4   5   0   31.00    7.30
  -4   5   0   32.40    8.50
  -4   5   0   34.40    6.10
  -4   5   0   20.80    8.40
  -5  -5   0  879.01   29.10
  -5  -5   0  946.01   36.10
   5  -5   0  973.90   33.70
  -5  -5   0  915.11   40.00
  -5   5   0  935.61   35.40
  -5   5   0  948.61   31.20
   5   5   0  900.21   35.40
  -5   5   0  961.90   34.10
  -6  -5   0   -3.80    7.00
  -6  -5   0   -2.80   11.00
  -6  -5   0   -0.20    4.60
   6  -5   0    6.90    8.20
  -6  -5   0   -8.30    8.10
  -6  -5   0   -0.30    5.30
  -6   5   0    4.00    8.60
  -6   5   0   -2.50    6.00
  -6   5   0    7.70    9.90
  -6   5   0   -0.30    6.30
  -7  -5   0   -2.70    5.40
  -7  -5   0    8.00    9.80
  -7  -5   0    3.20    7.50
  -7  -5   0   -8.10    5.10
  -7  -5   0   12.20   12.80
  -7   5   0    6.00    9.40
  -7   5   0    8.40   10.10
  -7   5   0    2.00    6.60
  -7   5   0    4.90    7.00
   0  -6   0  264.57   17.20
   0  -6   0  269.97   15.30
   0  -6   0  270.87   13.60
   0   6   0  276.47   16.60
   0   6   0  266.47   15.70
   0   6   0  262.37   11.60
   0   6   0  295.67   14.00
   1  -6   0   51.99    5.80
  -1  -6   0   52.89    9.00
   1  -6   0   40.10    7.40
  -1   6   0   41.30    6.90
  -1   6   0   46.00    7.00
   1   6   0   43.30    4.10
   1   6   0   39.40    8.30
  -1   6   0   64.69    9.80
  -1   6   0   42.40    7.30
  -2  -6   0 3233.18   88.99
   2  -6   0 3331.27   89.89
   2  -6   0 3353.76   91.29
   2  -6   0 3247.88   87.49
  -2  -6   0 3322.27   94.99
  -2  -6   0 3337.97   92.89
  -2   6   0 3218.48   90.69
   2   6   0 3357.96   92.69
  -2   6   0 3243.38   89.69
  -2   6   0 3215.08   91.09
   2   6   0 3434.86   95.29
   3  -6   0  678.63   20.30
  -3  -6   0  627.14   21.90
   3  -6   0  685.83   25.60
  -3  -6   0  664.53   26.50
  -3  -6   0  663.63   29.80
  -3   6   0  697.83   25.70
  -3   6   0  684.43   25.70
   3   6   0  668.43   26.20
  -3   6   0  636.24   22.60
  -4  -6   0   92.09   13.20
   4  -6   0   90.49    5.60
  -4  -6   0  120.49   14.80
   4  -6   0  104.79   13.10
  -4  -6   0  109.59    9.90
   4   6   0   70.09    9.60
  -4   6   0   81.99   10.60
  -4   6   0   76.69   10.90
  -4   6   0   82.99   10.20
   5  -6   0   33.90    9.30
  -5  -6   0   36.70    6.70
  -5  -6   0   31.70    9.40
  -5  -6   0   24.70    3.70
  -5  -6   0   49.70   13.50
   5   6   0   30.40    8.90
  -5   6   0   30.40   10.40
  -5   6   0   38.60   10.80
  -5   6   0   34.00    6.80
  -6  -6   0    7.20    6.10
  -6  -6   0    4.70   12.50
   6  -6   0    8.70    6.80
  -6  -6   0   -3.60    8.50
  -6  -6   0   -0.20    5.30
  -6  -6   0   -8.00    7.40
  -6   6   0    4.10    6.10
  -6   6   0    2.80    9.60
  -6   6   0  -11.30    5.70
  -6   6   0   -1.70   10.20
  -7  -6   0   35.20    6.80
  -7  -6   0   29.80    5.30
  -7  -6   0   22.30   16.20
   7  -6   0   33.80   10.50
  -7  -6   0   32.70   11.50
  -7  -6   0   41.40    9.90
  -7  -6   0   29.40    6.80
  -7   6   0   29.20   11.50
  -7   6   0   49.80   12.10
  -7   6   0   40.90   12.40
  -7   6   0   32.50    7.70
  -7   6   0   21.90    7.40
   0  -7   0   -4.60    7.20
   0  -7   0    2.50    5.70
   0  -7   0    0.10    6.20
   0   7   0    1.10    4.40
   0   7   0    0.30    5.90
   0   7   0    8.40    7.10
   0   7   0   -0.10    6.00
  -1  -7   0  574.64   21.60
   1  -7   0  538.85   22.50
   1  -7   0  694.33   23.70
   1  -7   0  546.65   20.00
  -1  -7   0  592.64   25.60
  -1  -7   0  619.24   26.20
   1   7   0  635.24   25.30
  -1   7   0  568.74   23.00
   1   7   0  633.14   21.80
   1   7   0  662.03   26.80
  -1   7   0  633.74   27.60
  -1   7   0  590.14   23.00
  -1   7   0  538.45   21.30
   1   7   0  607.04   18.50
   2  -7   0 1339.47   38.20
  -2  -7   0 1350.36   43.90
   2  -7   0 1328.77   42.10
   2  -7   0 1317.97   40.70
  -2  -7   0 1387.06   46.70
  -2  -7   0 1326.37   39.90
  -2   7   0 1337.27   40.90
   2   7   0 1370.46   43.80
  -2   7   0 1369.16   45.90
   2   7   0 1340.47   46.00
  -2   7   0 1350.96   42.40
  -2   7   0 1305.97   41.50
  -3  -7   0   40.40    6.50
  -3  -7   0   29.70   10.70
   3  -7   0   42.70    4.60
   3  -7   0   35.90    8.50
  -3  -7   0   31.70    8.20
  -3   7   0   52.19    9.70
  -3   7   0   41.80    6.70
  -3   7   0   43.60    9.00
   3   7   0   36.30    7.90
  -4  -7   0  344.87   21.50
   4  -7   0  310.97   13.40
  -4  -7   0  313.27   15.10
  -4  -7   0  325.87   25.30
   4  -7   0  325.87   18.50
  -4   7   0  366.26   20.40
  -4   7   0  352.56   19.90
   4   7   0  339.17   20.30
  -4   7   0  301.27   15.60
  -5  -7   0   27.20    9.70
   5  -7   0   43.50    9.70
  -5  -7   0   49.60    7.40
  -5  -7   0   32.00   12.90
  -5   7   0   40.70   10.90
  -5   7   0   37.50   10.90
   5   7   0   33.30    9.00
  -5   7   0   24.80    6.40
  -6  -7   0    7.20    9.70
  -6  -7   0   19.20    5.80
  -6  -7   0   13.50    6.20
  -6  -7   0   29.40   14.70
  -6   7   0   20.90   10.90
   6   7   0   13.00    8.50
  -6   7   0   16.50   11.10
   0  -8   0 1140.69   38.90
   0  -8   0 1159.98   36.80
   0   8   0 1125.29   39.50
   0   8   0 1146.19   36.40
   0   8   0 1124.99   34.30
   0   8   0 1201.38   39.60
  -1  -8   0   -4.50    7.90
   1  -8   0    4.70    6.20
   1  -8   0    4.60    5.10
   1  -8   0    7.60    6.80
  -1  -8   0    2.60    8.60
  -1  -8   0   -0.60    5.80
   1   8   0    2.40    5.70
  -1   8   0    9.80    8.10
   1   8   0   -1.30    7.80
  -1   8   0    2.10    5.70
  -1   8   0    6.50    6.30
   1   8   0   -2.10    3.40
   1   8   0   -0.20    6.80
  -1   8   0    4.00    7.10
   2  -8   0  841.92   29.50
   2  -8   0  839.02   30.30
  -2  -8   0  862.81   35.30
   2  -8   0  873.61   26.40
  -2  -8   0  830.92   28.20
  -2  -8   0  849.72   33.20
  -2   8   0  815.52   34.10
   2   8   0  845.82   32.20
   2   8   0  824.52   22.70
   2   8   0  839.42   34.90
  -2   8   0  861.31   29.50
  -2   8   0  822.92   30.00
   2   8   0  849.32   22.70
  -2   8   0  881.21   31.00
   3  -8   0  399.16   14.40
   3  -8   0  411.16   20.50
  -3  -8   0  383.86   22.70
  -3  -8   0  413.36   17.60
  -3  -8   0  384.16   26.00
   3   8   0  389.16   25.60
  -3   8   0  389.86   17.90
  -3   8   0  383.16   20.10
   3   8   0  386.26   21.60
  -3   8   0  375.36   20.70
  -4  -8   0  905.11   30.00
  -4  -8   0  892.31   36.30
   4  -8   0  892.21   26.40
   4  -8   0  915.71   34.50
  -4  -8   0  937.91   41.20
   4   8   0  875.21   36.20
  -4   8   0  917.01   30.30
  -4   8   0  893.71   35.00
  -4   8   0  943.51   35.10
  -5  -8   0   30.30    7.10
  -5  -8   0   32.80   15.10
   5  -8   0   -0.90    6.10
  -5  -8   0   24.20   10.40
  -5   8   0   19.60    6.40
  -5   8   0   16.90   10.80
   5   8   0   18.40    8.80
  -5   8   0    9.60    9.90
  -6  -8   0  161.78   12.20
  -6  -8   0  118.79   15.10
  -6  -8   0  177.68   17.40
  -6  -8   0  152.18   12.30
  -6  -8   0  163.68   21.50
   6  -8   0  168.78   18.70
  -6   8   0  142.29   12.00
  -6   8   0  140.49   15.60
   0  -9   0   -5.50    6.70
   0  -9   0   -5.50    6.80
   0   9   0    1.10    5.10
   0   9   0   -3.00    7.80
   0   9   0    5.90    7.80
   0   9   0    6.10    7.00
  -1  -9   0   13.00    9.00
   1  -9   0    8.60    7.20
  -1  -9   0   -3.00    6.70
   1  -9   0   -3.10    5.30
   1  -9   0    6.00    7.60
  -1  -9   0   -1.70    8.80
  -1   9   0    4.00    6.90
   1   9   0   -1.90    8.50
  -1   9   0    1.30    7.30
   1   9   0   -4.90    6.40
  -1   9   0    4.30    6.30
  -1   9   0   11.80    9.60
   1   9   0   -4.60    7.30
   2  -9   0  166.28   15.10
  -2  -9   0  160.08   19.90
   2  -9   0  137.49   10.50
  -2  -9   0  155.58   19.40
  -2  -9   0  158.28   13.10
   2  -9   0  165.98   14.70
  -2   9   0  157.48   18.20
  -2   9   0  156.18   15.70
   2   9   0  166.28   16.50
   2   9   0  175.88   20.60
  -2   9   0  157.38   14.10
   2   9   0  162.28    6.20
  -2   9   0  136.09   14.90
   2   9   0  152.68    6.20
  -3  -9   0  627.24   23.70
   3  -9   0  618.34   27.10
  -3  -9   0  610.24   29.60
   3  -9   0  633.14   20.80
  -3  -9   0  609.34   33.30
  -3   9   0  638.34   27.20
   3   9   0  604.34   41.60
   3   9   0  604.84   32.80
  -3   9   0  642.34   24.50
  -3   9   0  605.34   31.30
  -3   9   0  572.14   31.00
  -4  -9   0    7.20   11.70
  -4  -9   0    7.00   16.50
  -4  -9   0    0.40    6.40
   4  -9   0    1.20    3.60
   4  -9   0   -4.40    8.60
  -4   9   0  -20.60    9.10
  -4   9   0   11.80   10.00
  -4   9   0    0.20    5.80
   4   9   0    2.10    7.90
  -5  -9   0  232.88   22.50
   5  -9   0  262.77   20.40
  -5  -9   0  265.47   15.60
  -5  -9   0  267.57   27.30
   5   9   0  275.67   22.00
  -5   9   0  287.27   21.60
  -5   9   0  276.77   21.90
  -5   9   0  253.67   14.60
  -6  -9   0    4.00    6.50
   6  -9   0    6.70    9.20
  -6  -9   0    6.20   14.30
  -6  -9   0    8.00   10.60
  -6   9   0    4.90    5.30
   6   9   0   27.90   15.40
  -6   9   0   33.80   13.30
  -6   9   0    5.40   12.00
   0 -10   0  168.68   17.90
   0 -10   0  166.58   20.20
   0  10   0  192.58   15.50
   0  10   0  192.08   19.00
   0  10   0  193.28   12.60
   0  10   0  205.78   18.30
   1 -10   0   65.99   11.00
  -1 -10   0   41.70   11.90
  -1 -10   0   46.80   11.40
  -1 -10   0   54.49    9.10
   1 -10   0   53.39    8.20
   1  10   0   47.30    8.80
  -1  10   0   54.79   10.10
   1  10   0   49.70    5.90
  -1  10   0   59.89   10.60
   1  10   0   44.10   10.30
  -1  10   0   64.29    8.90
  -2 -10   0   89.69   10.20
   2 -10   0  130.19   16.20
  -2 -10   0   86.09   25.80
   2 -10   0   71.39    8.10
  -2 -10   0   82.99   13.00
   2 -10   0  116.99   12.70
   2  10   0   96.79    5.50
  -2  10   0   96.69   14.20
  -2  10   0  100.49   11.30
   2  10   0   95.19    5.40
  -2  10   0  127.49   15.20
  -2  10   0   89.59   12.10
   2  10   0   84.59   11.80
   2  10   0   87.99   14.10
  -3 -10   0    5.70   17.70
  -3 -10   0   -1.70    6.90
  -3 -10   0   -6.90   10.80
   3 -10   0   -2.70    9.00
   3 -10   0    1.30    6.90
   3 -10   0   -5.80    4.50
   3  10   0    2.10   12.50
  -3  10   0  -15.10    9.00
  -3  10   0  -13.60   10.70
  -3  10   0    5.60    9.90
  -3  10   0   -2.30    6.80
   3  10   0   -3.20    7.40
  -4 -10   0  110.29   18.10
  -4 -10   0  113.49   13.00
  -4 -10   0  104.39   14.80
  -4  10   0   93.19   13.70
   4  10   0  106.79   13.50
  -4  10   0  123.89   18.00
  -4  10   0  104.69   12.90
  -4  10   0   99.49   13.80
  -5 -10   0  119.99   12.80
   5 -10   0  106.99   17.40
  -5 -10   0   67.89   13.50
  -5 -10   0  108.69   19.20
  -5  10   0  144.19   16.60
  -5  10   0  129.19   16.30
  -5  10   0  103.79   11.50
   0 -11   0   -2.70    9.00
   0 -11   0    1.60    8.10
   0  11   0   -3.70    6.00
   0  11   0    2.40    9.70
   0  11   0    3.50    9.00
   0  11   0   -6.80   15.30
   1 -11   0  412.66   22.80
   1 -11   0  373.46   18.80
  -1 -11   0  446.16   32.00
  -1 -11   0  390.76   21.30
  -1 -11   0  406.46   30.10
  -1  11   0  382.46   26.30
   1  11   0  401.46   16.00
  -1  11   0  459.55   23.30
   1  11   0  431.96   21.20
   1  11   0  434.06   27.60
   1  11   0  418.26   25.40
  -1  11   0  435.66   24.60
  -1  11   0  434.16   20.40
  -2 -11   0  272.57   25.10
   2 -11   0  281.57   20.80
   2 -11   0  260.47   14.80
  -2 -11   0  285.97   25.20
  -2 -11   0  269.47   18.10
   2  11   0  269.17    9.60
   2  11   0  256.67    9.50
  -2  11   0  294.37   21.10
  -2  11   0  229.18   25.50
   2  11   0  291.67   26.40
  -2  11   0  269.57   19.30
   2  11   0  249.68   21.30
  -3 -11   0   11.40   13.90
  -3 -11   0   23.30   12.80
  -3 -11   0   25.70   13.90
   3 -11   0   18.90    8.80
   3 -11   0   25.10    6.10
  -3  11   0   13.30   10.40
  -3  11   0   14.70   12.30
   3  11   0   24.50   12.00
  -3  11   0   17.10    8.20
   3  11   0   28.50   10.20
  -3  11   0   17.60   11.20
  -4 -11   0  144.69   17.50
  -4 -11   0  179.38   21.20
  -4 -11   0  123.49   18.70
   4 -11   0  153.48   17.00
  -4  11   0  169.28   14.70
  -4  11   0  165.38   17.60
  -4  11   0  136.99   19.00
  -4  11   0  145.39   16.10
   5 -11   0   74.29   12.80
  -5 -11   0  100.49   13.60
  -5 -11   0  107.49   20.10
  -5 -11   0   71.89   15.30
  -5  11   0   78.79    8.50
  -5  11   0  108.89   23.00
  -5  11   0   98.39   15.20
   5  11   0   73.59   13.70
  -5  11   0   77.09   16.80
   0 -12   0   70.29   13.40
   0 -12   0   99.79   13.30
   0  12   0   62.19   13.60
   0  12   0   62.79   11.10
   0  12   0   86.69   14.20
   0  12   0   77.79    9.00
   1 -12   0  145.79   15.10
  -1 -12   0  140.59   16.40
   1 -12   0  162.48   14.00
  -1 -12   0  222.18   26.60
  -1 -12   0  177.88   22.80
   1  12   0  158.68   16.20
   1  12   0  149.09   10.80
  -1  12   0  181.48   18.20
   1  12   0  177.68   21.40
  -1  12   0  197.28   29.50
   1  12   0  141.49   17.10
  -1  12   0  149.19   14.80
   2 -12   0  164.08   19.70
  -2 -12   0   89.89   16.60
  -2 -12   0   88.49   11.50
  -2 -12   0  112.19   17.60
   2 -12   0  117.39   10.90
   2  12   0   77.09    6.70
   2  12   0   92.29   16.80
   2  12   0  104.99    6.20
  -2  12   0   84.69   13.30
   2  12   0   88.69   13.80
  -2  12   0  103.09   13.10
  -2  12   0  102.49   12.80
  -3 -12   0   86.39   15.70
  -3 -12   0  101.39   17.70
  -3 -12   0   81.59   11.10
   3 -12   0  104.59   14.90
   3 -12   0   93.89    9.00
  -3  12   0  131.99   16.40
  -3  12   0   98.59   13.20
  -3  12   0   76.79   13.90
  -3  12   0   60.59   15.50
   4 -12   0    6.70    2.70
  -4 -12   0   26.80   15.80
  -4 -12   0   12.10   14.10
   4 -12   0   19.30   11.10
  -4 -12   0   18.80    8.70
   4  12   0   12.40   12.30
  -4  12   0    5.10   15.20
  -4  12   0   18.50    7.80
  -4  12   0   25.70   12.60
  -4  12   0   13.80   11.90
  -5 -12   0   18.70    8.20
  -5 -12   0   32.60   15.90
  -5 -12   0  -13.70   12.80
  -5  12   0   19.20    6.80
  -5  12   0   29.90   13.70
   5  12   0   19.30   12.50
  -5  12   0   21.50   13.30
   0 -13   0   -8.20   10.40
   0 -13   0   -6.80    9.60
   0  13   0    3.80    6.60
   0  13   0   -2.10   11.20
   0  13   0    0.60    9.30
  -1 -13   0   15.70    9.80
   1 -13   0   23.70   11.20
   1 -13   0   10.50    7.90
  -1 -13   0    6.70   11.80
   1 -13   0   21.00   15.70
   1  13   0   16.40   10.40
   1  13   0   25.60   13.50
  -1  13   0   17.50   11.10
  -1  13   0   12.40    9.70
  -1  13   0   15.20   11.10
   1  13   0   23.70    5.90
  -1  13   0    5.10   13.10
  -2 -13   0   23.90   13.30
  -2 -13   0   15.70   12.70
  -2 -13   0   24.50   10.10
   2 -13   0   20.30    7.30
   2 -13   0   18.70   11.50
   2 -13   0   33.60   11.10
  -2  13   0   19.20   16.60
   2  13   0   20.20    3.50
   2  13   0   30.60   14.60
  -2  13   0   19.20    9.90
  -2  13   0    7.50   11.70
   3 -13   0   11.60    8.90
  -3 -13   0    0.60    8.60
   3 -13   0    3.50   10.70
  -3 -13   0   11.70   14.40
  -3 -13   0    0.90   12.80
   3 -13   0   -4.60    8.90
  -3  13   0   14.70    9.40
  -3  13   0  -12.40   13.10
   3  13   0    8.30   10.20
  -3  13   0   -0.40   10.10
  -3  13   0   20.00   12.80
  -4 -13   0   10.70   15.20
   4 -13   0   -3.60    2.20
  -4 -13   0   -6.80    7.70
  -4  13   0  -10.10    7.30
  -4  13   0   -1.60   12.10
  -4  13   0  -10.00   12.30
   4  13   0   -3.60   12.20
   0 -14   0  239.48   21.10
   0 -14   0  219.18   24.90
   0  14   0  199.68   20.60
   0  14   0  269.97   27.70
   0  14   0  208.98   28.90
   0  14   0  221.88   15.60
   1 -14   0    5.00   12.80
  -1 -14   0   19.70   13.50
   1 -14   0    2.90   17.60
   1 -14   0    7.00    6.90
  -1 -14   0    7.50   10.40
  -1  14   0    5.60   12.80
  -1  14   0   26.00   11.80
   1  14   0   27.40    6.10
  -1  14   0   17.10    8.70
  -1  14   0   14.70   11.60
   1  14   0    5.40   10.80
   1  14   0   22.30   12.80
   1  14   0   15.40   13.70
  -2 -14   0  173.38   18.70
  -2 -14   0  135.19   19.20
  -2 -14   0  145.89   20.60
   2 -14   0  188.28   21.60
   2 -14   0  142.49   14.40
  -2  14   0  177.98   22.50
  -2  14   0  150.38   17.40
  -2  14   0  132.39   20.40
  -2  14   0  167.68   18.30
   2  14   0  214.18   29.70
   3 -14   0  -11.30    7.90
  -3 -14   0   -4.70    9.10
  -3 -14   0  -16.90   13.40
  -3 -14   0   -0.70   13.90
   3 -14   0   10.80    3.90
  -3  14   0   -2.90   10.60
  -3  14   0   -3.50   13.50
  -3  14   0   -4.50   11.90
   3  14   0    5.50   10.60
   0 -15   0  -16.70   11.80
   0 -15   0  -18.20   10.10
   0 -15   0  -11.80   12.80
   0  15   0   -9.50   12.00
   0  15   0    6.10    7.30
   0  15   0    7.50   12.50
   0  15   0  -14.90   11.00
  -1 -15   0    5.20   15.30
   1 -15   0   11.50   11.80
   1 -15   0   -2.20   13.90
  -1 -15   0   25.70   13.50
  -1  15   0   24.00   13.70
   1  15   0   23.40   12.80
  -1  15   0   -6.00   13.70
  -1  15   0   40.20   23.00
  -1  15   0   27.10    9.90
   1  15   0   18.20    6.00
   1  15   0   24.40   15.10
   2 -15   0   23.90   12.20
  -2 -15   0   23.50   17.30
  -2 -15   0   20.10   18.20
   2  15   0   20.90   12.90
  -2  15   0   22.20   12.30
  -2  15   0   19.70   10.50
  -2  15   0   18.90   12.80
   2  15   0   41.10   19.00
  -7   0   1  153.78   18.40
  -7   0   1  146.49   15.80
  -7   0   1  122.39   11.10
  -7   0   1  134.49   14.00
  -6   0   1   -4.10    4.90
  -6   0   1    6.80    8.10
  -6   0   1    5.90    6.90
  -6   0   1    2.20    7.30
  -6   0   1   -4.10    8.00
  -5   0   1  167.58   15.20
  -5   0   1  200.28   14.00
  -5   0   1  195.98   16.10
  -5   0   1  189.98   12.70
  -5   0   1  204.28   11.20
  -4   0   1   -6.70    5.60
  -4   0   1   -4.40    4.60
  -4   0   1   -7.00    3.80
  -4   0   1    1.10    5.30
  -4   0   1   -1.00    4.80
  -3   0   1 6886.51  182.58
  -3   0   1 7081.79  190.28
  -3   0   1 6940.01  179.88
  -3   0   1 6841.52  180.68
  -3   0   1 6713.83  180.88
  -2   0   1    1.30    3.30
  -2   0   1   -1.90    3.30
  -2   0   1    5.10    2.70
  -2   0   1    1.10    3.10
  -2   0   1   -1.10    3.80
  -1   0   1 1520.45   40.70
  -1   0   1 1526.65   40.20
  -1   0   1 1496.95   40.50
  -1   0  -1   53.49    5.80
  -1   0  -1   49.90    3.20
  -1   0  -1   70.29    4.90
   1   0   1   53.49    3.10
   1   0   1   38.40    4.10
  -2   0  -1    4.80    3.70
   2   0   1    2.20    2.80
   2   0   1    3.40    3.90
  -2   0  -1   -0.90    3.80
  -2   0  -1    1.10    2.60
  -3   0  -1 3029.90   81.19
   3   0   1 3055.29   82.59
  -3   0  -1 3000.50   82.39
  -3   0  -1 2999.40   80.59
  -3   0  -1 3134.09   85.19
  -4   0  -1    0.90    3.60
  -4   0  -1   -1.70    5.60
  -4   0  -1   -4.00    4.20
  -4   0  -1    9.50    5.80
  -5   0  -1   -0.90    4.30
  -5   0  -1    1.70    6.50
  -5   0  -1   -8.40    4.90
  -5   0  -1   -2.20    6.90
  -5   0  -1    0.70    7.30
  -6   0  -1    5.90    6.20
  -6   0  -1    1.60    8.00
  -6   0  -1    7.60    8.50
  -6   0  -1   -1.30    4.90
  -6   0  -1   -0.10    8.50
  -7   0  -1    4.20    8.90
  -7   0  -1  -15.40    6.10
  -7   0  -1   11.10    8.40
  -7   0  -1    2.90    9.40
  -7   0  -1   -2.80    4.90
  -7  -1   1   43.40    9.40
  -7  -1   1   47.70    8.70
  -7  -1   1   66.79   12.10
  -7  -1   1   48.00    7.60
  -7  -1   1   50.29   10.90
  -7   1   1   49.90   10.70
  -7   1   1   49.10   10.40
  -7   1   1   59.89    7.30
  -7   1   1   75.79   12.50
  -7   1   1   72.99   11.90
  -6  -1   1   -1.80    6.10
  -6  -1   1   -0.20    7.20
  -6  -1   1   -7.60    8.30
  -6  -1   1   -0.90    5.40
  -6  -1   1   -3.00    6.80
  -6   1   1  -13.10   13.30
  -6   1   1   -1.30    4.80
  -6   1   1   -5.90    7.70
  -6   1   1    0.00    6.90
  -6   1   1    0.90    7.80
  -5  -1   1  111.79    9.70
  -5  -1   1   92.19   10.80
  -5  -1   1   97.29   10.50
  -5  -1   1   93.49   12.90
  -5  -1   1  119.19   15.40
  -5   1   1   86.49    8.40
  -5   1   1   83.59    9.10
  -5   1   1   82.99   10.30
  -5   1   1   82.69   10.20
  -5   1   1   76.69   10.00
  -4  -1   1  105.89   11.00
  -4  -1   1  106.89    9.00
  -4  -1   1  113.99    9.40
  -4  -1   1   89.29   12.40
  -4  -1   1  107.99    8.50
  -4   1   1  121.19   11.70
  -4   1   1  101.39    7.40
  -4   1   1  115.39   10.30
  -4   1   1   92.49   11.20
  -4   1   1  108.39   10.90
  -3  -1   1    3.60    5.50
   3  -1  -1    7.60    4.80
  -3  -1   1    5.60    3.80
  -3  -1   1    3.20    7.40
  -3  -1   1    5.60    4.30
  -3   1   1    8.30    5.00
  -3   1   1   15.00    5.00
  -3   1   1    5.40    3.30
  -3   1   1   15.20    5.60
  -2  -1   1 5236.68  141.79
  -2  -1   1 5274.37  139.89
  -2   1   1 5453.35  140.69
  -2   1   1 5440.96  140.49
  -2  -1  -1 1552.94   43.30
  -2  -1  -1 1609.04   44.20
   2  -1   1 1658.03   45.40
   2  -1   1 1622.24   44.40
  -2  -1  -1 1658.73   46.70
   2   1   1 1679.53   46.70
  -2   1  -1 1609.64   44.40
  -2   1  -1 1655.53   45.50
  -2   1  -1 1624.44   42.80
   2   1   1 1599.94   44.30
  -3  -1  -1    4.30    3.50
   3  -1   1   10.20    5.80
   3  -1   1    9.30    4.40
  -3  -1  -1   18.90    4.70
  -3  -1  -1   11.50    5.10
   3   1   1    3.00    4.50
  -3   1  -1    4.00    5.40
  -3   1  -1    6.80    2.80
  -4  -1  -1    2.10    6.00
  -4  -1  -1   -0.10    7.20
  -4  -1  -1    7.40    4.90
  -4  -1  -1   17.40    4.70
  -4  -1  -1    3.50    4.10
  -4   1  -1    3.30    3.30
  -4   1  -1   10.20    6.20
  -4   1  -1   17.90    6.40
  -4   1  -1   11.80    5.00
  -5  -1  -1  257.97   12.70
  -5  -1  -1  254.27   13.10
  -5  -1  -1  273.37   15.00
  -5  -1  -1  279.97   18.50
  -5  -1  -1  257.77   19.20
  -5   1  -1  247.98   11.10
  -5   1  -1  256.07   17.90
  -5   1  -1  243.98   18.60
  -5   1  -1  270.77   16.70
  -5   1  -1  294.47   14.70
  -6  -1  -1   26.10    6.20
  -6  -1  -1   26.90    9.10
  -6  -1  -1   17.80    9.90
  -6  -1  -1   29.50    8.20
  -6  -1  -1   28.50    6.70
  -6   1  -1   30.90    9.40
  -6   1  -1   27.70    9.60
  -6   1  -1   18.90    8.80
  -6   1  -1   31.80    5.30
  -6   1  -1   42.80    8.20
  -7  -1  -1   19.80    9.90
  -7  -1  -1   23.30   10.60
  -7  -1  -1   17.70    7.00
  -7  -1  -1   38.30    9.30
  -7  -1  -1   23.60    6.50
  -7   1  -1   31.50    8.10
  -7   1  -1   32.90   10.20
  -7   1  -1   20.40    5.30
  -7   1  -1   28.90   12.10
  -7   1  -1   18.10    9.80
  -7  -2   1   -4.10    6.30
  -7  -2   1   -3.60    7.90
  -7  -2   1    1.00    8.00
  -7  -2   1   14.20   10.20
  -7   2   1   12.70    8.60
  -7   2   1   -4.40    4.70
  -7   2   1    9.30    8.20
  -7   2   1   10.20    9.80
  -7   2   1    5.40    8.10
  -6  -2   1    8.30    9.70
  -6  -2   1    4.60    6.40
  -6  -2   1   -4.10    6.50
  -6  -2   1   12.10    6.50
  -6  -2   1   -0.80    7.00
  -6   2   1    4.90    4.80
  -6   2   1    7.80   13.40
  -6   2   1   -4.60    8.60
  -6   2   1   11.60    7.70
  -6   2   1   15.10    8.40
  -5  -2   1  257.97   13.70
  -5  -2   1  247.18   14.10
  -5  -2   1  257.87   19.60
  -5  -2   1  255.47   13.70
  -5  -2   1  277.07   17.50
  -5   2   1  245.38   17.70
  -5   2   1  257.67   16.50
  -5   2   1  264.47   17.20
  -5   2   1  265.57   11.40
  -5   2   1  254.47   15.70
  -4  -2   1   30.20    5.60
  -4  -2   1   27.60    8.10
  -4  -2   1   27.70    5.40
  -4  -2   1   31.70    6.10
  -4  -2   1   39.00    5.80
   4  -2  -1   35.30    6.60
  -4   2   1   33.60    6.40
  -4   2   1   37.80    7.00
  -4   2   1   26.40    6.20
  -4   2   1   26.40    6.90
   3  -2  -1  845.32   27.00
  -3  -2   1  849.32   27.80
  -3  -2   1  839.32   25.00
   3  -2  -1  874.11   25.60
  -3  -2   1  863.01   30.10
  -3  -2   1  873.01   26.40
   3   2  -1  868.61   27.90
  -3   2   1  837.72   27.00
  -3   2   1  825.62   27.60
  -3   2   1  812.52   24.20
  -2  -2   1  340.37   11.10
   2  -2  -1  369.86   11.20
   2  -2  -1  357.86   13.60
  -2  -2   1  289.17   20.40
  -2  -2   1  342.17   13.40
  -2   2   1  344.87   15.40
   2   2  -1  368.76   18.80
   2   2  -1  341.17   16.30
  -2   2   1  352.46   14.40
  -2   2   1  367.96   11.10
   0  -2  -1  324.77   11.20
   0  -2   1  355.96   10.80
   0  -2  -1  380.46   12.30
   0  -2   1  369.96   12.80
   0  -2  -1  371.76   12.90
   0   2  -1  362.56   11.70
   0   2   1  371.86   11.50
   0   2   1  334.87   12.10
   0   2  -1  376.66   10.80
  -2  -2  -1 2772.52   77.49
   2  -2   1 2914.11   75.39
   2  -2   1 2811.92   75.99
  -2  -2  -1 2722.43   73.89
  -2  -2  -1 2808.92   78.39
   2   2   1 2715.23   73.89
  -2   2  -1 2841.72   75.99
   2   2   1 2891.01   77.19
  -2   2  -1 2772.12   75.29
  -2   2  -1 2802.92   72.69
  -3  -2  -1 7394.36  195.48
  -3  -2  -1 7270.47  196.18
   3  -2   1 7369.56  192.68
  -3  -2  -1 7086.09  191.48
   3  -2   1 7710.93  194.08
   3   2   1 7180.28  191.58
  -3   2  -1 7344.97  192.68
  -3   2  -1 7394.16  193.78
  -4  -2  -1   20.30    6.80
  -4  -2  -1   17.40    6.40
   4  -2   1   16.60    5.70
  -4  -2  -1   12.80    4.90
  -4  -2  -1   35.40    8.90
  -4   2  -1   17.10    7.30
  -4   2  -1   26.60    6.20
  -4   2  -1   20.30    3.20
  -5  -2  -1   19.60    8.90
  -5  -2  -1   25.10    5.90
  -5  -2  -1   11.80    7.70
  -5  -2  -1   12.30    5.20
  -5  -2  -1   17.20    6.40
   5  -2   1   19.10    6.70
  -5   2  -1   18.10    8.10
  -5   2  -1   23.20    7.20
  -5   2  -1   14.20    8.40
  -5   2  -1   18.10    3.80
  -6  -2  -1  143.19   13.10
  -6  -2  -1  142.49   11.60
  -6  -2  -1  126.49   17.80
  -6  -2  -1  140.39   11.40
  -6  -2  -1  138.49   17.20
  -6   2  -1  139.29   18.20
  -6   2  -1  141.39   16.50
  -6   2  -1  175.48   14.00
  -6   2  -1  134.59   16.60
  -6   2  -1  135.99    8.40
  -7  -2  -1    6.50    6.40
  -7  -2  -1   15.90   11.20
  -7  -2  -1   11.00    9.50
  -7  -2  -1   13.80    6.60
  -7  -2  -1   19.90    8.20
  -7   2  -1   11.50   10.30
  -7   2  -1   13.80    4.20
  -7   2  -1   41.70   10.00
  -7   2  -1   25.20   10.00
  -7   2  -1    2.90    8.90
  -7  -3   1    9.00    7.10
  -7  -3   1   10.30   10.30
  -7  -3   1   -0.70    6.50
  -7  -3   1   19.70    9.20
  -7  -3   1   -5.50    6.40
  -7   3   1   20.50    9.60
  -7   3   1    7.00    4.60
  -7   3   1    4.30    9.40
  -7   3   1   11.20    8.30
  -7   3   1   13.80   10.20
  -6  -3   1   66.29    9.20
  -6  -3   1   50.69    8.00
  -6  -3   1   64.49    8.20
  -6  -3   1   65.29   13.00
  -6  -3   1   57.99   10.40
  -6   3   1   61.89    9.30
  -6   3   1   70.09    6.20
  -6   3   1   70.79   11.80
  -6   3   1   71.59   10.90
  -6   3   1   43.40   10.30
  -5  -3   1    4.20    5.50
  -5  -3   1    7.80    9.00
  -5  -3   1    0.70    6.70
  -5  -3   1    3.90    6.20
  -5  -3   1    2.20    5.30
   5  -3  -1   -1.50    6.80
  -5   3   1   10.90    4.00
  -5   3   1   -0.80    6.10
  -5   3   1   -5.30    7.20
  -5   3   1   -0.70    8.20
  -4  -3   1  300.07   14.80
  -4  -3   1  314.77   13.20
  -4  -3   1  341.77   16.90
  -4  -3   1  306.97   19.60
   4  -3  -1  319.27   15.90
  -4  -3   1  342.97   13.80
  -4   3   1  319.47   11.70
   4   3  -1  327.57   16.80
  -4   3   1  318.97   17.10
  -4   3   1  335.57   16.50
   3  -3  -1   21.20    6.00
  -3  -3   1    8.10    4.80
   3  -3  -1   14.80    3.20
  -3  -3   1    8.80    3.20
  -3  -3   1    7.40    7.50
   3   3  -1   16.30    5.20
  -3   3   1    3.60    6.00
  -2  -3   1 1462.75   44.10
  -2  -3   1 1387.46   37.70
  -2  -3   1 1450.55   41.60
   2  -3  -1 1404.86   38.60
   2  -3  -1 1452.05   41.20
  -2   3   1 1475.45   41.50
   2   3  -1 1433.06   41.50
  -2   3   1 1429.66   41.60
  -2   3   1 1419.16   39.00
  -2   3   1 1425.46   38.60
   2   3  -1 1406.76   43.80
   0  -3   1 2624.74   69.89
   0  -3  -1 2592.04   69.39
   0  -3  -1 2507.15   68.29
   0  -3  -1 2548.05   69.79
   0  -3   1 2549.24   67.69
   0  -3   1 2578.74   68.69
   0   3  -1 2578.54   68.69
   0   3  -1 2575.54   67.59
   0   3   1 2568.84   69.39
   0   3  -1 2649.93   69.99
   0   3   1 2537.15   70.29
   0   3   1 2506.45   68.39
   0   3  -1 2559.04   69.69
   1  -3   1    7.80    4.70
   1  -3   1    7.30    4.40
   1  -3   1    2.30    4.50
  -1   3  -1    1.80    4.80
  -1   3  -1   -9.30    4.90
  -1   3  -1    9.30    4.50
  -2  -3  -1   25.20    3.00
  -2  -3  -1   32.00    5.50
   2  -3   1   35.30    2.80
  -2  -3  -1   31.10    7.50
   2  -3   1   28.80    6.30
   2  -3   1   37.50    5.70
   2   3   1   39.80    3.40
  -2   3  -1   17.50    5.80
  -2   3  -1   29.30    4.90
  -2   3  -1   23.50    5.40
   2   3   1   28.00    5.40
  -3  -3  -1 1944.91   59.49
   3  -3   1 1989.40   55.49
  -3  -3  -1 1946.61   53.09
  -3  -3  -1 1977.10   57.89
  -3   3  -1 2025.70   55.59
   3   3   1 1941.51   57.69
  -3   3  -1 1974.10   56.39
   3   3   1 1901.31   57.09
  -3   3  -1 1948.11   51.39
  -4  -3  -1   39.50    5.50
  -4  -3  -1   26.60    7.00
  -4  -3  -1   31.80    9.10
   4  -3   1   38.10    7.00
  -4  -3  -1   38.60    5.10
  -4   3  -1   32.40    8.00
  -4   3  -1   35.20    3.20
  -4   3  -1   35.20    7.00
   4   3   1   32.30    7.30
  -5  -3  -1   46.70    6.20
  -5  -3  -1   39.00    6.80
   5  -3   1   58.99    8.90
  -5  -3  -1   39.50    9.30
  -5  -3  -1   30.30   10.20
  -5  -3  -1   30.60    6.70
  -5   3  -1   37.90    8.00
  -5   3  -1   41.60    4.00
  -5   3  -1   55.39   10.50
   6  -3   1   17.90   12.10
  -6  -3  -1    6.70    5.30
  -6  -3  -1    3.10    6.00
  -6  -3  -1   12.00   11.20
  -6  -3  -1   -8.00    6.10
  -6  -3  -1    6.50    8.40
  -6   3  -1    4.20    3.20
  -6   3  -1    4.60    7.70
  -6   3  -1   11.10    8.90
  -6   3  -1   -2.50    7.30
  -6   3  -1   15.00    9.30
  -7  -3  -1  299.07   25.80
  -7  -3  -1  289.27   14.80
  -7  -3  -1  297.07   23.70
  -7  -3  -1  271.17   16.90
  -7  -3  -1  287.17   16.20
  -7   3  -1  277.67   24.40
  -7   3  -1  329.27   19.60
  -7   3  -1  273.17   21.40
  -7   3  -1  276.87    9.70
  -7   3  -1  317.67   21.50
  -7  -4   1   55.09   11.40
  -7  -4   1   65.49    8.60
  -7  -4   1   84.39   10.50
  -7  -4   1   73.29   15.00
  -7  -4   1   64.39    8.30
  -7   4   1   65.19    9.90
  -7   4   1   92.79   11.90
  -7   4   1   66.89   11.60
  -7   4   1   94.49   13.70
  -7   4   1   42.50   11.70
  -6  -4   1  149.88   11.40
  -6  -4   1  145.19   20.70
  -6  -4   1  149.39   16.70
  -6  -4   1  133.29   13.50
   6  -4  -1  139.79   15.70
  -6  -4   1  133.59   11.90
  -6   4   1  141.59   16.20
  -6   4   1  201.28   18.50
  -6   4   1  154.78   14.10
  -6   4   1  141.19   12.50
  -6   4   1  138.89   10.20
  -5  -4   1  547.55   18.90
  -5  -4   1  577.74   28.80
  -5  -4   1  515.65   21.90
  -5  -4   1  528.75   20.00
  -5  -4   1  572.04   25.10
  -5   4   1  532.25   21.30
  -5   4   1  503.85   23.70
  -5   4   1  543.75   26.80
  -5   4   1  546.55   20.60
  -5   4   1  520.25   20.70
  -4  -4   1   -3.40    5.10
  -4  -4   1    0.30    3.30
  -4  -4   1    3.40    7.60
   4  -4  -1   -0.10    3.10
   4  -4  -1   -5.20    6.10
   4   4  -1   -5.10    5.40
  -4   4   1    7.20    7.00
  -4   4   1   -6.90    7.10
  -4   4   1    3.60    3.20
  -4   4   1   -4.00    4.30
  -3  -4   1  205.18   12.80
   3  -4  -1  186.88    9.10
  -3  -4   1  182.18    7.00
  -3  -4   1  187.78   16.10
   3  -4  -1  207.08   12.80
  -3   4   1  192.68    8.20
  -3   4   1  185.78   10.20
  -3   4   1  185.68   12.70
   3   4  -1  185.88   12.20
  -3   4   1  177.48   12.70
   2  -4  -1 4031.60  109.39
  -2  -4   1 4120.99  110.59
  -2  -4   1 3985.70  112.19
   2  -4  -1 4081.09  106.59
  -2   4   1 4071.89  109.49
  -2   4   1 4120.79  106.69
   2   4  -1 4150.58  112.49
  -2   4   1 3993.40  106.99
  -2   4   1 4115.19  109.59
   2   4  -1 4035.50  109.79
  -1  -4   1  383.86   15.60
  -1  -4   1  395.36   14.20
  -1  -4   1  376.06   17.20
   1  -4  -1  393.26   14.30
   1  -4  -1  401.56   15.30
   1  -4  -1  404.76   13.80
   1   4  -1  389.96   17.70
  -1   4   1  367.76   16.60
  -1   4   1  403.16   15.60
  -1   4   1  381.46   13.90
   1   4  -1  399.56   15.50
   1   4  -1  373.46   10.90
  -1  -4  -1  874.01   31.10
  -1  -4  -1  871.81   29.40
   1  -4   1  891.41   27.10
   1  -4   1  855.41   27.30
  -1  -4  -1  890.51   27.20
   1   4   1  878.01   29.70
   1   4   1  893.91   28.40
  -1   4  -1  847.72   29.00
   1   4   1  905.71   25.70
  -1   4  -1  917.11   27.40
  -2  -4  -1  108.19    4.90
  -2  -4  -1  111.99   11.20
   2  -4   1   99.69    5.00
  -2  -4  -1   90.39    7.00
   2  -4   1   91.69    9.70
  -2  -4  -1   91.79   13.40
  -2   4  -1   98.29   12.70
  -2   4  -1   95.59   10.20
   2   4   1  104.99   10.70
  -2   4  -1   86.19    8.60
   2   4   1   93.89    4.90
  -3  -4  -1 1005.00   34.50
  -3  -4  -1 1004.70   36.50
   3  -4   1 1060.19   32.60
  -3  -4  -1 1016.00   28.70
   3  -4   1 1034.00   27.70
   3   4   1  998.50   28.80
  -3   4  -1 1007.00   33.10
  -3   4  -1 1066.49   32.50
  -3   4  -1 1055.89   32.80
   3   4   1 1047.50   34.60
   4  -4   1   12.90    6.80
  -4  -4  -1    6.40    5.70
  -4  -4  -1    3.10    7.90
  -4  -4  -1   13.40    6.80
  -4   4  -1    7.00    7.70
  -4   4  -1   12.00    2.30
   4   4   1    3.10    6.30
  -4   4  -1    0.50    5.50
  -4   4  -1   10.10    6.60
  -5  -4  -1   65.29    6.90
  -5  -4  -1   78.89    8.40
   5  -4   1   61.59    9.20
  -5  -4  -1   76.49   10.80
  -5  -4  -1   61.39   12.00
  -5   4  -1   80.59    4.50
  -5   4  -1   71.29   12.20
  -5   4  -1   72.09   10.20
  -5   4  -1   85.09    9.50
   6  -4   1   11.90    7.80
  -6  -4  -1   -1.00    5.10
  -6  -4  -1   -0.40    5.50
  -6  -4  -1    1.90   10.30
  -6  -4  -1    7.40    7.10
  -6  -4  -1    5.00    8.80
  -6   4  -1    4.70    9.90
  -6   4  -1   13.50    7.50
  -6   4  -1    6.90    6.60
  -6   4  -1    9.00    9.20
  -6   4  -1    2.10    8.80
  -7  -4  -1    5.80    7.10
  -7  -4  -1    2.90    5.50
  -7  -4  -1    2.50   12.10
  -7  -4  -1   11.40    9.50
  -7  -4  -1   -8.70    6.10
  -7   4  -1   19.10    7.70
  -7   4  -1    9.10   10.20
  -7   4  -1   20.30    9.30
  -7   4  -1    0.10    9.50
  -7   4  -1    0.80    8.20
  -7  -5   1   98.79   12.00
  -7  -5   1   66.69   14.90
  -7  -5   1   77.99    7.80
  -7  -5   1   66.79   11.90
  -7  -5   1   76.49    8.90
  -7   5   1   81.69   11.90
  -7   5   1   76.99    8.90
  -7   5   1   74.89   13.90
  -7   5   1   89.29   12.90
   6  -5  -1   48.70    9.90
  -6  -5   1   50.09    7.50
  -6  -5   1   57.59   17.00
  -6  -5   1   45.50   13.80
  -6  -5   1   49.20    6.20
  -6  -5   1   59.39    9.90
  -6   5   1   56.99    6.20
  -6   5   1   48.40   11.40
  -6   5   1   53.59   11.20
  -6   5   1   53.89    8.00
  -6   5   1   35.40    6.80
  -5  -5   1  440.76   23.40
  -5  -5   1  426.36   20.60
  -5  -5   1  418.76   18.00
  -5  -5   1  435.86   16.60
  -5  -5   1  437.66   31.80
   5  -5  -1  482.85   22.30
  -5   5   1  528.15   23.50
   5   5  -1  431.56   22.90
  -5   5   1  517.35   23.70
  -5   5   1  492.75   15.40
  -5   5   1  459.05   18.40
   4  -5  -1  563.64   17.50
  -4  -5   1  590.64   24.50
  -4  -5   1  571.34   16.80
   4  -5  -1  559.04   23.00
  -4  -5   1  554.34   27.60
  -4   5   1  573.44   17.70
  -4   5   1  531.65   23.70
  -4   5   1  559.54   19.80
  -4   5   1  574.74   23.80
   4   5  -1  569.64   24.00
  -3  -5   1 1250.67   42.80
   3  -5  -1 1246.18   38.70
  -3  -5   1 1234.88   39.60
   3  -5  -1 1234.48   34.20
  -3   5   1 1180.28   35.10
   3   5  -1 1229.68   42.70
  -3   5   1 1197.58   38.60
   3   5  -1 1229.88   39.20
  -3   5   1 1239.48   39.00
  -3   5   1 1242.68   34.30
  -2  -5   1   82.09    8.80
  -2  -5   1  100.59   14.40
  -2  -5   1  117.09   11.70
   2   5  -1   74.59   10.00
   2   5  -1   65.59   10.10
   0  -5  -1 2056.39   59.79
   0  -5   1 2102.29   60.39
   0  -5   1 2063.39   58.29
   0  -5  -1 2049.40   60.09
   0  -5  -1 2130.99   58.19
   0   5  -1 2118.99   60.19
   0   5  -1 2077.29   60.09
   0   5  -1 2134.89   58.29
   0   5  -1 2146.69   56.89
   0   5   1 2134.79   59.79
   0   5   1 2084.49   60.09
   0   5   1 2121.29   58.19
   1  -5   1  601.54   21.40
   1  -5   1  561.84   21.80
  -1   5  -1  584.84   20.70
   1   5   1  722.73   23.30
   1   5   1  662.73   20.00
  -1   5  -1  582.54   21.40
  -1   5  -1  583.74   21.60
  -2  -5  -1 1577.04   49.10
  -2  -5  -1 1557.04   42.90
   2  -5   1 1497.55   44.60
  -2  -5  -1 1583.34   47.40
   2  -5   1 1466.55   41.30
   2  -5   1 1535.55   45.30
   2   5   1 1546.65   40.50
   2   5   1 1529.35   46.80
  -2   5  -1 1515.45   45.30
  -2   5  -1 1476.15   45.30
   2   5   1 1577.64   49.10
   3  -5   1    8.20    2.30
  -3  -5  -1   17.50    6.60
  -3  -5  -1    0.70    7.60
  -3  -5  -1    9.30    2.50
  -3  -5  -1   12.00    4.10
   3  -5   1   -2.00    6.00
  -3   5  -1    4.60    5.20
   3   5   1   17.50    6.10
  -3   5  -1   10.70    6.60
  -3   5  -1    3.50    6.70
  -4  -5  -1    3.30    3.20
  -4  -5  -1    8.60    4.40
  -4  -5  -1    9.30    6.70
   4  -5   1    2.80    6.40
  -4  -5  -1    6.80    9.20
  -4   5  -1    9.20    7.90
  -4   5  -1    1.60    7.40
  -4   5  -1    8.00    5.60
   4   5   1   11.70    6.50
  -5  -5  -1  133.09   16.40
  -5  -5  -1   96.99    8.60
  -5  -5  -1  126.09    9.30
   5  -5   1  129.39   14.40
  -5  -5  -1  136.19   19.90
  -5   5  -1  122.49   12.50
   5   5   1  138.59   16.00
  -5   5  -1  123.69   13.90
  -5   5  -1  111.89   12.70
   6  -5   1  172.48   15.40
  -6  -5  -1  134.99   10.30
  -6  -5  -1  128.79   10.10
  -6  -5  -1  137.29   13.60
  -6  -5  -1  127.79   17.20
  -6  -5  -1  135.39   18.30
  -6   5  -1  120.29   13.80
  -6   5  -1  165.88   18.50
  -6   5  -1  164.88   16.60
  -7  -5  -1  149.88   20.10
  -7  -5  -1  128.19   10.30
  -7  -5  -1  104.99   10.80
  -7  -5  -1  147.99   20.00
  -7  -5  -1  133.59   13.90
  -7   5  -1  126.59   24.60
  -7   5  -1  111.19   13.10
  -7   5  -1  151.48   16.50
  -7   5  -1  149.39   20.70
  -7   5  -1  110.89   14.60
  -7  -6   1   -4.60    8.60
  -7  -6   1  -10.90    3.90
  -7  -6   1    7.40    6.30
  -7  -6   1    2.20    8.00
  -7  -6   1    4.40   13.40
  -7   6   1    1.90    5.50
  -7   6   1   -2.80   10.70
  -7   6   1    4.90    9.70
  -7   6   1   -0.30   11.00
  -6  -6   1   71.69    8.30
  -6  -6   1   55.39   15.00
  -6  -6   1   54.29    5.30
  -6  -6   1   51.79    9.80
  -6  -6   1   49.90   10.60
  -6   6   1   59.49    7.80
  -6   6   1   58.39   11.90
  -6   6   1   72.09   13.30
  -6   6   1   46.90    7.00
   5  -6  -1   23.80    8.70
  -5  -6   1   12.70    8.20
  -5  -6   1   11.00   11.40
  -5   6   1   10.50    9.60
  -5   6   1   14.20    5.30
   5   6  -1    9.00    7.70
  -5   6   1   13.90    9.20
   4  -6  -1  183.88    8.50
  -4  -6   1  182.88   20.40
  -4  -6   1  188.68   12.20
   4  -6  -1  196.88   23.20
  -4  -6   1  169.98   15.60
  -4   6   1  193.28   12.80
  -4   6   1  183.68   16.10
   4   6  -1  168.28   15.10
  -4   6   1  203.58   16.80
   3  -6  -1   53.69    8.40
   3  -6  -1   68.59    6.30
  -3  -6   1   67.89   11.40
  -3  -6   1   85.89   11.90
  -3  -6   1   62.39    7.20
   3   6  -1   72.19   11.20
  -3   6   1   89.49   10.30
   3   6  -1   88.99   11.30
  -3   6   1   67.39    8.30
  -3   6   1   67.79    9.80
  -2  -6   1 5616.24  149.19
   2  -6  -1 5748.92  151.18
  -2  -6   1 5735.03  154.88
  -2  -6   1 5569.24  151.98
   2  -6  -1 5645.84  148.89
   2  -6  -1 5597.84  147.69
   2   6  -1 5580.14  151.88
   2   6  -1 5437.06  154.18
  -2   6   1 5719.83  151.18
  -2   6   1 5679.13  150.88
  -1  -6   1 5190.68  137.29
  -1  -6   1 5097.39  140.89
   1  -6  -1 5130.29  138.19
   1  -6  -1 5357.86  136.39
   1  -6  -1 5071.49  137.59
  -1   6   1 5058.59  138.09
  -1   6   1 5147.38  137.89
   1   6  -1 5207.08  139.69
  -1   6   1 5117.19  137.39
  -1   6   1 5322.07  141.09
   1   6  -1 5281.77  137.39
   1   6  -1 5186.18  141.09
   1   6  -1 4996.60  134.29
   0  -6  -1  410.86   18.60
   0  -6   1  417.46   19.10
   0  -6   1  418.46   17.00
   0  -6  -1  438.86   20.60
   0  -6  -1  388.66   16.60
   0   6  -1  423.76   15.10
   0   6   1  422.56   19.10
   0   6   1  435.76   17.20
   0   6   1  419.96   19.90
   0   6  -1  411.56   20.00
   0   6  -1  434.46   17.20
   0   6  -1  414.26   19.40
   1  -6   1  226.88   13.60
  -1  -6  -1  265.47   17.00
  -1  -6  -1  268.27   12.30
   1   6   1  264.67   15.50
  -1   6  -1  236.48   14.10
  -1   6  -1  201.18   12.70
   1   6   1  237.08   16.40
  -1   6  -1  198.28   13.30
   1   6   1  267.37   12.10
  -1   6  -1  209.48   17.30
  -2  -6  -1  223.68   11.30
   2  -6   1  190.18    9.20
   2  -6   1  196.18   13.20
  -2  -6  -1  250.37   16.10
   2  -6   1  207.58   15.50
  -2  -6  -1  229.48   17.20
   2   6   1  260.37   19.20
  -2   6  -1  206.78   13.40
   2   6   1  264.77   15.50
  -2   6  -1  200.58   14.10
   2   6   1  249.48    7.60
  -3  -6  -1  457.65   24.70
  -3  -6  -1  408.86   15.80
   3  -6   1  457.95   19.30
  -3  -6  -1  423.96   21.20
   3  -6   1  430.06   13.40
  -3   6  -1  458.35   20.00
  -3   6  -1  400.36   17.60
  -3   6  -1  432.76   20.00
   3   6   1  430.66   20.80
  -4  -6  -1   43.00   12.30
  -4  -6  -1   34.70    5.60
   4  -6   1   35.40    3.50
   4  -6   1   33.00    8.10
  -4  -6  -1   34.40    9.20
  -4  -6  -1   38.70    4.60
  -4   6  -1   26.00    9.60
   4   6   1   32.90    8.20
  -4   6  -1   28.20    6.80
  -4   6  -1   27.20    9.00
  -5  -6  -1   16.80    9.00
  -5  -6  -1   12.70    5.30
  -5  -6  -1    8.40    3.60
  -5  -6  -1   10.00   11.80
   5  -6   1    8.40    7.50
  -5  -6  -1   12.20    5.00
  -5   6  -1    3.00    9.70
   5   6   1   10.90    8.00
  -5   6  -1    4.80    6.70
  -6  -6  -1    9.60    5.30
  -6  -6  -1   11.70    5.20
  -6  -6  -1   18.60    8.30
  -6  -6  -1    3.70    4.10
  -6  -6  -1    1.20    8.60
   6  -6   1    5.50    8.50
  -6  -6  -1   -5.00   12.10
  -6   6  -1   10.30   10.20
  -6   6  -1    0.50    8.50
  -6   6  -1   -2.90    6.30
  -7  -6  -1   47.30    6.20
  -7  -6  -1   57.89    6.70
  -7  -6  -1   60.89    6.90
   7  -6   1   52.09   11.30
  -7  -6  -1   38.70   12.40
  -7   6  -1   47.20   23.40
  -7   6  -1   70.29   14.00
  -7   6  -1   37.90    8.70
  -7   6  -1   56.29    9.40
  -6  -7   1  788.12   31.70
  -6  -7   1  768.02   27.60
   6  -7  -1  832.12   37.00
  -6  -7   1  820.42   35.40
  -6  -7   1  802.22   28.30
  -6  -7   1  774.22   41.00
  -6   7   1  847.92   34.80
  -6   7   1  758.32   26.20
   6   7  -1  824.02   35.00
  -6   7   1  833.92   35.60
  -6   7   1  839.82   27.70
   5  -7  -1   18.80    3.60
  -5  -7   1   27.70    7.10
   5  -7  -1   19.10    9.10
  -5  -7   1   26.20   12.20
  -5  -7   1   30.10    9.10
  -5   7   1   19.40   10.40
  -5   7   1   10.90    9.90
  -5   7   1   22.80    5.60
   5   7  -1   24.20    8.60
   4  -7  -1  303.47   11.70
  -4  -7   1  301.37   19.90
   4  -7  -1  291.17   18.70
  -4  -7   1  276.87   15.20
  -4  -7   1  309.77   27.50
   4   7  -1  302.47   19.20
  -4   7   1  300.97   19.30
  -4   7   1  291.87   13.90
  -4   7   1  309.47   20.30
   3  -7  -1   25.00    7.50
  -3  -7   1   17.00    7.30
  -3  -7   1    3.70    9.60
   3  -7  -1    2.90    3.80
  -3  -7   1    0.10    5.70
   3   7  -1    6.90    6.30
  -3   7   1   -3.60    7.50
  -3   7   1  -11.90    7.60
   3   7  -1   13.50   10.70
  -3   7   1    5.10    4.60
  -2  -7   1 1988.20   60.19
  -2  -7   1 2006.20   56.99
  -2  -7   1 1995.70   62.89
   2  -7  -1 1970.40   58.19
   2  -7  -1 1983.50   58.79
   2  -7  -1 1992.50   55.19
  -2   7   1 1911.31   61.19
  -2   7   1 1982.40   56.89
   2   7  -1 2093.89   60.49
  -2   7   1 1991.10   58.49
   2   7  -1 2074.49   62.99
  -2   7   1 2029.00   59.19
   1  -7  -1 4756.22  130.59
  -1  -7   1 4819.02  130.09
  -1  -7   1 4910.01  134.39
  -1  -7   1 4847.12  132.99
   1  -7  -1 4897.61  128.99
   1  -7  -1 4830.12  131.09
  -1   7   1 4810.02  133.89
  -1   7   1 4898.21  131.19
   1   7  -1 4946.10  130.29
  -1   7   1 4886.81  130.09
  -1   7   1 4912.91  131.19
   1   7  -1 4929.01  134.49
   1   7  -1 4736.03  126.89
   1   7  -1 4807.02  132.89
   0  -7   1    5.40    6.30
   0  -7  -1    9.20    7.70
   0  -7  -1    7.50    6.40
   0  -7  -1    5.10    5.80
   0  -7   1    7.30    6.10
   0   7  -1   -7.00    6.60
   0   7  -1    3.90    4.40
   0   7   1    9.50    6.00
   0   7   1   15.50    7.40
   0   7  -1    0.20    6.10
   0   7   1   11.10    6.70
   0   7  -1    9.80    7.30
  -1  -7  -1 1015.70   36.10
  -1  -7  -1  968.00   30.90
   1  -7   1  968.50   32.10
  -1  -7  -1  985.40   35.40
   1   7   1 1009.30   35.80
  -1   7  -1  946.91   32.90
   1   7   1  992.70   30.90
   1   7   1 1015.30   34.80
  -1   7  -1  973.70   32.30
  -1   7  -1 1018.90   35.90
  -1   7  -1  976.80   31.30
   2  -7   1  597.64   23.90
   2  -7   1  579.64   22.80
  -2  -7  -1  614.64   21.10
  -2  -7  -1  652.03   28.40
   2  -7   1  570.54   19.00
  -2  -7  -1  637.84   26.00
  -2   7  -1  546.85   22.70
   2   7   1  603.14   16.90
   2   7   1  636.14   28.40
  -2   7  -1  588.04   22.90
  -2   7  -1  579.64   23.80
   2   7   1  599.84   25.10
  -3  -7  -1  887.71   28.30
   3  -7   1  933.71   32.30
   3  -7   1  895.01   25.90
  -3  -7  -1  905.51   36.80
  -3  -7  -1  932.01   34.40
   3   7   1  913.71   33.70
  -3   7  -1  842.32   31.90
  -3   7  -1  917.21   32.30
  -3   7  -1  880.51   30.20
  -4  -7  -1   71.69    7.20
   4  -7   1   62.29   10.10
  -4  -7  -1   58.09   10.70
  -4  -7  -1   51.69   13.80
   4  -7   1   63.49    4.50
  -4   7  -1   51.19   10.70
   4   7   1   54.39    9.70
  -4   7  -1   61.89    8.20
  -4   7  -1   58.09   11.50
  -5  -7  -1   11.20    9.40
   5  -7   1    1.50    8.30
  -5  -7  -1   13.40    5.60
  -5  -7  -1   18.30   12.20
  -5   7  -1    1.50    6.40
  -5   7  -1    4.30    9.70
  -5   7  -1    5.30    9.80
   5   7   1   23.30    8.50
  -6  -7  -1  101.29   13.80
  -6  -7  -1  113.09    9.80
  -6  -7  -1   95.89   17.50
  -6  -7  -1  111.29   10.20
  -6   7  -1  159.68   18.10
  -6   7  -1  148.29   16.50
  -6   7  -1   89.79   10.10
  -6  -8   1    2.70    6.70
  -6  -8   1    3.50   14.10
  -6  -8   1    7.70    9.20
  -6  -8   1    5.10    9.20
  -6  -8   1    0.70    6.20
   6   8  -1   -0.40    7.00
  -6   8   1    1.70   11.30
  -6   8   1    0.40    6.00
  -5  -8   1   -0.90   11.90
  -5  -8   1   -2.90    6.10
   5  -8  -1    2.90    1.70
  -5   8   1    0.70   10.00
  -5   8   1    3.70   10.20
   5   8  -1    0.30    7.30
  -4  -8   1    6.30    8.60
   4  -8  -1   10.30    8.50
  -4  -8   1   14.20   12.50
  -4  -8   1    3.00    6.40
   4  -8  -1    6.80    3.90
  -4   8   1    4.00    9.70
  -4   8   1   -0.60    4.90
  -4   8   1    7.50   10.00
   4   8  -1    4.90    7.40
  -3  -8   1   11.80    8.30
  -3  -8   1   12.80    6.70
  -3  -8   1   20.50   10.80
   3  -8  -1   18.70    4.70
   3  -8  -1   21.40    8.50
   3   8  -1   21.00   10.70
  -3   8   1   15.30    8.90
  -3   8   1   11.60    5.70
  -3   8   1   21.00    9.00
  -3   8   1   -0.40    9.50
   3   8  -1   15.10    7.50
   2  -8  -1  964.00   32.90
  -2  -8   1 1004.80   32.80
  -2  -8   1 1065.69   39.80
   2  -8  -1  975.50   30.60
   2  -8  -1 1034.40   34.80
  -2  -8   1 1015.90   37.10
  -2   8   1  997.30   38.70
   2   8  -1 1051.89   39.50
   2   8  -1 1016.60   36.10
  -2   8   1 1005.80   33.00
  -2   8   1  983.40   34.30
  -2   8   1 1019.10   34.60
   1  -8  -1  133.19   12.90
   1  -8  -1  134.89   12.70
  -1  -8   1  168.48   12.50
  -1  -8   1  173.58   17.00
  -1  -8   1  150.08   16.40
   1  -8  -1  125.69   10.20
  -1   8   1  132.49   11.70
  -1   8   1  132.09   16.70
  -1   8   1  123.69   13.10
  -1   8   1  147.29   13.10
   0  -8   1  828.92   31.40
   0  -8  -1  849.22   28.50
   0  -8   1  803.92   28.80
   0  -8  -1  855.81   31.00
   0  -8  -1  796.22   32.50
   0   8  -1  862.01   29.00
   0   8  -1  840.52   26.30
   0   8   1  868.71   31.60
   0   8   1  833.72   31.80
   0   8   1  819.32   26.50
   0   8  -1  802.12   31.40
   0   8   1  842.52   28.70
   0   8  -1  846.52   31.60
   1  -8   1  115.69   11.70
  -1  -8  -1  146.89   16.40
   1  -8   1  167.48   15.50
  -1  -8  -1  129.29   16.70
  -1  -8  -1  134.79   11.60
  -1   8  -1  192.98   18.20
   1   8   1  126.69   11.30
  -1   8  -1  149.19   12.80
   1   8   1  130.09   13.90
  -1   8  -1  159.08   12.00
   1   8   1  134.59    8.30
  -1   8  -1  168.28   14.00
   1   8   1  131.99   15.90
  -2  -8  -1   15.60    6.10
  -2  -8  -1   25.10   10.00
   2  -8   1    6.30    6.70
  -2  -8  -1   24.40    8.60
   2  -8   1   -1.90    4.20
   2  -8   1   -1.10    7.30
   2   8   1   26.10    9.90
  -2   8  -1    2.60    8.40
  -2   8  -1   10.60    7.70
  -2   8  -1   -1.30    7.40
  -2   8  -1    9.60    6.20
   2   8   1   18.60    7.50
   3  -8   1  205.78   16.00
   3  -8   1  222.78    9.90
  -3  -8  -1  208.68   12.90
  -3  -8  -1  238.78   18.80
  -3  -8  -1  220.78   21.80
   3   8   1  234.78   17.60
  -3   8  -1  223.48   14.90
  -3   8  -1  191.48   15.70
  -3   8  -1  214.28   17.10
  -4  -8  -1  124.59   11.00
  -4  -8  -1  123.29   16.90
  -4  -8  -1  129.39   17.10
   4  -8   1   98.39   11.80
  -4   8  -1  111.29   13.50
  -4   8  -1   98.29   12.90
  -4   8  -1   81.59   12.40
   4   8   1   90.89   11.80
  -5  -8  -1   28.70   10.50
  -5  -8  -1   50.29    7.20
  -5  -8  -1   38.30   14.00
  -5   8  -1   48.30   11.90
  -5   8  -1   42.00   10.90
   5   8   1   28.80   10.00
  -5   8  -1   31.80    7.70
  -6  -8  -1   40.00    6.90
  -6  -8  -1   45.00    6.50
   6  -8   1   43.90   11.10
  -6  -8  -1   33.30   11.40
  -6  -8  -1   32.90   14.80
  -6   8  -1   14.80    7.40
  -6   8  -1   39.90   11.80
  -6  -9   1    5.30    6.90
   6  -9  -1    9.00   10.00
  -6  -9   1   -6.50    9.90
  -6  -9   1   29.20   12.50
  -6  -9   1   13.20   15.00
  -6   9   1   15.10   11.80
  -6   9   1   11.40   11.30
  -5  -9   1   78.99    9.60
   5  -9  -1  105.09   13.50
  -5  -9   1   90.69   17.90
  -5  -9   1   53.79   12.40
  -5   9   1   76.79   13.10
  -5   9   1  102.19   14.10
  -4  -9   1    7.50   12.00
  -4  -9   1   15.00    7.20
   4  -9  -1    5.00    8.10
  -4  -9   1   23.20   10.30
   4  -9  -1   21.50    4.50
  -4   9   1   23.30   10.70
   4   9  -1   14.30    8.00
  -4   9   1   12.10    5.80
  -4   9   1   -7.80   14.10
  -4   9   1    1.70    9.90
  -3  -9   1  422.36   28.50
   3  -9  -1  398.86   16.30
  -3  -9   1  398.46   24.10
   3  -9  -1  396.86   22.00
  -3  -9   1  399.16   19.20
   3   9  -1  423.76   23.20
   3   9  -1  401.56   27.90
  -3   9   1  438.06   28.10
  -3   9   1  401.16   22.10
  -3   9   1  411.06   26.90
  -3   9   1  395.76   18.70
   2  -9  -1  515.15   22.40
   2  -9  -1  491.85   18.70
  -2  -9   1  530.65   27.80
   2  -9  -1  476.65   21.70
  -2  -9   1  471.65   20.90
  -2  -9   1  490.45   26.10
   2   9  -1  476.95   24.20
   2   9  -1  485.15   27.40
  -2   9   1  505.05   21.50
  -2   9   1  492.75   23.10
  -2   9   1  498.45   27.70
  -2   9   1  473.55   22.30
  -1  -9   1   25.10    7.70
  -1  -9   1   17.50    9.20
  -1  -9   1   12.70    9.20
   1  -9  -1   21.10    6.30
   1  -9  -1   18.80    8.00
   1  -9  -1   21.00    7.60
   1   9  -1   15.70    8.00
   1   9  -1   34.00    8.20
   1   9  -1   17.00    4.30
  -1   9   1   32.50   10.20
  -1   9   1   11.00    6.80
  -1   9   1   15.70    7.30
   1   9  -1   13.50    9.20
  -1   9   1   16.90    8.30
   0  -9  -1  456.25   26.00
   0  -9   1  482.15   20.90
   0  -9  -1  447.26   22.60
   0  -9  -1  448.56   20.40
   0  -9   1  431.66   23.00
   0   9  -1  444.16   17.50
   0   9  -1  468.75   20.40
   0   9   1  434.66   17.80
   0   9   1  466.65   20.50
   0   9   1  475.95   24.00
   0   9  -1  448.56   23.60
   0   9  -1  494.65   23.90
   0   9   1  437.26   23.10
   1  -9   1   17.30    8.80
  -1  -9  -1    6.30    6.40
   1  -9   1   -0.90    7.10
  -1  -9  -1    5.70    9.30
  -1  -9  -1   17.40   10.00
   1   9   1    8.70    6.50
  -1   9  -1    5.10    7.70
   1   9   1    7.70    4.30
   1   9   1    6.30    9.20
  -1   9  -1   39.50   11.00
   1   9   1    7.00    7.40
  -1   9  -1   15.90    7.80
  -1   9  -1   10.60    6.10
  -2  -9  -1   21.80    9.60
   2  -9   1   34.90    8.40
  -2  -9  -1   21.30   10.90
  -2  -9  -1   27.80    7.20
   2  -9   1   26.00    5.90
  -2   9  -1   35.20    8.60
  -2   9  -1   38.10    9.70
  -2   9  -1   38.30   10.50
  -2   9  -1   44.90    8.50
   2   9   1   30.80   11.10
   2   9   1   30.50    8.80
   2   9   1   29.10    3.50
   2   9   1   26.50    3.50
  -3  -9  -1    6.50   11.80
   3  -9   1    6.30    9.00
  -3  -9  -1   11.30    6.70
   3  -9   1   -0.80    4.10
  -3  -9  -1    3.20    9.00
   3   9   1   14.90    8.30
  -3   9  -1   10.70    9.30
  -3   9  -1    8.00    6.90
  -3   9  -1   10.30   11.10
  -3   9  -1   -7.60   10.40
   4  -9   1   28.00    9.90
   4  -9   1   38.70    4.30
  -4  -9  -1   28.10   10.40
  -4  -9  -1   33.10   13.80
  -4  -9  -1   30.00    7.20
  -4   9  -1   31.70   10.80
  -4   9  -1   43.30    8.20
  -4   9  -1   34.80   11.40
   4   9   1   43.10   10.00
  -5  -9  -1   46.80   12.10
  -5  -9  -1   40.80   15.80
  -5  -9  -1   56.89    7.70
   5  -9   1   50.29   13.70
  -5   9  -1   56.39   12.80
  -5   9  -1   59.99   13.10
  -5   9  -1   48.10    8.30
   5   9   1   28.30    9.90
  -6  -9  -1   -1.40   10.50
   6  -9   1   -5.80    8.30
  -6  -9  -1   -2.60    5.50
  -6  -9  -1    0.40    5.30
  -6  -9  -1   10.20   15.80
  -6   9  -1    0.30   10.90
  -6   9  -1    1.50   11.10
   6   9   1    9.50    9.40
  -6   9  -1   11.50    6.50
   5 -10  -1   -1.50    1.70
   5 -10  -1    2.40    9.50
  -5 -10   1  -19.40    9.20
  -5 -10   1  -19.90   12.40
  -5  10   1  -20.30   14.10
   5  10  -1    6.10    7.80
  -5  10   1   13.60   11.20
  -5  10   1   18.80   11.40
  -4 -10   1   -0.80   10.00
  -4 -10   1   12.10   13.30
  -4 -10   1   13.30    7.50
   4 -10  -1   13.50    4.70
  -4  10   1    3.90   10.50
  -4  10   1   15.60    6.20
  -4  10   1   17.40   11.20
   4  10  -1   14.40    8.60
  -4  10   1   19.50   13.10
  -3 -10   1    9.00    9.80
  -3 -10   1   10.50    7.40
   3 -10  -1   -2.80    5.10
  -3 -10   1    7.10   11.70
   3 -10  -1    3.40    8.20
   3 -10  -1   -1.20    6.50
  -3  10   1    8.80    9.60
  -3  10   1    2.80    6.40
   3  10  -1    2.00    8.00
  -3  10   1    0.30    9.80
  -3  10   1  -13.30   10.80
  -2 -10   1  693.13   40.20
   2 -10  -1  760.42   30.20
   2 -10  -1  770.02   29.60
  -2 -10   1  788.62   34.50
   2 -10  -1  759.82   26.30
  -2 -10   1  760.02   28.80
  -2  10   1  784.32   35.80
   2  10  -1  767.02   33.30
   2  10  -1  809.42   36.70
   2  10  -1  741.93   20.90
   2  10  -1  749.53   20.90
  -2  10   1  810.52   29.80
  -2  10   1  783.82   31.20
  -2  10   1  761.32   29.60
  -1 -10   1   36.60    9.00
  -1 -10   1   24.40   10.40
  -1 -10   1   16.10   10.20
   1 -10  -1   28.30    7.10
   1 -10  -1   20.70    8.90
  -1  10   1   40.70    9.60
  -1  10   1   38.50    7.80
   1  10  -1   44.90    8.80
  -1  10   1   26.70    9.20
   1  10  -1   25.00   12.80
   1  10  -1   37.70    5.30
   0 -10  -1   49.00    9.80
   0 -10   1   34.10   15.60
   0 -10   1   28.30   10.10
   0 -10  -1   37.20   10.10
   0  10  -1   46.40    9.60
   0  10  -1   32.20    6.40
   0  10   1   42.20   10.80
   0  10  -1   31.90   10.10
   0  10   1   46.20    9.60
   0  10  -1   54.09   11.30
   0  10   1   45.40   10.40
   0  10   1   44.40    7.10
   1 -10   1  160.58   15.90
  -1 -10  -1  159.28   14.30
  -1 -10  -1  141.19   18.70
  -1 -10  -1  148.29   16.10
   1  10   1  157.68   10.20
  -1  10  -1  171.38   15.70
   1  10   1  163.78   16.80
  -1  10  -1  156.88   13.30
  -1  10  -1  169.18   17.30
   1  10   1  115.19   18.50
   1  10   1  156.48   14.10
   2 -10   1  837.62   33.30
  -2 -10  -1  894.51   31.00
   2 -10   1  899.81   33.70
  -2 -10  -1  896.91   37.70
   2 -10   1  853.81   28.40
  -2  10  -1  813.92   36.10
   2  10   1  890.31   36.00
  -2  10  -1  912.61   33.60
   2  10   1  872.41   25.10
   2  10   1  883.81   25.10
   2  10   1  887.01   38.90
  -2  10  -1  865.61   33.30
  -2  10  -1  905.91   32.10
  -3 -10  -1    5.80   11.70
  -3 -10  -1   24.80    7.50
   3 -10   1   25.70    5.40
   3 -10   1   22.80   10.10
  -3 -10  -1    5.70   10.60
   3 -10   1   10.30    7.80
  -3  10  -1    5.90   10.20
   3  10   1   17.90    8.70
  -3  10  -1    9.30    9.80
  -3  10  -1    6.40    7.40
  -3  10  -1    3.20    9.20
  -4 -10  -1   28.00   13.50
  -4 -10  -1   14.00    7.10
  -4 -10  -1    4.40   10.60
  -4  10  -1   17.40   10.50
   4  10   1   12.60    9.00
  -4  10  -1   19.10   11.30
  -4  10  -1    6.00    7.10
  -4  10  -1   15.50   13.40
  -5 -10  -1   53.09    8.10
  -5 -10  -1   56.99   16.10
  -5 -10  -1   20.90   11.80
  -5  10  -1   65.29   13.20
  -5  10  -1   44.10   12.30
  -5  10  -1   36.40    8.10
  -5 -11   1   39.20   15.50
   5 -11  -1   26.40   10.70
  -5 -11   1   38.60    9.40
  -5 -11   1   14.20   12.90
  -5  11   1   34.00   12.40
  -5  11   1   18.80   14.80
  -4 -11   1  363.66   27.50
   4 -11  -1  444.06   28.00
  -4 -11   1  394.36   20.80
  -4 -11   1  439.46   33.00
  -4  11   1  422.06   25.50
  -4  11   1  419.86   18.90
  -4  11   1  416.96   25.50
  -4  11   1  340.17   30.00
   4  11  -1  369.56   25.00
  -3 -11   1   -8.80   11.70
   3 -11  -1   -1.10    5.50
  -3 -11   1    4.70   13.20
  -3 -11   1   12.70    8.00
   3 -11  -1   -2.90    7.30
  -3  11   1    9.90   13.10
  -3  11   1   -0.50   10.20
   3  11  -1    8.40    9.10
  -3  11   1   -2.00    7.10
  -3  11   1   -8.10    9.80
  -2 -11   1  164.98   22.80
   2 -11  -1  164.18   17.70
  -2 -11   1  182.38   16.10
   2 -11  -1  144.49   12.70
  -2 -11   1  164.48   23.50
  -2  11   1  150.48   16.60
   2  11  -1  168.48   23.50
  -2  11   1  146.79   22.20
  -2  11   1  179.88   17.30
   2  11  -1  157.58    6.40
   2  11  -1  154.58   17.90
   2  11  -1  164.68    6.50
  -1 -11   1  167.78   16.20
   1 -11  -1  142.59   13.70
   1 -11  -1  217.18   19.20
   1 -11  -1  167.48   17.40
  -1  11   1  179.68   17.20
   1  11  -1  167.98   21.70
  -1  11   1  148.49   14.50
  -1  11   1  159.78   18.60
   1  11  -1  154.98   10.20
   1  11  -1  151.28   16.10
   1  11  -1  143.29   17.80
   0 -11   1   -5.00    8.50
   0 -11   1   -1.60    9.20
   0 -11  -1   -5.70    8.70
   0 -11  -1    0.00    8.00
   0  11  -1   -4.20   11.20
   0  11   1   -6.30    8.40
   0  11   1   11.10   10.10
   0  11  -1    4.30    9.70
   0  11  -1   -7.60    5.50
   0  11  -1    6.40   14.20
   0  11   1    1.70    6.10
   0  11   1    2.00    9.50
   1 -11   1   -1.20    9.00
  -1 -11  -1    9.60   10.30
   1 -11   1    8.30    6.90
  -1 -11  -1    6.50    8.30
  -1 -11  -1   23.70   12.50
   1  11   1    3.70   10.60
  -1  11  -1   -9.30    8.60
   1  11   1    9.90    8.70
  -1  11  -1    3.90    8.60
   1  11   1    7.30    9.20
  -1  11  -1   15.30    7.70
   1  11   1   11.20    5.40
  -1  11  -1   48.60   13.40
  -2 -11  -1  170.48   21.60
  -2 -11  -1  150.48   20.40
   2 -11   1  176.08   19.40
  -2 -11  -1  177.58   22.40
   2 -11   1  156.98   12.10
  -2  11  -1  170.38   17.80
   2  11   1  178.88   19.20
  -2  11  -1  191.88   24.10
   2  11   1  179.08    8.20
   2  11   1  174.78   23.00
  -2  11  -1  181.78   18.30
  -3 -11  -1  309.07   17.70
  -3 -11  -1  305.37   26.90
   3 -11   1  296.67   14.10
   3 -11   1  307.07   20.20
  -3 -11  -1  378.96   28.20
  -3  11  -1  288.97   20.90
  -3  11  -1  258.47   20.10
   3  11   1  301.47   22.60
  -3  11  -1  311.57   20.00
  -4 -11  -1   10.20   13.90
  -4 -11  -1   -9.70   11.00
   4 -11   1   14.00   10.40
  -4 -11  -1   28.00    8.10
  -4  11  -1  -11.40   20.50
  -4  11  -1    9.20   10.70
  -4  11  -1   13.50    7.70
  -4  11  -1   13.50   11.10
  -5 -11  -1    9.40   14.90
  -5 -11  -1  -23.00   11.20
   5 -11   1   11.80   10.80
  -5 -11  -1   14.10    7.20
  -5  11  -1   -1.20   13.40
  -5  11  -1   10.70   16.30
   5  11   1    7.70   10.00
  -5  11  -1    1.10   11.40
  -5  11  -1    0.40    6.50
  -5 -12   1  -20.30   12.20
  -5 -12   1   -0.80    8.00
  -5 -12   1  -16.60   14.00
   5 -12  -1   -4.00    1.90
   5  12  -1   -7.90   10.20
  -5  12   1  -10.20   11.70
  -5  12   1    4.70   11.60
   4 -12  -1  102.69   15.20
  -4 -12   1   55.09   15.90
  -4 -12   1   96.69   12.30
  -4 -12   1   87.79   18.60
  -4  12   1   47.50   17.10
  -4  12   1   84.49   14.70
  -4  12   1  103.29   14.80
  -4  12   1  107.09   13.60
  -3 -12   1   21.70    9.40
   3 -12  -1   25.50    6.90
  -3 -12   1    9.50   14.00
   3 -12  -1   16.90    8.10
  -3 -12   1    6.10   11.90
   3  12  -1    3.80    7.30
  -3  12   1   15.90   13.50
   3  12  -1   18.80   13.80
  -3  12   1   21.00    8.70
  -3  12   1   25.50   11.90
  -3  12   1   32.30   11.00
   2 -12  -1   -5.00    7.80
   2 -12  -1    8.30   12.50
   2 -12  -1   29.00   10.10
  -2 -12   1   26.90   14.00
  -2 -12   1   10.10    9.00
  -2 -12   1   16.60   12.50
   2  12  -1   14.40    9.80
   2  12  -1    7.00    2.60
  -2  12   1   10.70    9.20
   2  12  -1   12.80    2.70
   2  12  -1    1.70   12.00
  -2  12   1   11.70    9.00
  -2  12   1   -6.20   10.20
   1 -12  -1   11.20    7.70
  -1 -12   1   -4.80   11.00
   1 -12  -1   10.40   10.30
  -1 -12   1    5.80    9.00
   1 -12  -1   28.40   11.70
   1  12  -1    9.90    9.60
  -1  12   1   -5.00    9.10
   1  12  -1    9.00    5.10
  -1  12   1   -1.10    7.60
  -1  12   1   10.00    9.80
   1  12  -1   -0.50    9.90
   1  12  -1    8.30   11.20
   0 -12   1   97.29   26.10
   0 -12  -1   61.19   12.20
   0 -12  -1   86.29   12.70
   0 -12  -1   84.49   10.60
   0 -12   1   92.09   12.80
   0  12  -1   82.39   14.20
   0  12  -1   97.69   13.20
   0  12  -1   81.69    9.40
   0  12   1   75.19    9.10
   0  12   1  105.29   15.20
   0  12  -1   89.29   14.50
   0  12   1   77.19   14.00
   0  12   1  102.59   13.10
   1 -12   1  150.88   15.40
  -1 -12  -1  161.58   20.00
   1 -12   1  165.18   14.00
  -1 -12  -1  183.08   16.90
  -1 -12  -1  145.09   21.40
   1  12   1  144.89   11.00
   1  12   1  189.78   21.00
   1  12   1  156.48   16.40
  -1  12  -1  168.68   15.10
   1  12   1  186.18   23.60
  -1  12  -1  188.98   21.20
  -1  12  -1  164.78   17.90
  -2 -12  -1   53.59   10.90
   2 -12   1   53.59    8.40
  -2 -12  -1   49.70   14.10
   2 -12   1   46.80   11.70
  -2 -12  -1   39.70   14.90
  -2  12  -1   49.90   12.80
  -2  12  -1   40.40   10.40
   2  12   1   15.20    8.70
   2  12   1   47.60    4.70
   2  12   1   45.70   14.70
  -2  12  -1   35.10   10.20
   2  12   1   40.10    5.50
  -3 -12  -1   24.60   13.90
   3 -12   1   19.20   10.40
  -3 -12  -1   22.20    8.90
  -3 -12  -1   -2.70   11.90
   3 -12   1   31.60    9.50
   3 -12   1   21.20    6.20
  -3  12  -1   39.60   11.60
  -3  12  -1   36.40    9.70
  -3  12  -1   49.70   13.00
   4 -12   1   -2.50    1.90
  -4 -12  -1    3.40    7.40
  -4 -12  -1  -13.00   12.20
   4 -12   1    6.50   10.70
  -4 -12  -1    1.20   14.20
  -4  12  -1   -8.10   11.80
   4  12   1    5.10   10.00
  -4  12  -1  -10.40    7.20
  -4  12  -1    0.50   11.30
  -4  12  -1  -19.40   14.10
  -4 -13   1    2.30    8.90
  -4 -13   1   -7.10   13.90
  -4 -13   1  -24.00   12.40
   4 -13  -1   -4.20    2.20
   4  13  -1   -8.70   10.70
  -4  13   1    4.60   12.10
  -4  13   1    3.10    7.30
  -4  13   1   10.90   12.30
  -3 -13   1  147.69   19.40
   3 -13  -1  167.58   20.20
  -3 -13   1  184.08   26.60
   3 -13  -1  146.39   12.80
  -3 -13   1  179.68   18.30
   3 -13  -1  168.28   17.70
  -3  13   1  160.18   21.10
   3  13  -1  181.88   22.50
  -3  13   1  211.28   18.90
  -3  13   1  209.88   19.50
   3  13  -1  194.98   25.80
  -3  13   1  209.78   21.50
  -2 -13   1   15.70   13.90
  -2 -13   1    0.00   12.20
  -2 -13   1   20.80   10.00
   2 -13  -1   -1.10   10.80
   2 -13  -1   -0.30    9.40
   2 -13  -1   -8.80    7.00
   2  13  -1    2.60    2.30
   2  13  -1    5.90   13.40
  -2  13   1    5.70    9.70
  -2  13   1   -2.10    8.90
  -2  13   1    7.50   11.00
   1 -13  -1    5.70   10.90
   1 -13  -1  -13.90    9.70
  -1 -13   1  -10.90    9.40
  -1 -13   1   -3.20   12.30
   1 -13  -1   -5.80    7.10
   1  13  -1    7.10    5.00
  -1  13   1    1.10   10.50
  -1  13   1   -8.40   10.10
   1  13  -1   14.00   13.20
   0 -13   1   74.29   12.90
   0 -13   1   46.80   14.10
   0 -13  -1   32.90    8.90
   0 -13  -1   65.39   13.80
   0 -13  -1   69.89   12.40
   0  13   1   58.79    8.70
   0  13  -1   53.89    8.60
   0  13   1   72.29   14.60
   0  13  -1   50.49   11.50
   0  13   1   73.49   12.90
   0  13  -1   92.09   15.90
  -1 -13  -1   17.70   12.60
   1 -13   1   13.50    8.00
   1 -13   1   36.60   12.00
   1 -13   1   33.20   14.90
  -1 -13  -1   17.10    9.90
   1  13   1   13.80   13.20
  -1  13  -1   22.70   12.00
  -1  13  -1    6.00   12.70
  -1  13  -1   21.60   10.80
   1  13   1   25.60   10.30
  -1  13  -1   22.90    9.00
   1  13   1   18.00    5.90
  -2 -13  -1   45.60   15.50
   2 -13   1   65.49    9.20
   2 -13   1   50.59   11.90
  -2 -13  -1   56.59   10.80
   2 -13   1   53.39   12.80
  -2 -13  -1   53.49   15.20
  -2  13  -1   56.99   13.20
   2  13   1   47.10   15.90
   2  13   1   64.39    6.40
   2  13   1   59.49   16.70
  -2  13  -1   60.19   11.10
  -2  13  -1   63.59   12.90
  -3 -13  -1  119.29   13.00
  -3 -13  -1   89.69   17.30
  -3 -13  -1  118.49   19.70
   3 -13   1  100.29   15.60
   3 -13   1  102.69   13.60
  -3  13  -1   93.49   18.00
  -3  13  -1   97.79   16.00
   3  13   1  105.19   15.50
  -3  13  -1  103.79   15.50
  -4 -13  -1  -24.50   13.20
  -4 -13  -1   12.20    8.50
  -4 -13  -1   10.60   15.20
   4  13   1   11.80   11.40
  -4  13  -1    0.00    8.00
  -4  13  -1   15.00   14.40
  -4  13  -1    9.10   12.50
  -3 -14   1   -1.40    9.60
  -3 -14   1    3.00   13.20
   3 -14  -1    4.90    8.20
  -3 -14   1  -27.80   14.10
   3 -14  -1   -2.60    3.20
  -3  14   1    8.90   10.60
  -3  14   1    0.00   11.90
  -3  14   1    8.30    9.30
   3  14  -1    4.70   11.00
  -2 -14   1   88.39   14.00
   2 -14  -1   67.39   10.10
  -2 -14   1   82.29   18.10
   2 -14  -1  108.49   16.40
   2 -14  -1   73.59   13.80
   2  14  -1   95.39   20.10
  -2  14   1   43.50   16.10
  -2  14   1   82.19   13.10
  -2  14   1   85.59   14.90
  -2  14   1   82.19   13.70
   2  14  -1   66.89   15.50
   1 -14  -1   -2.00    5.20
   1 -14  -1    6.00   12.30
  -1 -14   1    9.90   14.70
  -1 -14   1   35.10   11.40
  -1  14   1    7.40    8.10
  -1  14   1   22.50   11.70
   1  14  -1   18.00    5.80
  -1  14   1    0.40   12.90
   1  14  -1    7.30   11.80
  -1  14   1   31.50   12.30
   1  14  -1   18.30   14.20
   0 -14   1   16.40   11.90
   0 -14   1   23.20   13.10
   0 -14  -1   13.90   12.80
   0 -14  -1   34.30   11.90
   0  14  -1   22.50   15.00
   0  14  -1   56.29   15.20
   0  14   1   38.10    8.40
   0  14  -1   53.49   12.50
   0  14   1   24.30   13.00
   0  14   1   13.20   11.20
  -1 -14  -1    3.50   12.00
   1 -14   1    5.30    8.00
  -1 -14  -1   12.90   10.70
   1 -14   1   -9.60   12.10
   1 -14   1   -0.30   12.90
  -1  14  -1   11.10   12.30
  -1  14  -1  -17.40    7.80
   1  14   1    0.20    5.30
   1  14   1    0.10    9.70
   1  14   1    8.40   13.20
  -1  14  -1  -12.80   13.00
  -1  14  -1   -9.80   10.00
   2 -14   1  130.09   13.50
  -2 -14  -1  104.39   17.90
   2 -14   1  171.08   23.60
  -2 -14  -1   94.89   17.30
  -2 -14  -1  126.49   14.60
   2 -14   1  127.59   16.30
   2  14   1   92.89   16.80
  -2  14  -1  115.39   19.80
  -2  14  -1  106.29   13.50
  -2  14  -1  136.79   16.90
  -2  14  -1  106.49   15.50
   3 -14   1    4.70    3.10
  -3 -14  -1   -2.50    9.10
  -3 -14  -1    1.60   14.60
  -3 -14  -1   -4.30   13.90
   3 -14   1    5.70    9.50
   3  14   1    3.10   10.90
  -3  14  -1   -2.40   10.80
  -3  14  -1   -2.10   11.60
  -3  14  -1    2.80    9.80
  -2 -15   1    3.00   14.30
   2 -15  -1   27.40   12.30
  -2 -15   1    7.00   12.00
   2  15  -1   30.90   18.30
  -2  15   1    8.80   10.90
  -2  15   1    7.10   10.10
   2  15  -1   14.70   11.90
  -2  15   1   11.80   12.20
   1 -15  -1   42.20   10.50
   1 -15  -1   42.80   13.10
  -1 -15   1    5.40   15.10
   1 -15  -1   10.80   14.50
  -1 -15   1   31.70   11.80
  -1  15   1   31.30   13.20
  -1  15   1   34.80   20.80
  -1  15   1   -0.10   15.80
   1  15  -1   41.80   15.90
   1  15  -1   22.10   12.40
   1  15  -1   27.80    6.30
  -1  15   1   31.80    9.60
   0 -15  -1   -2.70   12.10
   0 -15   1    3.20   14.20
   0 -15  -1   29.80   19.20
   0 -15   1   28.10   10.40
   0 -15   1   17.30   12.50
   0 -15  -1    4.30   11.60
   0  15   1   16.40    8.30
   0  15   1   13.40   13.10
   0  15   1   15.40   11.90
   0  15   1   17.00   13.30
   0  15  -1    8.50   11.60
   0  15  -1    2.00   13.30
   0  15  -1   16.50    7.60
   0  15  -1   13.30   13.30
  -1 -15  -1   34.20   11.30
   1 -15   1   35.50   15.70
  -1 -15  -1   17.30   21.70
  -1 -15  -1   13.30   14.70
   1 -15   1   35.10   13.60
   1  15   1   60.09   22.20
  -1  15  -1   36.10    9.70
   1  15   1   34.00   14.00
  -1  15  -1   37.40   15.90
   1  15   1   37.80    7.00
   1  15   1   53.69   13.10
  -1  15  -1   38.20   13.90
  -1  15  -1   20.70   17.90
  -2 -15  -1   24.20   17.10
   2 -15   1    5.50    4.50
   2 -15   1   22.40   12.40
  -2 -15  -1   30.10   11.70
  -2  15  -1   20.80   10.60
  -2  15  -1   30.30   12.90
   2  15   1   11.40   13.00
  -2  15  -1   34.50   13.30
  -7   0   2    1.70    8.60
  -7   0   2    6.40    7.90
  -7   0   2   -5.30    5.50
  -7   0   2   -1.20    7.70
  -7   0   2    5.20    8.70
  -6   0   2  681.53   26.50
  -6   0   2  715.13   30.10
  -6   0   2  684.13   29.60
  -6   0   2  686.43   27.50
  -6   0   2  697.43   24.40
  -5   0   2   -3.10    6.20
  -5   0   2   -4.80    6.90
  -5   0   2   -3.60    5.80
  -5   0   2    2.80    6.20
  -5   0   2   -3.80    4.90
  -4   0   2   40.50    6.40
  -4   0   2   39.40    6.30
  -4   0   2   32.50    6.10
  -4   0   2   45.40    5.70
  -4   0   2   39.20    7.40
  -3   0   2   -2.10    4.50
  -3   0   2   -6.10    4.40
  -3   0   2    0.10    4.50
  -3   0   2    7.20    4.00
  -3   0   2    1.10    4.90
  -2   0   2  649.83   20.60
  -2   0   2  637.34   19.30
  -2   0   2  645.84   20.10
  -1   0   2   -4.30    2.60
   1   0  -2   -0.80    2.50
   1   0  -2    0.70    2.70
  -1   0   2    2.60    2.90
  -1   0  -2    2.00    3.60
  -1   0  -2    0.20    1.70
  -1   0  -2   -5.30    1.80
   1   0   2    5.70    3.30
  -1   0  -2    2.40    3.20
   1   0   2   -5.40    3.20
   1   0   2    1.90    1.70
   2   0   2 5769.32  151.88
  -2   0  -2 5823.82  151.88
   3   0   2   -8.10    4.70
  -3   0  -2    2.20    5.00
  -3   0  -2   -4.80    3.20
  -3   0  -2   -9.60    5.10
  -4   0  -2 2669.93   78.59
  -4   0  -2 2685.93   72.99
   4   0   2 2702.53   75.19
  -4   0  -2 2704.33   74.99
  -5   0  -2    2.90    6.60
  -5   0  -2   -0.60    4.10
  -5   0  -2   -1.40    7.30
  -5   0  -2   -2.10    5.10
  -5   0  -2   -5.50    7.50
  -6   0  -2  351.26   22.90
  -6   0  -2  333.77   22.50
  -6   0  -2  320.07   15.90
  -6   0  -2  321.27   14.10
  -6   0  -2  352.76   23.70
  -7   0  -2   -1.30    4.70
  -7   0  -2   -0.30    9.20
  -7   0  -2   -1.70    8.90
  -7   0  -2   -2.30    6.00
  -7   0  -2    5.70    8.10
  -7  -1   2    7.00    6.40
  -7  -1   2    0.80    7.00
  -7  -1   2    3.60    8.10
  -7  -1   2   -1.90    9.00
  -7  -1   2    4.60    7.50
  -7   1   2   12.30    8.20
  -7   1   2   -2.00    5.20
  -7   1   2   10.90    9.50
  -7   1   2    8.40    8.10
  -7   1   2    1.50    7.90
  -6  -1   2   35.20    8.90
  -6  -1   2   34.50    7.40
  -6  -1   2   42.70    8.50
  -6  -1   2   40.10    8.20
  -6  -1   2   30.50    9.70
  -6   1   2   42.10    9.50
  -6   1   2   50.69    9.30
  -6   1   2   21.00   16.90
  -6   1   2   51.49    9.40
  -6   1   2   29.50    6.20
  -5  -1   2  105.19   11.50
  -5  -1   2  124.89   13.40
  -5  -1   2  113.69   10.30
  -5  -1   2  106.69   14.60
  -5  -1   2  116.39   11.30
  -5   1   2  127.39    9.40
  -5   1   2   96.29   13.30
  -5   1   2  105.29   10.80
  -5   1   2   87.99    9.60
  -5   1   2  112.99   13.30
  -4  -1   2   10.60    5.20
  -4  -1   2   15.00    4.90
  -4  -1   2   -3.60    5.70
  -4  -1   2   11.60    4.70
  -4  -1   2   10.50    4.90
  -4   1   2    2.60    4.00
  -4   1   2    9.30    5.50
  -4   1   2    5.10    5.50
  -4   1   2    5.50    6.20
  -4   1   2    6.40    5.30
  -3  -1   2   19.40    8.40
  -3  -1   2   19.50    7.70
  -3  -1   2   12.60    4.60
   3  -1  -2    5.40    4.90
  -3  -1   2   10.10    4.70
  -3  -1   2    9.00    5.50
   3  -1  -2   13.30    3.90
  -3   1   2    8.40    3.50
  -3   1   2   10.50    4.60
  -3   1   2   10.20    5.40
  -3   1   2   10.90    5.30
   2  -1  -2  831.82   25.20
  -2  -1   2  836.52   26.20
   2  -1  -2  840.22   23.80
  -2  -1   2  795.32   24.40
  -2  -1   2  829.12   24.60
  -2   1   2  814.32   23.70
  -2   1   2  843.42   24.20
   2   1  -2  830.32   28.60
  -2   1   2  861.61   25.30
  -1  -1   2 2202.28   60.29
  -1  -1   2 2223.98   59.19
   1  -1  -2 2240.98   58.79
   1  -1  -2 2229.38   59.49
  -1   1   2 2199.48   58.79
   1   1  -2 2316.47   59.29
  -1   1   2 2244.48   59.59
  -1   1   2 2196.28   57.89
   1   1  -2 2204.38   60.19
  -2  -1  -2    3.30    2.10
  -2  -1  -2    2.20    3.20
   2  -1   2    1.60    4.50
   2  -1   2    1.80    3.10
   2   1   2    0.90    4.40
  -2   1  -2    5.40    1.70
  -2   1  -2   10.90    3.20
  -3  -1  -2 2039.90   56.19
   3  -1   2 2057.59   57.29
  -3  -1  -2 2089.09   59.69
  -3  -1  -2 1917.71   54.29
   3  -1   2 2012.30   55.49
  -3   1  -2 2055.19   57.19
  -3   1  -2 2057.09   59.79
  -3   1  -2 2048.70   53.69
   3   1   2 2003.90   56.19
  -3   1  -2 1997.70   55.49
  -4  -1  -2  334.77   18.60
   4  -1   2  329.57   16.50
  -4  -1  -2  313.67   12.50
   4  -1   2  347.47   14.00
  -4  -1  -2  326.07   14.80
  -4   1  -2  331.27   11.50
   4   1   2  310.67   15.00
  -4   1  -2  297.07   15.80
  -4   1  -2  351.36   14.10
  -4   1  -2  331.37   18.80
  -5  -1  -2  257.47   12.60
  -5  -1  -2  234.98   20.00
  -5  -1  -2  282.27   15.30
  -5  -1  -2  263.77   18.70
  -5  -1  -2  266.27   12.70
  -5   1  -2  267.27   13.90
  -5   1  -2  256.57   19.50
  -5   1  -2  263.57   16.80
  -5   1  -2  258.07   14.80
  -6  -1  -2  436.16   20.90
  -6  -1  -2  405.16   17.50
  -6  -1  -2  469.65   31.70
  -6  -1  -2  425.26   17.50
  -6  -1  -2  458.05   25.80
  -6   1  -2  426.36   15.60
  -6   1  -2  434.86   22.30
  -6   1  -2  451.65   19.20
  -6   1  -2  440.86   24.80
  -6   1  -2  456.75   26.50
  -7  -1  -2   79.99    8.70
  -7  -1  -2   70.49   13.30
  -7  -1  -2   70.09    7.90
  -7  -1  -2  100.89   11.60
  -7  -1  -2   95.69   14.20
  -7   1  -2   83.39    8.00
  -7   1  -2   69.99   13.30
  -7   1  -2   75.39   12.70
  -7   1  -2   81.79   11.90
  -7   1  -2   84.79    9.90
  -7  -2   2  175.78   18.80
  -7  -2   2  178.98   20.60
  -7  -2   2  194.78   15.00
  -7  -2   2  203.28   14.50
  -7  -2   2  162.98   15.10
  -7   2   2  203.88   18.70
  -7   2   2  184.18   11.80
  -7   2   2  200.48   17.20
  -7   2   2  207.08   19.80
  -7   2   2  218.78   17.70
  -6  -2   2   62.79    8.20
  -6  -2   2   40.70    9.10
  -6  -2   2   53.59    8.60
  -6  -2   2   72.89   12.50
  -6  -2   2   60.69    8.40
  -6   2   2   75.39   11.10
  -6   2   2   60.69   11.20
  -6   2   2   73.59    9.90
  -6   2   2   62.79    7.10
  -6   2   2   78.99   10.90
  -5  -2   2   57.39    9.80
  -5  -2   2   60.69    7.80
  -5  -2   2   48.00    8.10
  -5  -2   2   53.79    7.40
  -5  -2   2   41.90    7.30
  -5   2   2   58.19    8.40
  -5   2   2   69.59   10.00
  -5   2   2   55.49    9.20
  -5   2   2   61.39    9.40
  -5   2   2   61.69    6.10
   4  -2  -2   70.49    8.20
  -4  -2   2   85.69    8.60
  -4  -2   2   92.09    9.10
  -4  -2   2   58.39    9.20
  -4   2   2   51.99    7.80
  -4   2   2   54.79    8.30
  -4   2   2   57.59    7.70
  -4   2   2   53.09    5.30
  -3  -2   2  150.78   12.70
   3  -2  -2  138.49   10.30
  -3  -2   2  132.19    9.30
  -3  -2   2  135.89    8.00
   3  -2  -2  141.49    7.60
  -3  -2   2  130.99   15.20
  -3   2   2  147.99    8.80
  -3   2   2  135.89    7.30
  -3   2   2  163.98   10.90
   3   2  -2  144.19    9.80
  -3   2   2   94.19   10.20
   2  -2  -2  648.04   18.90
  -2  -2   2  635.74   20.20
  -2  -2   2  614.14   18.40
  -2  -2   2  634.64   20.60
   2  -2  -2  655.13   21.00
  -2  -2   2  659.43   25.40
   2   2  -2  640.14   20.20
  -2   2   2  625.34   18.30
  -2   2   2  664.13   18.90
   2   2  -2  654.53   22.90
  -2   2   2  629.94   20.80
  -1  -2  -2 1207.58   32.00
  -1  -2  -2 1154.28   31.30
  -1  -2  -2 1193.28   34.60
   1  -2   2 1151.38   33.00
   1  -2   2 1216.78   37.80
   1   2   2 1201.28   36.30
  -1   2  -2 1187.18   33.10
  -1   2  -2 1181.78   33.60
  -1   2  -2 1144.59   34.10
   1   2   2 1195.38   32.00
   1   2   2 1170.08   31.30
  -2  -2  -2 3252.87   87.69
  -2  -2  -2 3149.88   84.29
   2  -2   2 3239.68   86.19
   2  -2   2 3215.08   85.19
   2   2   2 3121.99   84.29
   2   2   2 3137.89   87.49
  -2   2  -2 3215.38   85.19
  -2   2  -2 3247.28   86.19
  -3  -2  -2  769.12   22.70
  -3  -2  -2  820.22   28.60
  -3  -2  -2  797.62   30.00
   3  -2   2  818.02   25.20
   3  -2   2  818.32   26.90
   3   2   2  772.22   24.50
  -3   2  -2  786.52   25.00
   3   2   2  804.62   28.30
  -3   2  -2  805.12   26.90
  -3   2  -2  811.22   21.60
  -4  -2  -2  303.17   19.40
  -4  -2  -2  303.87   11.50
   4  -2   2  309.67   13.90
  -4  -2  -2  280.27   13.20
   4  -2   2  294.77   16.50
  -4  -2  -2  277.07   17.60
   4   2   2  291.37   13.80
  -4   2  -2  310.97   16.00
  -4   2  -2  318.67   14.10
  -4   2  -2  292.07    9.70
  -5  -2  -2  127.29   17.80
   5  -2   2  131.79   11.70
  -5  -2  -2  125.29   16.30
  -5  -2  -2  129.99   11.60
  -5  -2  -2  134.29    9.40
  -5  -2  -2  139.69   10.60
  -5   2  -2  135.69   14.60
  -5   2  -2  138.39   11.90
  -5   2  -2  123.09    6.90
  -6  -2  -2   53.59   11.30
  -6  -2  -2   51.09    8.50
  -6  -2  -2   54.49    7.60
  -6  -2  -2   26.80   10.80
  -6  -2  -2   60.59    7.10
  -6   2  -2   35.50   11.30
  -6   2  -2   45.30    4.70
  -6   2  -2   61.69   10.80
  -6   2  -2   40.70    9.90
  -6   2  -2   61.39    9.10
  -7  -2  -2   80.49   10.70
  -7  -2  -2   59.69    7.60
  -7  -2  -2   43.80   12.10
  -7  -2  -2   63.59    8.30
  -7  -2  -2   62.79   13.70
  -7   2  -2   78.99   10.40
  -7   2  -2   55.39   11.60
  -7   2  -2   59.99   12.90
  -7   2  -2   64.69    6.10
  -7  -3   2   94.09   10.60
  -7  -3   2   67.89    9.40
  -7  -3   2   56.59    8.60
  -7  -3   2   61.79   13.30
  -7  -3   2   45.50   10.20
  -7   3   2   65.29    6.90
  -7   3   2   66.99   12.20
  -7   3   2   60.69   11.60
  -7   3   2   80.29   11.90
  -7   3   2   67.89    9.90
  -6  -3   2  211.28   24.70
  -6  -3   2  204.18   13.70
  -6  -3   2  236.08   18.00
  -6  -3   2  239.98   14.70
  -6   3   2  165.88   17.70
  -6   3   2  154.38   10.40
  -6   3   2  170.18   14.70
  -6   3   2  146.89   17.90
  -6   3   2  161.08   21.00
  -5  -3   2   14.40    9.00
  -5  -3   2   25.30    6.60
  -5  -3   2   20.80    6.00
  -5  -3   2   16.70    6.80
   5  -3  -2   22.10    8.30
  -5  -3   2   10.70    6.70
  -5   3   2   30.60    9.20
  -5   3   2   15.60    8.60
  -5   3   2   26.00    5.00
  -5   3   2   18.80    6.40
   4  -3  -2    3.70    6.10
  -4  -3   2    3.90    7.50
  -4  -3   2   -1.50    4.90
  -4  -3   2   11.70    5.60
   4  -3  -2   10.80    4.00
  -4  -3   2    0.00    5.50
  -4  -3   2   14.20    4.90
  -4   3   2    7.40    4.50
  -4   3   2    6.10    6.70
  -4   3   2    5.10    7.20
  -4   3   2    6.90    3.70
   3  -3  -2  209.58    8.90
  -3  -3   2  222.28   11.80
  -3  -3   2  183.38   15.20
  -3  -3   2  202.18    8.50
   3  -3  -2  213.18   12.50
  -3  -3   2  203.08   11.70
  -3   3   2  210.18    8.90
   3   3  -2  235.28   16.00
  -3   3   2  172.18   13.00
   3   3  -2  235.68   12.10
  -3   3   2  198.48   12.40
  -2  -3   2   63.99    7.10
   2  -3  -2   75.09    5.70
  -2  -3   2   72.29    3.90
   2  -3  -2   75.19    7.40
  -2  -3   2   75.79    8.80
  -2   3   2   61.69    4.20
  -2   3   2   77.99    5.70
  -2   3   2   73.49    7.50
   2   3  -2   71.29    8.70
   2   3  -2   48.90    7.50
   1  -3  -2  874.91   23.80
   1  -3  -2  889.01   24.60
   1  -3  -2  854.81   25.90
  -1  -3   2  851.41   25.70
  -1  -3   2  863.41   28.30
  -1  -3   2  833.32   22.70
   1   3  -2  855.21   25.70
  -1   3   2  886.41   24.00
   1   3  -2  862.91   22.70
   1   3  -2  798.32   27.70
  -1   3   2  909.71   24.80
  -1   3   2  827.02   26.80
  -1   3   2  875.01   26.10
   1  -3   2 2546.85   67.59
   1  -3   2 2536.65   67.59
  -1  -3  -2 2465.05   65.89
   1  -3   2 2488.75   68.19
  -1  -3  -2 2541.95   69.19
  -1  -3  -2 2464.05   69.49
  -1   3  -2 2474.65   67.49
   1   3   2 2453.65   65.89
  -1   3  -2 2453.95   68.09
  -1   3  -2 2477.75   67.49
   1   3   2 2569.04   69.09
   1   3   2 2541.05   65.79
   2  -3   2 8420.66  222.68
  -2  -3  -2 8557.44  225.28
  -2   3  -2 8529.45  222.68
   3  -3   2  809.72   26.40
  -3  -3  -2  701.33   22.40
   3  -3   2  785.22   24.70
  -3  -3  -2  760.52   27.60
  -3  -3  -2  732.63   29.00
  -3   3  -2  736.33   24.60
  -3   3  -2  758.82   26.20
   3   3   2  733.53   27.10
   3   3   2  691.63   22.50
  -4  -3  -2   -2.30    4.10
  -4  -3  -2    6.40    6.30
  -4  -3  -2    7.80    3.60
   4  -3   2    3.50    5.20
  -4  -3  -2    3.80    7.90
   4   3   2    3.40    4.50
  -4   3  -2    2.10    6.80
   4   3   2    8.10    6.20
  -4   3  -2    0.50    1.60
  -4   3  -2    2.50    5.70
  -5  -3  -2  246.38   21.20
  -5  -3  -2  257.97   19.00
  -5  -3  -2  232.18   13.20
   5  -3   2  243.58   14.80
  -5  -3  -2  220.48   15.20
  -5   3  -2  236.98   18.10
  -5   3  -2  229.18   19.70
  -5   3  -2  251.47   15.30
  -5   3  -2  211.88    7.70
  -6  -3  -2  141.09   20.60
  -6  -3  -2  144.79   11.70
   6  -3   2  128.59   13.30
  -6  -3  -2  126.29    9.70
  -6  -3  -2  146.19   12.60
  -6  -3  -2  146.89   18.50
  -6   3  -2  127.79    5.40
  -6   3  -2  159.58   14.50
  -6   3  -2  147.29   18.60
  -6   3  -2  158.18   17.00
  -7  -3  -2    1.20    5.30
  -7  -3  -2    2.60    7.00
  -7  -3  -2   -2.50    9.60
  -7  -3  -2   -0.80    9.80
  -7  -3  -2    7.20   11.30
  -7   3  -2    6.20    9.90
  -7   3  -2   -0.60    8.40
  -7   3  -2    5.90   10.10
  -7   3  -2    9.30    8.30
  -7  -4   2   21.70    6.90
  -7  -4   2   27.70    7.70
  -7  -4   2   29.60   12.80
  -7  -4   2   33.90    8.60
  -7  -4   2   17.80    9.20
  -7   4   2   39.30    7.00
  -7   4   2   36.90    7.80
  -7   4   2   26.10    5.00
  -7   4   2   16.90   10.00
  -7   4   2   27.20    9.50
  -7   4   2   18.40   10.80
  -6  -4   2   17.30    8.40
   6  -4  -2   21.80    8.90
  -6  -4   2   10.90   10.80
  -6  -4   2   19.50    6.90
  -6  -4   2   10.10    5.60
  -6  -4   2   18.50    7.80
  -6   4   2   23.50    6.90
  -6   4   2   26.80   10.50
  -6   4   2   17.10   10.10
  -6   4   2   19.90    6.00
  -6   4   2   18.80    4.70
  -5  -4   2  508.65   23.70
  -5  -4   2  512.15   20.10
  -5  -4   2  517.45   28.00
  -5  -4   2  500.65   21.50
  -5  -4   2  502.65   18.10
   5  -4  -2  529.15   23.70
  -5   4   2  554.54   24.20
  -5   4   2  489.35   19.10
  -5   4   2  538.65   17.60
  -5   4   2  531.95   27.30
  -4  -4   2   69.99    8.60
  -4  -4   2  116.19   15.90
  -4  -4   2   95.29    6.90
  -4  -4   2   86.29   11.10
   4  -4  -2   99.39    7.00
   4  -4  -2   82.89    9.60
  -4   4   2   86.29    8.40
  -4   4   2   95.09    8.00
  -4   4   2  105.99   10.80
  -4   4   2   89.79   10.40
  -4   4   2   77.69    7.90
   4   4  -2  117.59   11.50
  -3  -4   2  168.18   11.50
   3  -4  -2  189.18    8.50
  -3  -4   2  133.19   15.10
   3  -4  -2  196.28   12.70
  -3  -4   2  155.08    6.50
  -3   4   2  178.48   12.40
   3   4  -2  140.09   11.00
  -3   4   2  155.58   12.30
  -3   4   2  178.18    8.40
  -3   4   2  204.08    8.50
   3   4  -2  169.08   16.00
   2  -4  -2 3505.05   90.89
  -2  -4   2 3414.06   93.79
  -2  -4   2 3458.05   96.39
   2  -4  -2 3437.36   93.29
   2   4  -2 3371.46   93.19
  -2   4   2 3492.15   89.99
   2   4  -2 3388.66   95.99
  -2   4   2 3495.75   93.59
  -2   4   2 3381.36   90.89
   1  -4  -2   10.90    3.60
   1  -4  -2   13.80    5.40
   1  -4  -2   13.50    3.50
  -1  -4   2   14.90    6.70
  -1  -4   2    8.70    4.60
  -1  -4   2   14.20    4.70
  -1   4   2   12.10    5.30
  -1   4   2   14.70    3.90
   1   4  -2   14.80    6.20
  -1   4   2    8.40    5.60
  -1   4   2   15.00    3.80
   1   4  -2   12.80    4.50
   1   4  -2   12.00    1.80
   0  -4  -2 3688.93   97.79
   0  -4   2 3723.33   97.09
   0  -4  -2 3697.13   97.89
   0  -4   2 3669.23   99.89
   0  -4  -2 3811.52   99.29
   0  -4   2 3692.23   98.29
   0   4   2 3668.53   99.89
   0   4  -2 3723.53   97.09
   0   4   2 3724.33   97.99
   0   4  -2 3606.34   99.89
   0   4  -2 3594.84   99.99
   0   4  -2 3695.53   99.39
  -1  -4  -2   57.19    6.20
  -1  -4  -2   59.59    7.80
   1  -4   2   59.89    6.30
   1  -4   2   72.19    7.00
  -1  -4  -2   70.29   10.00
   1  -4   2   92.39    9.70
   1   4   2   67.89    5.00
   1   4   2   71.29    9.40
  -1   4  -2   55.69    7.60
   1   4   2   64.99    6.00
  -1   4  -2   59.19    6.70
  -1   4  -2   65.59    8.70
  -2  -4  -2 1260.87   40.80
  -2  -4  -2 1226.88   33.70
   2  -4   2 1217.88   36.80
  -2  -4  -2 1271.77   39.20
   2  -4   2 1272.77   37.70
   2  -4   2 1242.68   32.80
  -2  -4  -2 1219.78   34.10
  -2   4  -2 1227.68   36.90
   2   4   2 1263.37   39.00
  -2   4  -2 1216.08   37.20
   2   4   2 1199.08   33.70
  -2   4  -2 1218.28   37.40
   3  -4   2  335.07   15.40
  -3  -4  -2  343.77   11.80
  -3  -4  -2  339.17   20.20
   3  -4   2  329.37   16.30
  -3  -4  -2  310.17   11.50
  -3  -4  -2  338.97   17.60
   3   4   2  313.77   16.90
  -3   4  -2  353.16   16.90
  -3   4  -2  336.77   15.70
  -3   4  -2  305.47   16.00
  -4  -4  -2  107.79   13.80
   4  -4   2  100.99   10.90
  -4  -4  -2   91.89    6.70
  -4  -4  -2   82.49   11.40
  -4  -4  -2   89.19    7.70
   4   4   2  102.59    8.00
  -4   4  -2   71.59    8.80
   4   4   2   92.09   12.80
  -4   4  -2  118.59   13.60
  -4   4  -2  101.49   11.60
  -5  -4  -2    1.40    7.90
  -5  -4  -2   -8.40    4.60
   5  -4   2    5.30    7.00
  -5   4  -2   -5.90    6.20
  -5   4  -2  -12.60    8.20
  -5   4  -2    6.60    7.50
   5   4   2    1.60    7.40
  -6  -4  -2   71.19    9.20
  -6  -4  -2   61.99   13.30
  -6  -4  -2   74.89   12.40
   6  -4   2   83.69   10.70
  -6  -4  -2   69.59    8.20
  -6  -4  -2   66.09    8.00
  -6   4  -2  118.09   14.10
  -6   4  -2   73.19   12.90
  -6   4  -2   84.59   11.30
  -6   4  -2   82.49   13.10
  -7  -4  -2  104.89   17.00
  -7  -4  -2  118.19   12.70
  -7  -4  -2  114.89   12.70
  -7  -4  -2  107.99    9.20
  -7  -4  -2   90.89   14.40
  -7   4  -2  103.09   14.70
  -7   4  -2  106.59   12.40
  -7   4  -2  108.59   13.20
  -7   4  -2  112.89   15.30
  -7  -5   2   -0.90   11.20
  -7  -5   2    8.50    8.60
  -7  -5   2   11.90    7.00
  -7  -5   2   -6.20    5.10
  -7  -5   2   -2.70    8.40
  -7   5   2   -1.20   18.70
  -7   5   2    9.30   10.00
  -7   5   2   -0.80    5.60
  -7   5   2    5.60    8.60
  -6  -5   2   23.20   12.70
  -6  -5   2   27.80    5.40
  -6  -5   2   24.40    8.60
   6  -5  -2   19.40    9.00
  -6  -5   2   22.40    7.10
  -6  -5   2   25.40    8.20
  -6   5   2   22.90   10.10
  -6   5   2   25.70    4.90
  -6   5   2   13.40    5.50
  -6   5   2   27.20   10.50
  -5  -5   2  133.09   11.30
  -5  -5   2  125.09    8.10
  -5  -5   2  138.69   15.40
  -5  -5   2  105.39   25.10
   5  -5  -2  142.69    8.50
   5  -5  -2  134.59   14.70
  -5  -5   2   96.89   11.30
  -5   5   2  147.19   16.90
  -5   5   2  145.69   16.80
  -5   5   2  130.39   10.30
   5   5  -2  136.69   14.40
  -5   5   2  132.29    8.80
  -5   5   2  129.39   11.20
  -4  -5   2  192.88    7.50
  -4  -5   2  219.28   15.10
   4  -5  -2  191.58   14.40
   4  -5  -2  184.38    9.20
  -4  -5   2  226.38   19.50
  -4   5   2  206.68    9.90
  -4   5   2  201.18   15.20
  -4   5   2  203.28   16.10
   4   5  -2  206.78   14.20
  -4   5   2  173.88    9.40
   3  -5  -2  573.74   22.20
  -3  -5   2  552.24   26.20
   3  -5  -2  550.44   17.60
  -3  -5   2  536.85   21.60
  -3   5   2  553.94   22.20
  -3   5   2  526.55   22.40
   3   5  -2  546.65   21.40
   3   5  -2  542.55   25.80
  -3   5   2  546.65   17.00
  -2  -5   2 3933.91  109.79
  -2  -5   2 3888.91  106.69
   2  -5  -2 3853.01  106.29
   2  -5  -2 3889.11  103.19
   2  -5  -2 3843.22  103.59
  -2  -5   2 3895.41  104.99
  -2   5   2 3982.30  106.69
   2   5  -2 3921.31  106.59
   2   5  -2 3943.41  109.69
  -2   5   2 3942.91  103.29
  -2   5   2 4012.10  105.29
   0  -5   2  520.55   19.00
   0  -5   2  519.25   20.80
   0  -5  -2  517.25   18.30
   0  -5   2  532.95   18.70
   0  -5  -2  548.95   21.70
   0  -5  -2  548.55   20.50
   0   5  -2  521.65   20.80
   0   5  -2  535.05   18.80
   0   5   2  558.84   18.70
   0   5  -2  520.55   17.10
   0   5   2  554.34   21.30
   0   5   2  529.65   20.30
   0   5  -2  515.05   20.90
  -1  -5  -2  122.79   12.20
   1  -5   2   92.09   14.10
   1  -5   2  116.29   10.30
   1  -5   2  112.89    9.70
   1   5   2  118.69    8.00
  -1   5  -2   85.79    9.00
  -1   5  -2   95.19    9.70
  -1   5  -2  116.09   11.00
   1   5   2  135.39   14.00
   2  -5   2 2003.60   58.09
  -2  -5  -2 1927.41   52.69
  -2  -5  -2 1911.51   58.99
   2  -5   2 1984.40   55.59
  -2  -5  -2 1972.90   57.79
   2  -5   2 1921.51   51.29
   2  -5   2 1903.51   55.39
  -2   5  -2 1939.41   55.49
   2   5   2 1892.31   51.39
   2   5   2 1945.81   57.39
  -2   5  -2 1847.52   55.39
  -3  -5  -2   43.60    4.80
  -3  -5  -2   21.10    8.50
   3  -5   2   45.40    7.70
  -3  -5  -2   53.19    5.10
   3  -5   2   43.50    2.80
  -3  -5  -2   36.80    7.60
  -3   5  -2   34.10    7.90
  -3   5  -2   45.50    7.60
   3   5   2   36.80    7.40
   3   5   2   40.10    4.00
  -3   5  -2   43.50    7.10
  -4  -5  -2  336.97   20.00
  -4  -5  -2  319.57   12.10
  -4  -5  -2  323.87   22.40
   4  -5   2  335.07   17.00
  -4  -5  -2  306.37   12.30
   4   5   2  325.07   12.40
  -4   5  -2  339.27   17.50
  -4   5  -2  310.77   18.50
  -4   5  -2  337.87   16.70
   4   5   2  304.37   18.70
  -5  -5  -2   30.80   12.00
  -5  -5  -2   24.50    4.80
  -5  -5  -2   21.10    5.00
   5  -5   2   28.40   14.20
  -5  -5  -2   23.40    9.30
  -5   5  -2   17.90    7.40
   5   5   2   26.80    8.50
  -5   5  -2   14.10    9.90
  -5   5  -2   21.20    8.70
  -6  -5  -2   96.49    8.70
  -6  -5  -2  119.59    8.70
  -6  -5  -2  108.39   10.00
  -6  -5  -2  114.79   17.60
   6  -5   2  116.89   12.20
  -6  -5  -2  107.59   10.90
  -6  -5  -2  103.19   13.80
  -6   5  -2  109.49   14.70
  -6   5  -2  138.99   15.30
  -6   5  -2  102.29   11.90
  -7  -5  -2    5.10    4.50
  -7  -5  -2    1.80    5.60
  -7  -5  -2    3.40    7.00
  -7  -5  -2   -2.90   10.10
  -7  -5  -2    3.50   12.00
  -7  -5  -2    4.50    6.80
  -7   5  -2    6.70   12.70
  -7   5  -2   13.30    9.50
  -7   5  -2    5.70    8.20
  -7   5  -2    7.30   10.70
  -7   5  -2    4.80    9.30
  -7  -6   2    9.10    7.00
  -7  -6   2    0.60   13.40
  -7  -6   2   -5.90    8.10
   7  -6  -2   -7.80    9.20
  -7  -6   2   -0.50    8.30
  -7   6   2   16.00   10.80
  -7   6   2   -2.00    4.20
  -7   6   2   -5.00   10.80
  -6  -6   2   23.40    4.30
  -6  -6   2   30.30    7.30
  -6  -6   2   25.20   10.80
  -6  -6   2   34.30    9.50
  -6  -6   2   22.60   13.00
  -6   6   2   19.40    4.80
  -6   6   2   26.70   10.50
  -6   6   2   25.60   10.80
   5  -6  -2  505.35   23.80
  -5  -6   2  467.45   14.10
  -5  -6   2  474.85   22.80
   5  -6  -2  487.45   16.50
  -5  -6   2  486.55   24.40
  -5  -6   2  482.55   29.70
  -5   6   2  466.95   16.70
  -5   6   2  502.55   24.20
  -5   6   2  532.65   25.40
   5   6  -2  519.75   24.10
  -5   6   2  506.85   16.90
  -5   6   2  485.55   16.90
   4  -6  -2  243.58   16.50
   4  -6  -2  239.88   10.70
  -4  -6   2  258.27   21.70
  -4  -6   2  258.47   17.00
  -4   6   2  248.28   17.30
  -4   6   2  245.58   10.70
  -4   6   2  232.18   18.00
   4   6  -2  242.68   16.30
  -4   6   2  230.18   10.90
   3  -6  -2   16.80    7.50
  -3  -6   2   11.00    6.30
   3  -6  -2   13.30    4.20
  -3  -6   2   14.20    6.00
  -3  -6   2   19.70    9.30
   3   6  -2    7.60    8.90
  -3   6   2   12.60    4.40
   3   6  -2   10.90    5.70
  -3   6   2   23.20    7.90
  -2  -6   2 3565.44   99.89
  -2  -6   2 3504.25   97.69
  -2  -6   2 3581.74  102.89
   2  -6  -2 3630.04   96.39
   2  -6  -2 3602.34   99.39
   2  -6  -2 3637.14   96.29
  -2   6   2 3611.34   96.39
   2   6  -2 3689.93  103.19
  -2   6   2 3763.02  102.39
  -2   6   2 3646.04   99.59
   2   6  -2 3540.35   99.69
  -2   6   2 3577.84   99.09
   1  -6  -2 1624.44   47.10
  -1  -6   2 1630.14   47.40
   1  -6  -2 1639.24   48.10
   1  -6  -2 1607.94   46.10
  -1  -6   2 1655.03   51.39
  -1   6   2 1615.74   47.50
   1   6  -2 1733.13   49.50
   1   6  -2 1609.74   43.90
  -1   6   2 1646.44   48.20
  -1   6   2 1678.53   50.99
   1   6  -2 1602.54   50.99
   0  -6  -2 2263.07   61.79
   0  -6  -2 2226.88   63.39
   0  -6   2 2219.78   61.99
   0  -6  -2 2177.28   64.59
   0  -6   2 2210.48   64.29
   0   6  -2 2192.48   61.99
   0   6  -2 2222.88   64.29
   0   6  -2 2214.38   60.09
   0   6  -2 2149.58   63.79
   0   6   2 2240.88   61.79
   0   6   2 2171.78   63.39
   0   6   2 2194.28   64.49
  -1  -6  -2 2123.59   64.09
   1  -6   2 2083.19   61.39
  -1  -6  -2 2070.69   59.79
   1  -6   2 2378.96   63.19
  -1  -6  -2 2469.25   64.69
  -1   6  -2 2146.69   61.59
  -1   6  -2 2116.69   62.49
  -1   6  -2 2100.29   60.49
   1   6   2 2087.09   63.29
   1   6   2 2146.19   59.89
   1   6   2 2131.39   64.09
   2  -6   2   47.70    7.80
   2  -6   2   49.30    7.70
  -2  -6  -2   65.29    7.60
  -2  -6  -2   66.09    9.30
  -2  -6  -2   62.49   10.80
   2   6   2   56.29    8.30
  -2   6  -2   27.20    7.30
  -2   6  -2   46.70    7.90
   2   6   2   54.99    4.80
  -3  -6  -2  873.11   26.70
  -3  -6  -2  884.31   35.30
   3  -6   2  889.31   24.30
   3  -6   2  892.51   30.80
  -3  -6  -2  929.11   33.60
   3   6   2  882.51   24.80
  -3   6  -2  881.21   30.80
  -3   6  -2  823.82   29.50
  -3   6  -2  900.91   31.40
   3   6   2  910.21   33.00
  -4  -6  -2   13.00    7.80
  -4  -6  -2   -3.20    9.50
  -4  -6  -2   13.70    3.50
  -4  -6  -2    9.90    4.50
   4  -6   2    7.50    7.60
  -4   6  -2   12.10    8.30
  -4   6  -2    8.10   10.30
  -4   6  -2   21.30    7.60
   4   6   2    9.10    7.70
  -5  -6  -2    6.40   11.50
   5  -6   2   -3.50    7.20
  -5  -6  -2    2.90    4.50
  -5  -6  -2   -1.00    4.10
  -5   6  -2    1.30   10.00
  -5   6  -2   -2.00    6.80
   5   6   2    5.20    8.00
  -5   6  -2    9.90   10.20
  -6  -6  -2  105.89   14.30
  -6  -6  -2  131.09    9.30
  -6  -6  -2  122.99    9.10
   6  -6   2  136.69   13.70
  -6  -6  -2  126.09    9.00
  -6  -6  -2   85.29   15.90
  -6   6  -2  131.29   13.90
  -6   6  -2  128.59   15.20
  -6   6  -2   96.39   14.10
   6  -7  -2   43.00   11.20
  -6  -7   2   41.50   10.80
  -6  -7   2   61.89    9.20
  -6  -7   2   56.49    8.40
  -6  -7   2   59.29   15.20
  -6  -7   2   64.49   11.40
   6   7  -2   52.29    9.60
  -6   7   2   55.99   12.30
  -6   7   2   55.19   12.30
  -5  -7   2   20.90    9.20
   5  -7  -2   22.00    4.40
  -5  -7   2   27.50    7.30
   5  -7  -2   30.00   10.00
  -5  -7   2   24.80    9.00
  -5  -7   2   25.40   12.50
  -5   7   2   16.00   10.00
   5   7  -2   18.00   13.80
  -5   7   2   17.90    3.70
  -5   7   2   23.40    3.90
  -5   7   2   20.10   10.80
   4  -7  -2  904.41   27.30
   4  -7  -2  906.31   33.70
  -4  -7   2  928.61   34.70
  -4  -7   2  905.21   44.80
  -4  -7   2  929.71   30.80
  -4   7   2  899.21   34.50
  -4   7   2  911.61   26.70
   4   7  -2  875.61   33.70
  -3  -7   2 1136.49   35.80
  -3  -7   2 1178.08   43.30
   3  -7  -2 1118.49   38.60
  -3  -7   2 1140.19   39.20
   3  -7  -2 1144.59   33.50
  -3   7   2 1130.59   41.50
  -3   7   2 1158.88   33.50
  -3   7   2 1150.18   38.60
  -3   7   2 1167.28   38.50
   3   7  -2 1147.19   38.60
   3   7  -2 1158.08   46.00
   2  -7  -2   50.19    6.50
   2  -7  -2   59.39    8.60
   2  -7  -2   60.49    6.50
  -2   7   2   42.10    6.10
  -2   7   2   55.09   10.20
  -2   7   2   55.09    8.90
  -2   7   2   54.69    9.00
   1  -7  -2 1348.27   39.40
  -1  -7   2 1308.77   44.50
   1  -7  -2 1379.66   40.90
   1  -7  -2 1341.77   41.50
  -1  -7   2 1433.16   43.80
  -1  -7   2 1323.07   40.80
  -1   7   2 1334.57   41.10
   1   7  -2 1337.47   44.80
  -1   7   2 1356.06   45.40
  -1   7   2 1387.16   41.80
   1   7  -2 1316.87   42.80
   1   7  -2 1298.57   36.90
   0  -7   2  100.49   13.40
   0  -7  -2  116.09   10.80
   0  -7   2   93.49   10.40
   0  -7  -2  103.89   12.20
   0   7  -2  108.69   13.30
   0   7  -2  114.49    8.50
   0   7  -2   89.19   10.30
   0   7   2  102.39   10.70
   0   7   2  150.88   14.00
   0   7   2  116.39   13.00
  -1  -7  -2  834.52   32.10
  -1  -7  -2  815.32   27.50
   1  -7   2  775.82   28.60
  -1  -7  -2  873.11   33.10
  -1   7  -2 1009.00   33.50
  -1   7  -2  925.71   31.00
  -1   7  -2  937.61   29.90
   1   7   2  781.02   31.90
  -1   7  -2  927.11   28.40
   1   7   2  794.92   27.30
   1   7   2  804.32   31.10
  -2  -7  -2    7.00    9.30
   2  -7   2    8.10    7.00
  -2  -7  -2   15.90    5.30
   2  -7   2   21.30    4.30
   2  -7   2   16.20    6.60
  -2  -7  -2    8.40    7.30
   2   7   2   15.60    3.10
  -2   7  -2   20.10    6.90
  -2   7  -2   -0.60    6.60
  -2   7  -2   29.70    7.90
   2   7   2   13.30    7.10
   3  -7   2  623.24   25.40
   3  -7   2  647.84   18.90
  -3  -7  -2  644.94   28.30
  -3  -7  -2  623.94   21.30
  -3  -7  -2  667.73   31.00
  -3   7  -2  651.63   25.80
   3   7   2  643.54   27.20
  -3   7  -2  610.84   24.40
   3   7   2  647.44   18.10
  -3   7  -2  633.14   26.00
  -4  -7  -2  155.68   17.70
   4  -7   2  146.19   14.80
  -4  -7  -2  195.48   22.20
  -4  -7  -2  176.38   10.40
  -4   7  -2  124.09   13.60
  -4   7  -2  137.79   15.30
   4   7   2  162.58   16.50
  -4   7  -2  129.39   13.60
  -5  -7  -2    7.20   12.40
   5  -7   2   12.60    9.00
  -5  -7  -2    6.00    4.90
  -5  -7  -2   11.90    9.10
   5   7   2    7.20    8.30
  -5   7  -2   10.00    9.60
  -5   7  -2   10.90   10.10
  -5   7  -2    2.20    6.80
  -6  -7  -2   13.70    4.80
  -6  -7  -2   10.80    4.90
  -6  -7  -2   15.90   10.40
  -6  -7  -2   14.30    4.10
  -6  -7  -2   14.60   14.10
  -6   7  -2    8.20    7.60
  -6   7  -2   14.60   11.50
   6  -8  -2   67.29   13.40
  -6  -8   2   67.79   16.00
  -6  -8   2  108.69   17.00
  -6  -8   2   67.59   12.00
  -6  -8   2   93.59   12.40
   6   8  -2  120.99   16.70
  -6   8   2  101.19   14.40
  -5  -8   2  175.18   18.90
  -5  -8   2  192.58   14.60
  -5  -8   2  182.68   24.10
  -5   8   2  209.98   20.00
   5   8  -2  213.98   18.10
  -5   8   2  203.38   19.80
  -4  -8   2    6.90    8.10
  -4  -8   2    7.40    7.10
  -4  -8   2    9.50   12.10
   4  -8  -2   12.40    4.60
   4  -8  -2   10.90    9.20
  -4   8   2    9.80    4.40
  -4   8   2    2.60    9.70
   4   8  -2    5.00    7.60
  -4   8   2    4.50   10.30
   3  -8  -2  185.68   10.60
  -3  -8   2  207.48   21.60
  -3  -8   2  207.18   17.80
  -3  -8   2  184.88   13.90
   3  -8  -2  196.08   15.90
  -3   8   2  183.48   16.60
  -3   8   2  196.48   20.40
  -3   8   2  195.28   16.60
  -3   8   2  195.48   11.50
   3   8  -2  190.68   19.80
   3   8  -2  213.98   16.40
  -2  -8   2 3860.91  110.49
  -2  -8   2 3781.02  103.99
   2  -8  -2 3805.22  105.59
   2  -8  -2 3768.02  102.09
  -2  -8   2 3742.33  106.99
   2  -8  -2 3722.63  103.39
  -2   8   2 3747.12  103.29
  -2   8   2 3852.71  105.99
   2   8  -2 3916.41  110.39
  -2   8   2 3810.52  105.29
  -2   8   2 3788.12  109.19
   2   8  -2 3764.62  106.89
  -1  -8   2    2.80    8.00
   1  -8  -2   -0.30    6.40
  -1  -8   2    7.20    6.70
   1  -8  -2    2.10    5.80
  -1  -8   2    3.50    7.70
   1  -8  -2    6.10    5.40
  -1   8   2    4.00    6.70
  -1   8   2    2.70    8.10
  -1   8   2   -1.40    6.00
   1   8  -2    2.70    3.30
   1   8  -2    2.50    8.10
   1   8  -2    2.60    6.80
   0  -8  -2  410.76   18.20
   0  -8   2  411.26   18.80
   0  -8  -2  393.06   22.30
   0  -8  -2  399.96   20.20
   0  -8   2  394.56   21.20
   0   8   2  405.96   20.90
   0   8  -2  392.46   15.80
   0   8  -2  424.96   21.60
   0   8  -2  389.56   22.10
   0   8   2  422.36   18.60
   0   8  -2  415.36   18.80
   0   8   2  429.96   21.20
  -1  -8  -2 2101.29   63.69
  -1  -8  -2 2003.90   63.29
  -1  -8  -2 2026.30   58.59
   1  -8   2 2093.89   60.39
   1  -8   2 1981.80   61.19
   1   8   2 2077.89   58.69
  -1   8  -2 2057.79   60.19
   1   8   2 2048.59   62.99
   1   8   2 2065.69   63.49
  -1   8  -2 2040.90   61.49
  -1   8  -2 2050.39   58.59
  -1   8  -2 2021.70   62.99
   2  -8   2 1471.25   45.70
   2  -8   2 1442.26   45.80
  -2  -8  -2 1462.15   50.19
  -2  -8  -2 1427.36   42.60
  -2  -8  -2 1437.16   48.30
   2  -8   2 1458.95   41.00
  -2   8  -2 1464.65   45.80
   2   8   2 1413.06   39.30
  -2   8  -2 1405.86   45.50
   2   8   2 1412.86   47.80
  -2   8  -2 1434.36   45.00
   3  -8   2  274.67   11.20
  -3  -8  -2  395.96   24.70
   3  -8   2  289.87   17.70
   3   8   2  284.47   20.70
  -3   8  -2  297.17   17.90
  -3   8  -2  268.47   17.80
  -3   8  -2  291.87   18.60
   3   8   2  326.97    8.90
   4  -8   2   44.10    3.90
  -4  -8  -2   30.60   12.90
  -4  -8  -2   49.40    6.80
   4  -8   2   51.69   10.90
  -4  -8  -2   56.89   14.60
  -4   8  -2   47.60    8.90
  -4   8  -2   47.30   11.20
  -4   8  -2   44.20   10.80
   4   8   2   42.70   10.00
   5  -8   2   10.10    6.80
  -5  -8  -2   18.60   12.90
  -5  -8  -2   13.00    9.60
  -5  -8  -2   16.00    5.50
  -5   8  -2    3.00    9.20
   5   8   2    2.60    8.90
  -5   8  -2   19.60   11.00
  -5   8  -2    0.40    7.20
  -6  -8  -2   60.29    6.40
   6  -8   2   50.59   10.50
  -6  -8  -2   58.99    6.10
  -6  -8  -2   57.19   18.50
  -6  -8  -2   32.40   12.10
  -6   8  -2   45.90   20.10
  -6   8  -2   31.30    8.50
  -6   8  -2   42.50   11.70
   6  -9  -2   20.80   10.80
  -6  -9   2   26.90   15.80
  -6  -9   2   29.80    8.60
  -6  -9   2   -1.00    9.80
  -6  -9   2    9.70   14.60
  -6   9   2   20.60   11.90
  -6   9   2   31.40   14.50
  -5  -9   2  151.98   20.00
  -5  -9   2  160.78   19.70
  -5  -9   2  185.08   18.80
   5  -9  -2  188.38   18.70
  -5   9   2  171.78   19.90
  -5   9   2  206.18   20.60
   5   9  -2  165.58   18.10
  -5   9   2  175.78   19.60
  -4  -9   2   -5.90    8.80
   4  -9  -2    6.30    4.50
   4  -9  -2    0.20    7.30
  -4  -9   2    6.70    7.30
  -4  -9   2   12.40   12.60
   4   9  -2    0.20    8.40
   4   9  -2   -2.20    7.50
  -4   9   2   -6.80    9.60
  -4   9   2    6.00   10.20
  -4   9   2   16.30   13.10
  -3  -9   2 4609.24  130.19
  -3  -9   2 4832.12  135.29
   3  -9  -2 4592.54  123.39
   3  -9  -2 4746.92  129.09
  -3  -9   2 4596.54  125.99
  -3   9   2 4703.93  124.19
   3   9  -2 4109.49  132.59
  -3   9   2 4549.14  132.59
  -3   9   2 4646.44  128.99
   3   9  -2 4614.44  129.89
  -3   9   2 4775.02  129.49
   2  -9  -2  195.48   15.60
  -2  -9   2  202.58   19.50
  -2  -9   2  204.48   21.20
  -2  -9   2  165.58   14.40
   2  -9  -2  177.98   15.50
   2  -9  -2  167.28   11.90
  -2   9   2  201.48   16.00
  -2   9   2  186.58   20.80
  -2   9   2  185.98   14.40
   2   9  -2  163.78   15.90
  -2   9   2  178.38   16.00
   2   9  -2  210.08   21.30
   1  -9  -2    4.30    5.90
  -1  -9   2   -8.00    8.90
  -1  -9   2    1.70    6.70
   1  -9  -2    9.70    7.50
  -1  -9   2   -1.00    8.50
   1  -9  -2   -2.00    6.40
   1   9  -2    0.50    8.90
   1   9  -2   -4.20    7.00
  -1   9   2    2.70    7.60
   1   9  -2   -1.00    3.50
  -1   9   2   -3.90    6.30
  -1   9   2    1.60    6.50
  -1   9   2    6.10    8.80
   0  -9   2  296.37   20.20
   0  -9  -2  295.07   21.20
   0  -9  -2  293.27   18.60
   0  -9  -2  285.17   16.50
   0  -9   2  277.47   16.60
   0   9   2  294.67   16.30
   0   9   2  294.07   20.30
   0   9  -2  264.47   13.50
   0   9  -2  319.17   21.60
   0   9  -2  309.97   20.20
   0   9  -2  297.67   17.10
   0   9   2  286.57   19.30
  -1  -9  -2  343.67   22.10
   1  -9   2  350.36   18.40
  -1  -9  -2  316.27   22.20
  -1  -9  -2  355.26   17.10
   1  -9   2  358.06   22.60
  -1   9  -2  345.27   16.60
   1   9   2  339.07   16.80
  -1   9  -2  386.96   23.50
  -1   9  -2  344.97   20.20
   1   9   2  341.77   20.30
   1   9   2  342.67   22.20
  -1   9  -2  354.86   18.90
  -2  -9  -2  968.90   31.70
  -2  -9  -2  979.90   39.40
   2  -9   2  948.71   34.80
   2  -9   2 1000.40   34.70
   2  -9   2  979.30   29.70
  -2  -9  -2  970.60   38.30
  -2   9  -2  916.81   33.20
  -2   9  -2  982.90   34.90
   2   9   2  879.01   47.20
  -2   9  -2  952.30   38.40
  -2   9  -2  980.80   34.60
  -3  -9  -2  858.21   28.50
  -3  -9  -2  854.61   35.90
   3  -9   2  831.22   25.60
  -3  -9  -2  876.61   39.20
   3  -9   2  856.81   32.70
  -3   9  -2  811.12   33.60
  -3   9  -2  886.41   33.30
   3   9   2  828.42   34.50
  -3   9  -2  851.31   31.70
   4  -9   2   64.69    5.60
   4  -9   2   56.49   11.60
  -4  -9  -2   84.99   16.80
  -4  -9  -2   40.00   11.10
  -4  -9  -2   58.89    7.50
  -4   9  -2   49.30   12.20
   4   9   2   62.29   11.10
  -4   9  -2   70.59   10.00
  -5  -9  -2   34.10    6.50
  -5  -9  -2   18.80   10.60
  -5  -9  -2   48.20   15.20
  -5   9  -2   41.80   12.50
  -5   9  -2   36.30   12.10
  -5   9  -2   36.90    9.00
  -6  -9  -2   12.60    5.00
  -6  -9  -2   15.20    5.40
   6  -9   2   24.40   10.70
  -6  -9  -2   12.20   11.90
  -6  -9  -2   20.60   15.50
  -6   9  -2    0.50    7.60
  -6   9  -2   20.70   11.00
   6   9   2   20.80   17.60
  -6   9  -2   21.20   12.30
  -5 -10   2   51.39   12.90
  -5 -10   2   59.69    9.80
   5 -10  -2   64.89   12.50
  -5 -10   2   53.99   16.30
  -5  10   2   62.79   13.20
   5  10  -2   64.19   11.30
  -5  10   2   80.49   14.30
  -4 -10   2   59.19   15.20
   4 -10  -2   76.89    7.30
  -4 -10   2   83.49   11.10
  -4 -10   2   57.69   15.10
  -4  10   2   60.49   12.90
  -4  10   2   62.69   13.40
  -4  10   2   66.59   15.30
   4  10  -2   69.19   11.10
  -4  10   2   72.79   10.50
  -3 -10   2  343.87   25.00
   3 -10  -2  355.76   16.30
  -3 -10   2  379.36   23.60
   3 -10  -2  352.86   17.90
  -3  10   2  375.46   22.40
  -3  10   2  378.76   18.20
  -3  10   2  383.96   28.50
   3  10  -2  391.76   23.00
  -3  10   2  382.26   23.20
   2 -10  -2   62.29    9.70
  -2 -10   2   66.29   10.40
   2 -10  -2   51.29   10.50
  -2 -10   2   36.90   11.50
  -2 -10   2   59.59   14.50
   2 -10  -2   43.00    7.30
  -2  10   2   29.10   11.80
  -2  10   2   41.10   10.00
  -2  10   2   53.29    8.90
  -2  10   2   48.30   11.20
   2  10  -2   60.19   14.40
   1 -10  -2   61.09   10.30
   1 -10  -2   49.90    8.30
  -1 -10   2   46.50   11.70
  -1 -10   2   35.10   11.30
   1  10  -2   54.49   11.90
  -1  10   2   53.89   10.40
  -1  10   2   73.89    9.70
   1  10  -2   58.19    5.80
   1  10  -2   52.29   12.30
  -1  10   2   52.99    9.60
   0 -10  -2   66.79   12.60
   0 -10  -2  100.89   11.30
   0 -10  -2   95.89   10.00
   0 -10   2  101.39   11.70
   0 -10   2   82.59   12.60
   0 -10  -2   68.29   10.70
   0  10   2   75.99    8.30
   0  10   2   66.09   11.50
   0  10  -2   71.69   14.30
   0  10  -2  105.59   11.80
   0  10   2   80.59   11.00
   0  10   2   74.69   11.10
   0  10  -2   85.29    8.20
   0  10  -2   87.39   12.50
  -1 -10  -2    6.80    7.30
  -1 -10  -2    1.30    9.30
   1 -10   2   15.90    8.60
  -1 -10  -2    5.80   10.30
   1  10   2   -6.60    4.80
   1  10   2    2.90    8.00
  -1  10  -2   10.70    8.70
  -1  10  -2    8.30    7.30
  -1  10  -2   13.50    9.10
   1  10   2   16.00   12.10
   1  10   2    9.70    7.50
   2 -10   2   29.40    6.30
   2 -10   2   35.50   10.30
   2 -10   2   41.40    9.90
  -2 -10  -2   13.70   13.20
  -2 -10  -2   38.90    8.40
   2  10   2   28.70    9.60
   2  10   2   28.00    4.40
  -2  10  -2   31.30   10.40
   2  10   2   39.10    4.80
  -2  10  -2   37.40    9.40
  -2  10  -2   26.60   10.60
  -2  10  -2   38.10    9.10
   3 -10   2   -5.20    8.20
  -3 -10  -2    7.20   12.80
   3 -10   2    4.80    4.40
  -3 -10  -2    6.40   10.20
   3 -10   2   -0.20    9.00
  -3 -10  -2    6.10    6.60
  -3  10  -2   -8.20    7.10
  -3  10  -2   -6.10    9.70
   3  10   2   -9.30    7.70
  -3  10  -2   -4.70    9.30
  -4 -10  -2   14.40   11.30
  -4 -10  -2   11.40    6.60
  -4 -10  -2    3.40   13.70
  -4  10  -2   12.70    7.70
  -4  10  -2   18.40   11.30
  -4  10  -2    0.50   10.30
   4  10   2   -2.10    8.10
  -5 -10  -2    1.10   11.20
  -5 -10  -2    5.00    5.90
  -5 -10  -2   10.00   15.50
  -5  10  -2   22.00   11.70
   5  10   2   19.20   11.60
  -5  10  -2   11.80    7.90
  -5  10  -2   18.80   11.90
  -5 -11   2   14.90   15.50
   5 -11  -2   -0.10    2.40
  -5 -11   2   -5.50   10.50
   5 -11  -2   -4.40    9.40
  -5 -11   2   15.10    8.40
  -5  11   2    0.00   11.10
  -5  11   2  -12.80   13.20
  -5  11   2   21.30   16.90
   4 -11  -2  235.08   28.50
  -4 -11   2  173.38   23.10
  -4 -11   2  231.28   27.50
  -4 -11   2  289.17   18.50
   4  11  -2  232.68   20.60
  -4  11   2  246.08   21.80
  -4  11   2  229.48   13.50
  -4  11   2  186.68   21.30
  -4  11   2  226.68   21.30
   3 -11  -2  428.56   20.70
  -3 -11   2  474.75   30.10
  -3 -11   2  473.25   22.60
  -3 -11   2  414.16   30.70
   3 -11  -2  451.95   19.00
  -3  11   2  463.65   25.90
  -3  11   2  447.96   25.30
  -3  11   2  427.26   31.70
  -3  11   2  447.06   20.90
   3  11  -2  444.56   25.80
  -2 -11   2  328.47   19.80
   2 -11  -2  291.87   16.30
   2 -11  -2  355.36   21.90
  -2 -11   2  356.56   27.40
  -2  11   2  325.37   20.10
  -2  11   2  327.07   23.80
   2  11  -2  344.27   27.70
   2  11  -2  344.07   23.00
   2  11  -2  309.87    9.50
  -2  11   2  300.37   21.70
   1 -11  -2   34.40   13.70
  -1 -11   2   32.80    9.50
   1 -11  -2   52.69   10.20
   1 -11  -2   36.70   10.30
  -1 -11   2   37.20   14.20
  -1  11   2   39.30   10.10
   1  11  -2   50.69   12.80
  -1  11   2   30.00    8.60
  -1  11   2   39.50   10.40
   1  11  -2   46.70    5.90
   1  11  -2   40.30   10.80
   0 -11   2  267.37   22.70
   0 -11  -2  284.77   18.80
   0 -11  -2  287.07   16.60
   0 -11   2  272.27   19.00
   0 -11  -2  279.17   21.00
   0  11  -2  280.77   15.10
   0  11   2  276.17   22.30
   0  11  -2  276.67   22.70
   0  11   2  256.47   15.40
   0  11  -2  277.77   23.40
   0  11  -2  280.47   22.90
   0  11   2  307.27   22.70
   0  11   2  264.77   17.90
   1 -11   2   52.19   10.80
  -1 -11  -2   58.89   14.00
  -1 -11  -2   47.30   10.10
  -1 -11  -2   34.80   11.70
   1  11   2   53.29    6.90
  -1  11  -2   39.30    8.30
   1  11   2   38.80    9.00
   1  11   2   52.09   12.40
   1  11   2   42.00   11.30
  -1  11  -2   55.79   11.10
  -1  11  -2   37.00   10.30
   2 -11   2   -7.60    5.40
  -2 -11  -2   -7.90   10.40
  -2 -11  -2    3.30    7.20
   2 -11   2    0.40    9.10
  -2 -11  -2  -14.40   10.90
  -2  11  -2    8.80    9.80
   2  11   2    5.90    3.80
   2  11   2    0.40    3.90
   2  11   2    3.50    9.10
  -2  11  -2   -0.40    8.60
  -3 -11  -2   20.90   13.90
   3 -11   2   16.50    9.30
  -3 -11  -2   11.00    7.50
   3 -11   2   21.40    5.40
  -3  11  -2   19.50   10.70
   3  11   2    9.40    9.20
  -3  11  -2   32.20   11.70
  -3  11  -2   23.20    8.80
  -4 -11  -2  104.29   18.30
  -4 -11  -2  119.29   11.00
   4 -11   2  106.89   14.40
  -4 -11  -2   65.29   14.10
  -4  11  -2   94.49   11.40
  -4  11  -2   98.59   14.40
   5 -11   2   49.00   12.10
  -5 -11  -2   53.89    8.10
  -5 -11  -2   61.49   17.00
  -5  11  -2   51.09   13.70
  -5  11  -2   43.90    9.00
  -5  11  -2   51.29   16.00
  -4 -12   2  168.38   17.20
  -4 -12   2  162.18   24.70
   4 -12  -2  185.78   21.20
  -4 -12   2  125.89   17.30
  -4  12   2  166.78   18.10
  -4  12   2  172.48   12.90
  -4  12   2  149.79   20.80
  -4  12   2  134.79   16.20
   3 -12  -2   21.90    7.80
   3 -12  -2   27.80    7.50
  -3 -12   2   18.40   12.70
  -3 -12   2   26.30   10.10
  -3 -12   2   31.20   14.70
   3  12  -2   25.50   15.10
  -3  12   2   27.20    8.20
   3  12  -2   19.20    9.80
  -3  12   2    8.00   10.80
  -3  12   2   -8.90   12.60
  -3  12   2   10.90   11.60
   2 -12  -2   23.90   11.20
  -2 -12   2   28.30   14.20
   2 -12  -2   39.70   11.00
  -2 -12   2   22.00    9.70
  -2 -12   2   34.70   14.00
   2 -12  -2   24.90    8.00
  -2  12   2   17.20    9.10
  -2  12   2   17.20   11.40
   2  12  -2   18.40    2.40
   2  12  -2   26.80    2.60
   2  12  -2   25.90   13.50
   2  12  -2   20.30    9.90
  -2  12   2   28.00   10.40
   1 -12  -2  449.36   24.70
   1 -12  -2  401.46   23.70
  -1 -12   2  403.76   28.80
   1 -12  -2  365.46   19.50
  -1 -12   2  400.76   22.10
   1  12  -2  387.36   15.80
   1  12  -2  409.96   27.30
  -1  12   2  389.66   23.20
   1  12  -2  414.66   29.00
  -1  12   2  380.66   20.60
  -1  12   2  430.76   25.60
   0 -12   2   28.90   10.40
   0 -12  -2   13.10    9.60
   0 -12   2   34.30   13.10
   0 -12  -2   18.80   10.30
   0 -12  -2   29.20    8.60
   0  12   2   31.40   10.00
   0  12  -2   25.90   11.90
   0  12  -2   17.60    9.90
   0  12  -2   31.10    7.40
   0  12   2    3.50    9.40
   0  12  -2   19.50   12.10
   0  12   2   20.50   11.60
   0  12   2   22.00    7.40
  -1 -12  -2  597.24   36.20
  -1 -12  -2  556.24   26.00
   1 -12   2  596.34   28.30
   1 -12   2  678.33   35.00
  -1 -12  -2  566.44   31.60
  -1  12  -2  608.64   30.80
  -1  12  -2  585.04   24.60
   1  12   2  581.34   21.40
   1  12   2  594.34   32.80
   1  12   2  519.35   33.70
  -1  12  -2  547.85   27.60
  -2 -12  -2  106.09   16.40
  -2 -12  -2  106.19   17.80
   2 -12   2  150.88   20.70
  -2 -12  -2   96.89   11.60
   2 -12   2   87.49    9.20
   2  12   2   80.09    6.80
  -2  12  -2  102.39   12.70
  -2  12  -2   77.99   12.90
   3 -12   2   30.10   11.20
  -3 -12  -2   16.90   14.30
   3 -12   2   26.10    9.80
   3 -12   2   22.20    5.70
  -3 -12  -2   14.10   13.20
  -3 -12  -2   19.40    8.40
  -3  12  -2   33.60   10.00
  -3  12  -2   14.20   11.30
  -3  12  -2    6.50   11.50
  -4 -12  -2   81.99   16.50
   4 -12   2  100.09   15.20
  -4 -12  -2   82.99   21.20
  -4 -12  -2   85.59   14.80
  -4  12  -2   81.09   11.40
  -4  12  -2   99.59   15.30
  -4  12  -2   73.79   17.10
  -4  12  -2  103.09   14.80
  -4 -13   2   25.80   10.20
  -4 -13   2   18.40   16.00
  -4 -13   2   12.00   13.70
   4  13  -2   27.90   11.40
  -4  13   2   26.00   13.50
  -4  13   2   40.20   12.70
  -3 -13   2   16.80   13.30
  -3 -13   2   10.80   14.60
   3 -13  -2    1.90    8.20
   3 -13  -2    3.30    6.50
   3 -13  -2   -3.10   10.20
  -3 -13   2   -6.70    8.50
  -3  13   2   -6.10   10.90
  -3  13   2   -9.60    9.80
  -3  13   2   11.70    7.90
  -3  13   2  -11.70   14.20
   3  13  -2   37.60   16.80
   2 -13  -2   56.09   11.40
   2 -13  -2   37.50    8.30
  -2 -13   2   38.70   10.90
  -2 -13   2   30.20   14.20
   2 -13  -2   42.50   12.40
   2  13  -2   43.80   16.50
  -2  13   2   26.70   12.10
  -2  13   2   45.30   10.80
  -2  13   2   12.80   16.70
  -2  13   2   39.80   11.00
  -1 -13   2  192.18   19.20
   1 -13  -2  145.49   19.70
  -1 -13   2  142.39   18.30
   1 -13  -2  192.98   17.70
   1 -13  -2  159.38   15.40
   1  13  -2  162.68   10.90
  -1  13   2  185.18   19.70
  -1  13   2  190.48   19.70
  -1  13   2  176.38   21.10
   1  13  -2  172.18   25.00
   0 -13   2   42.70   13.30
   0 -13  -2   43.50   12.30
   0 -13   2   56.39   12.00
   0 -13  -2   66.89   12.20
   0  13  -2   66.89   12.30
   0  13   2   65.19   13.50
   0  13   2   72.89   12.50
   0  13  -2   62.99   14.90
   0  13  -2   65.69    8.90
   0  13   2   65.39    9.60
   1 -13   2   10.90    7.20
   1 -13   2   16.20   13.10
   1 -13   2   19.20   11.10
  -1 -13  -2   20.10   10.10
  -1 -13  -2   11.70   11.60
  -1 -13  -2    3.00   13.70
  -1  13  -2   16.40   15.60
   1  13   2   19.60   12.70
  -1  13  -2   15.00   11.60
  -1  13  -2   27.40   11.60
   1  13   2   15.90    9.50
  -1  13  -2    4.80    8.50
   1  13   2   25.20    6.30
  -2 -13  -2   42.40   15.20
   2 -13   2   22.60    7.20
  -2 -13  -2   24.90   13.30
   2 -13   2   29.70   11.70
  -2 -13  -2   54.59   11.20
   2  13   2   38.20   12.30
  -2  13  -2   37.70   12.20
  -2  13  -2   45.40   10.80
   2  13   2   39.30    5.20
  -2  13  -2   12.40   16.10
  -2  13  -2   24.70   10.40
   3 -13   2   84.89   13.20
  -3 -13  -2  101.19   12.40
  -3 -13  -2   66.29   17.40
  -3 -13  -2   85.09   17.40
   3 -13   2   97.49   15.40
  -3  13  -2   92.59   14.10
  -3  13  -2   96.59   15.00
  -3  13  -2   88.99   13.60
   3  13   2   76.89   16.90
  -3  13  -2   65.09   17.70
  -4 -13  -2   -0.20   14.80
  -4 -13  -2    8.70   14.70
  -4 -13  -2   21.70    8.40
  -4  13  -2   -2.00   11.80
  -4  13  -2   13.90   11.70
  -4  13  -2   20.90   12.10
  -3 -14   2    4.20   13.70
  -3 -14   2   -5.80    9.30
   3 -14  -2    1.00    7.70
  -3 -14   2    5.70   15.50
   3 -14  -2   -0.80    4.70
  -3  14   2   14.90    8.80
  -3  14   2  -10.60   11.40
  -3  14   2   -3.80    9.90
   2 -14  -2   37.30    9.10
   2 -14  -2   41.70   12.80
  -2 -14   2   27.50   11.30
   2 -14  -2   48.60   12.20
  -2 -14   2    9.20   14.10
   2  14  -2   24.90   15.30
  -2  14   2   45.80   11.60
  -2  14   2   36.00   15.80
  -2  14   2   35.20   11.50
   2  14  -2   23.00   11.70
  -2  14   2   48.60   13.70
  -1 -14   2  192.18   20.40
  -1 -14   2  196.88   26.80
   1 -14  -2  195.98   25.10
   1  14  -2  199.98   12.10
  -1  14   2  225.88   17.90
   1  14  -2  207.68   28.10
  -1  14   2  229.98   20.90
  -1  14   2  232.58   24.20
   1  14  -2  204.48   24.20
  -1  14   2  208.88   27.70
   0 -14  -2   56.29   13.30
   0 -14  -2   37.60   12.20
   0 -14   2   55.89   13.10
   0 -14   2   56.49   16.50
   0 -14  -2   40.20   13.50
   0  14  -2   40.80   14.00
   0  14  -2   43.10    8.40
   0  14   2   43.40    8.70
   0  14   2   64.89   15.40
   0  14   2   38.10   11.90
   0  14  -2   51.69   15.70
   0  14  -2   63.69   12.90
   0  14   2   35.80   16.20
  -1 -14  -2    2.60   10.30
  -1 -14  -2    5.70   12.90
   1 -14   2    6.10    7.50
  -1 -14  -2   16.80   16.60
   1 -14   2   15.00   14.60
   1 -14   2    7.10   11.40
   1  14   2    6.70    5.80
  -1  14  -2   14.50    8.80
   1  14   2   10.40   15.00
  -1  14  -2    9.40   13.60
  -1  14  -2    7.50   11.50
  -1  14  -2   10.50   12.30
   1  14   2   11.40    9.60
  -2 -14  -2  754.12   41.90
  -2 -14  -2  720.63   40.10
   2 -14   2  787.72   34.60
   2 -14   2  760.92   28.00
  -2 -14  -2  743.03   31.70
   2 -14   2  728.53   35.90
  -2  14  -2  780.62   32.10
  -2  14  -2  814.92   37.50
   2  14   2  728.53   38.30
  -2  14  -2  728.93   35.00
  -2  14  -2  678.13   40.90
  -3 -14  -2   -4.30   13.80
  -3 -14  -2  -16.40   16.40
   3 -14   2    1.10    3.00
   3 -14   2    6.40   10.90
  -3  14  -2    9.60   12.20
   3  14   2   20.20   12.60
  -3  14  -2   -4.10    9.30
  -3  14  -2   13.50   10.90
   2 -15  -2   74.19   13.90
  -2 -15   2   65.49   14.00
  -2 -15   2   28.60   16.30
  -2  15   2   75.29   14.90
  -2  15   2   81.29   13.90
   2  15  -2   53.69   14.20
  -2  15   2   83.09   12.80
   1 -15  -2   54.09   15.70
   1 -15  -2   55.79   10.70
  -1 -15   2   18.20   15.20
  -1 -15   2   66.89   13.80
   1 -15  -2   45.00   13.90
  -1  15   2   52.39   10.90
  -1  15   2   75.39   15.10
   1  15  -2   47.20   14.40
   1  15  -2   66.99    7.50
  -1  15   2   61.39   17.90
   1  15  -2   75.59   18.70
   0 -15  -2   12.50   13.20
   0 -15   2   -3.80   15.10
   0 -15  -2   22.40   11.70
   0 -15   2   48.60   13.60
   0 -15  -2   14.50   11.30
   0  15   2    5.90   11.20
   0  15  -2    3.00    7.40
   0  15   2   34.90   14.00
   0  15   2   21.60   14.60
   0  15   2    5.60   12.90
   0  15  -2   13.10   13.90
   0  15  -2   12.90   13.10
   0  15  -2   11.20   11.90
  -1 -15  -2    7.80   12.80
  -1 -15  -2   12.60   10.70
   1 -15   2   13.20   12.90
   1 -15   2   10.40   14.40
  -1 -15  -2   20.70   19.40
  -1  15  -2   24.60   14.40
  -1  15  -2    0.50   14.50
   1  15   2   19.90   13.00
   1  15   2   21.50    6.50
  -1  15  -2   14.80    9.30
  -1  15  -2   15.20   12.80
   1  15   2   42.30   12.00
   2 -15   2   -6.40   11.40
  -2 -15  -2    9.90   10.50
  -2 -15  -2    1.00   14.30
   2 -15   2   -2.20    6.40
   2  15   2  -15.40   16.00
  -2  15  -2    2.10    9.30
  -2  15  -2   -3.00   11.10
  -2  15  -2    5.60   12.40
   2  15   2    1.40    1.80
  -7   0   3  119.49   12.40
  -7   0   3   99.69   12.60
  -7   0   3  107.69   11.40
  -7   0   3  130.99   14.40
  -7   0   3   89.19   12.50
  -6   0   3   -4.30    5.70
  -6   0   3   -1.60    7.80
  -6   0   3   15.00    7.50
  -6   0   3    4.90    7.70
  -6   0   3    0.80    6.80
  -5   0   3  226.48   12.90
  -5   0   3  262.77   16.60
  -5   0   3  263.27   15.00
  -5   0   3  246.98   15.20
  -5   0   3  252.27   16.90
  -4   0   3   -4.50    4.30
  -4   0   3   -3.20    4.30
  -4   0   3    0.30    5.50
  -4   0   3   -1.00    5.20
  -4   0   3   -8.40    5.10
  -3   0   3  159.58   10.10
  -3   0   3  183.68   10.30
  -3   0   3  169.08   11.20
  -3   0   3  163.48    9.30
  -3   0   3  164.68   10.70
   2   0  -3    1.60    3.50
  -2   0   3   -5.90    3.30
   2   0  -3   -1.90    3.60
  -2   0   3   -4.10    4.10
  -1   0   3   25.20    4.30
   1   0  -3   25.60    3.80
   1   0  -3   22.60    3.70
   0   0  -3   -1.90    2.00
   0   0   3    2.70    1.80
   0   0  -3    1.50    2.10
   0   0   3    2.80    2.10
   0   0  -3    2.10    1.90
   0   0  -3    5.60    2.70
   0   0   3    3.80    2.30
  -2   0  -3    2.20    4.20
  -2   0  -3   -5.00    2.10
  -2   0  -3   -2.00    4.40
   2   0   3   -0.60    2.20
   2   0   3    4.90    4.40
  -3   0  -3   84.69    6.30
  -3   0  -3  101.19    9.50
   3   0   3  104.69    6.40
  -3   0  -3   89.99   11.60
   3   0   3  108.39    9.70
  -4   0  -3   -6.40    4.30
  -4   0  -3   -0.30    6.00
   4   0   3   -4.00    6.00
  -4   0  -3   -3.90    3.40
  -4   0  -3   -0.30    6.30
  -5   0  -3  130.99   13.30
   5   0   3  141.79   12.30
  -5   0  -3  114.09    9.70
  -5   0  -3  116.99   15.80
  -5   0  -3  147.29    8.70
  -6   0  -3   -0.90    4.30
  -6   0  -3    7.10    8.90
  -6   0  -3    1.60    5.50
  -6   0  -3    3.90    9.30
  -6   0  -3   -1.00   14.60
  -7   0  -3  365.16   21.10
  -7   0  -3  348.17   25.00
  -7   0  -3  323.97   25.70
  -7   0  -3  301.47   15.90
  -7   0  -3  358.66   14.40
  -7  -1   3   67.89    9.70
  -7  -1   3   48.00    9.40
  -7  -1   3   60.99   13.70
  -7  -1   3   59.39   10.80
  -7  -1   3   99.49   18.00
  -7   1   3   62.59   10.80
  -7   1   3   75.09   11.80
  -7   1   3   84.39   10.90
  -7   1   3   56.89    7.70
  -7   1   3   90.29   12.20
  -6  -1   3   69.39    9.60
  -6  -1   3   78.69   11.70
  -6  -1   3   94.39    9.30
  -6  -1   3  107.39   12.30
  -6  -1   3   81.19   10.30
  -6   1   3   85.19   11.30
  -6   1   3   87.99   10.60
  -6   1   3   90.19   10.80
  -6   1   3   79.39    8.10
  -5  -1   3  433.76   20.60
  -5  -1   3  447.66   22.10
  -5  -1   3  403.86   18.50
  -5  -1   3  454.05   19.20
  -5  -1   3  409.56   17.80
  -5   1   3  427.36   20.20
  -5   1   3  444.56   21.20
  -5   1   3  423.66   20.00
  -5   1   3  418.26   19.90
  -5   1   3  411.66   16.80
  -4  -1   3   42.60    7.00
  -4  -1   3   34.10    7.60
  -4  -1   3   31.00    5.70
  -4  -1   3   36.00    6.20
  -4  -1   3   34.60    5.80
  -4   1   3   38.50    7.10
  -4   1   3   33.40    6.20
  -4   1   3   31.70    6.00
  -4   1   3   31.90    7.00
  -4   1   3   32.40    5.10
  -3  -1   3 1355.86   40.90
  -3  -1   3 1392.66   40.10
  -3  -1   3 1365.66   41.80
  -3  -1   3 1364.16   40.10
   3  -1  -3 1391.56   38.90
  -3  -1   3 1403.36   39.80
  -3   1   3 1376.56   39.70
  -3   1   3 1375.66   38.90
  -3   1   3 1388.16   40.70
  -2  -1   3 3137.09   86.09
  -2  -1   3 3221.08   86.29
   2  -1  -3 3193.48   85.29
  -2  -1   3 3152.78   83.99
   2  -1  -3 3250.87   84.19
   2   1  -3 3104.59   88.09
  -2   1   3 3144.99   83.79
   2   1  -3 3057.59   84.59
  -2   1   3 3362.06   86.99
  -2   1   3 3149.78   84.09
   2  -1   3  274.17   10.00
  -2  -1  -3  278.27    8.00
  -2  -1  -3  276.07   10.90
  -2  -1  -3  275.07   13.40
   2  -1   3  264.87   11.80
  -2   1  -3  276.77   11.90
  -2   1  -3  260.47    9.90
   2   1   3  267.47   13.50
  -2   1  -3  253.27    8.00
   2   1   3  265.07   11.00
  -3  -1  -3 1138.99   32.10
  -3  -1  -3 1145.29   34.50
  -3  -1  -3 1184.68   38.10
   3  -1   3 1170.28   33.50
   3  -1   3 1220.78   36.00
   3   1   3 1136.39   34.70
  -3   1  -3 1176.58   33.60
  -3   1  -3 1192.48   31.70
  -3   1  -3 1201.88   35.60
  -3   1  -3 1168.58   38.30
  -4  -1  -3  605.74   21.70
  -4  -1  -3  588.34   18.80
  -4  -1  -3  622.64   25.60
   4  -1   3  623.54   23.10
   4  -1   3  604.04   20.20
   4   1   3  612.24   22.00
  -4   1  -3  561.44   22.70
  -4   1  -3  613.94   26.20
  -4   1  -3  598.74   18.00
  -4   1  -3  608.84   20.30
  -5  -1  -3    5.90    4.90
  -5  -1  -3   16.10    8.10
  -5  -1  -3   -7.80    8.70
  -5  -1  -3    3.10    4.70
   5  -1   3    7.50    9.60
  -5  -1  -3    8.10    6.60
   5   1   3   -8.30    6.50
  -5   1  -3    1.80    3.50
  -5   1  -3   10.40    8.30
  -5   1  -3    0.10    7.70
  -5   1  -3    6.40    5.50
  -6  -1  -3  410.26   20.40
  -6  -1  -3  381.06   16.30
  -6  -1  -3  416.06   25.20
  -6  -1  -3  372.56   16.00
  -6  -1  -3  387.76   26.00
  -6   1  -3  426.26   25.90
  -6   1  -3  391.96   14.20
  -6   1  -3  376.76   23.60
  -6   1  -3  438.56   22.00
  -6   1  -3  408.56   17.90
  -7  -1  -3   13.40   10.70
  -7  -1  -3   12.00    8.50
  -7  -1  -3   -4.20    5.30
  -7  -1  -3    8.90   10.70
  -7  -1  -3    5.50    5.40
  -7   1  -3    9.70    4.00
  -7   1  -3   27.40   10.80
  -7   1  -3   19.40    6.90
  -7   1  -3   -2.80   10.20
  -7   1  -3    0.60    9.00
  -7  -2   3   32.80   10.90
  -7  -2   3   82.29   16.20
  -7  -2   3   53.59    8.60
  -7  -2   3   69.49   10.10
  -7  -2   3   59.79   11.00
  -7   2   3   49.90    9.50
  -7   2   3   72.69   12.20
  -7   2   3   68.59   11.40
  -7   2   3   55.29   10.50
  -7   2   3   59.39    7.70
  -6  -2   3   -8.80    6.50
  -6  -2   3    7.30    6.60
  -6  -2   3    0.50    6.30
  -6  -2   3   -0.80    8.50
  -6  -2   3   -1.50    7.10
  -6   2   3  -14.90   13.50
  -6   2   3   -9.50    8.70
  -6   2   3   -7.50    6.20
  -6   2   3   11.70    5.90
  -5  -2   3  494.95   22.30
  -5  -2   3  498.35   24.80
  -5  -2   3  495.75   20.30
  -5  -2   3  478.85   19.40
  -5  -2   3  473.75   20.00
  -5   2   3  497.65   20.50
  -5   2   3  507.45   22.20
  -5   2   3  466.55   22.40
  -5   2   3  513.85   18.20
  -5   2   3  479.85   22.80
  -4  -2   3 2208.38   62.59
  -4  -2   3 2200.28   62.59
  -4  -2   3 2195.88   63.69
   4  -2  -3 2271.87   61.19
   4  -2  -3 2238.18   63.69
  -4  -2   3 2246.58   66.29
  -4  -2   3 2247.68   61.49
  -4   2   3 2178.48   63.89
  -4   2   3 2175.18   60.89
  -4   2   3 2272.47   64.09
  -4   2   3 2226.28   62.09
   3  -2  -3   37.10    4.60
  -3  -2   3   31.40    4.50
  -3  -2   3   36.20    5.00
  -3  -2   3   40.10    5.90
   3  -2  -3   31.20    6.20
  -3  -2   3   53.79    8.00
  -3   2   3   35.90    4.70
  -3   2   3   44.00    6.20
   3   2  -3   35.70    7.30
  -3   2   3   29.40    6.30
   2  -2  -3 1334.67   36.90
   2  -2  -3 1377.46   38.80
  -2  -2   3 1316.67   37.10
  -2  -2   3 1339.47   38.00
  -2   2   3 1292.77   36.90
  -2   2   3 1345.77   38.80
   2   2  -3 1297.97   40.10
  -2   2   3 1322.67   35.20
   2   2  -3 1358.36   37.20
   1  -2  -3  327.07   12.70
   1  -2  -3  334.27   11.60
  -1  -2   3  340.47   10.50
  -1  -2   3  368.66   11.40
  -1  -2   3  339.17   12.50
  -1   2   3  324.57   13.60
  -1   2   3  354.26   13.40
   1   2  -3  332.77   11.00
  -1   2   3  344.27   12.00
  -1  -2  -3   91.99    4.20
   1  -2   3   89.29    8.20
   1  -2   3   93.89    7.20
  -1  -2  -3   97.09    8.90
  -1  -2  -3  102.09    6.40
   1   2   3  100.59    6.20
   1   2   3  101.29    8.40
   1   2   3   91.19    4.20
  -1   2  -3  109.59    7.60
  -1   2  -3   87.39    8.20
   2  -2   3 1960.20   52.29
   2  -2   3 1891.21   53.39
  -2  -2  -3 1865.11   49.40
  -2  -2  -3 1919.81   55.19
  -2  -2  -3 1884.91   51.79
   2   2   3 1933.31   55.29
  -2   2  -3 1980.70   53.59
   2   2   3 1884.61   53.09
  -2   2  -3 1881.51   52.19
  -3  -2  -3 2286.67   67.59
   3  -2   3 2388.46   65.69
  -3  -2  -3 2287.17   61.09
  -3  -2  -3 2304.17   63.49
   3  -2   3 2334.57   63.69
   3   2   3 2350.46   67.79
   3   2   3 2265.97   63.59
  -3   2  -3 2370.76   63.79
  -3   2  -3 2352.16   65.59
  -3   2  -3 2312.27   60.09
  -4  -2  -3   68.99   11.00
   4  -2   3   65.29    6.80
  -4  -2  -3   61.79    9.20
  -4  -2  -3   78.09    7.50
  -4  -2  -3   70.69    5.90
   4  -2   3   60.69    8.70
   4   2   3   59.79    7.10
  -4   2  -3   73.39    4.00
  -4   2  -3   64.09    8.90
  -4   2  -3   65.09    9.50
  -4   2  -3   80.29    9.10
  -5  -2  -3  415.46   23.90
   5  -2   3  419.86   17.70
  -5  -2  -3  414.26   15.00
  -5  -2  -3  416.46   18.50
  -5  -2  -3  408.76   25.00
  -5   2  -3  415.86   20.70
  -5   2  -3  401.56   12.80
  -5   2  -3  404.46   23.90
   5   2   3  433.16   18.80
  -5   2  -3  444.56   18.30
  -6  -2  -3   45.60    6.10
  -6  -2  -3   57.79    7.90
  -6  -2  -3   53.59    8.70
  -6  -2  -3   44.90   11.40
  -6  -2  -3   41.50   12.10
  -6   2  -3   55.39    8.70
  -6   2  -3   36.30   10.70
  -6   2  -3   47.70   10.50
  -6   2  -3   44.90    5.00
  -7  -2  -3   18.20    6.60
  -7  -2  -3   27.80    8.80
  -7  -2  -3   12.40   10.50
  -7  -2  -3   19.10   11.10
  -7  -2  -3   15.90    5.50
  -7   2  -3   13.90   10.20
  -7   2  -3   32.30    7.90
  -7   2  -3   19.90    2.60
  -7   2  -3   29.30   10.70
  -7   2  -3   16.20   10.80
  -7  -3   3    5.80    9.80
  -7  -3   3    0.50    8.20
  -7  -3   3   -2.00    6.60
  -7  -3   3  -11.20    7.20
  -7  -3   3    3.70    7.20
  -7   3   3    3.90    8.10
  -7   3   3    4.40    9.50
  -7   3   3    0.90    6.90
  -7   3   3    7.90    5.30
  -7   3   3   14.00   10.60
  -6  -3   3  141.89   12.10
  -6  -3   3  115.19   15.20
  -6  -3   3  138.59   12.80
  -6   3   3  124.39   10.40
  -6   3   3  114.79   12.80
  -6   3   3  142.89   14.40
  -6   3   3  156.78   12.90
  -6   3   3  151.88   16.80
   5  -3  -3  248.68   26.10
  -5  -3   3  244.08   15.00
  -5  -3   3  253.07   14.20
  -5  -3   3  217.88   12.80
  -5  -3   3  227.18   16.20
  -5  -3   3  246.18   20.10
  -5   3   3  260.07   17.60
  -5   3   3  238.28   11.90
  -5   3   3  245.68   17.00
  -4  -3   3  432.66   18.70
   4  -3  -3  468.85   19.80
  -4  -3   3  454.25   18.30
   4  -3  -3  424.76   15.80
  -4  -3   3  444.26   22.60
  -4  -3   3  428.16   17.70
  -4   3   3  436.26   19.50
  -4   3   3  442.16   15.70
  -4   3   3  438.16   15.90
  -4   3   3  439.46   20.10
  -3  -3   3    6.30    5.50
   3  -3  -3   17.50    6.10
   3  -3  -3   14.00    3.80
  -3  -3   3    7.30    6.20
  -3  -3   3   15.10    3.40
  -3  -3   3    4.20    6.90
   3   3  -3    9.20    4.10
  -3   3   3    4.00    5.70
   3   3  -3   11.60    6.80
  -3   3   3   10.30    4.60
  -3   3   3    7.80    2.80
  -2  -3   3  289.57   12.80
   2  -3  -3  285.67   11.00
  -2  -3   3  303.97   16.00
   2  -3  -3  295.17   13.50
  -2  -3   3  289.77   11.90
   2   3  -3  302.67   15.90
  -2   3   3  294.47   14.00
   2   3  -3  284.37   11.70
  -2   3   3  312.57   11.30
  -1  -3   3 2402.26   63.19
  -1  -3   3 2442.56   68.19
   1  -3  -3 2430.26   65.79
  -1  -3   3 2352.86   64.99
   1  -3  -3 2424.66   63.59
   1  -3  -3 2433.16   64.69
  -1   3   3 2356.96   66.19
   1   3  -3 2464.55   63.19
   1   3  -3 2429.56   67.69
  -1   3   3 2386.36   66.49
  -1   3   3 2488.05   64.79
   1   3  -3 2415.06   65.09
   1  -3   3 1131.09   29.40
   1  -3   3 1101.09   31.90
   1  -3   3 1118.09   31.80
  -1  -3  -3 1059.29   29.70
   1  -3   3 1106.49   33.20
  -1  -3  -3 1156.28   40.70
   1   3   3 1067.69   33.30
  -1   3  -3 1057.49   33.10
  -1   3  -3 1082.99   31.80
   1   3   3 1044.90   30.20
  -1   3  -3 1074.59   31.70
   1   3   3 1087.39   29.70
  -2  -3  -3 1257.77   38.10
  -2  -3  -3 1152.78   31.90
   2  -3   3 1198.58   36.10
  -2  -3  -3 1165.18   33.40
   2  -3   3 1252.47   35.30
  -2   3  -3 1228.08   35.30
   2   3   3 1189.28   33.70
   2   3   3 1181.88   37.70
  -2   3  -3 1190.08   36.70
  -2   3  -3 1189.28   35.90
  -3  -3  -3    8.50    7.10
   3  -3   3    2.20    5.00
   3  -3   3    8.00    6.30
  -3  -3  -3    5.50    8.30
  -3  -3  -3    4.70    5.70
  -3  -3  -3   10.10    2.30
  -3   3  -3    6.40    5.30
   3   3   3    5.30    4.20
  -3   3  -3    0.30    6.10
   3   3   3    7.10    5.70
   4  -3   3   77.49    9.80
   4  -3   3   90.69    9.80
  -4  -3  -3   94.19    6.00
  -4  -3  -3  100.49    8.90
  -4  -3  -3   97.69   12.20
  -4  -3  -3   96.19   13.60
  -4   3  -3   98.49   10.50
   4   3   3  105.89   13.00
   4   3   3  116.59    9.50
  -4   3  -3  107.59   10.60
  -5  -3  -3    2.00    5.60
  -5  -3  -3    1.60    8.10
  -5  -3  -3   14.00   10.60
  -5  -3  -3    1.80    3.70
   5  -3   3    4.50    6.10
  -5   3  -3    1.20   14.60
  -5   3  -3   -5.50   12.30
   5   3   3    1.10    5.80
  -5   3  -3   12.30    6.70
  -6  -3  -3   98.39    9.40
  -6  -3  -3  113.99   12.40
  -6  -3  -3   69.89   12.20
   6  -3   3   69.79    9.10
  -6  -3  -3   82.09   14.80
  -6   3  -3   79.69   13.10
  -6   3  -3   83.59   12.00
  -6   3  -3   95.79   10.20
  -7  -3  -3   73.89   10.70
  -7  -3  -3   77.89   13.80
  -7  -3  -3   72.69   14.70
  -7   3  -3   86.49   12.30
  -7   3  -3  104.29   15.20
  -7   3  -3  103.99   14.10
  -7   3  -3  116.29   16.20
  -7  -4   3    0.10   10.50
  -7  -4   3    4.10    5.90
  -7  -4   3   -5.90    7.60
  -7  -4   3   -1.30    6.70
  -7  -4   3    7.70    7.80
  -7   4   3    9.70   10.60
  -7   4   3    7.40    8.00
  -7   4   3   -4.30    4.90
  -7   4   3   11.70    4.90
  -7   4   3   -2.40    5.50
  -7   4   3    1.50   10.30
  -6  -4   3   12.30    6.80
  -6  -4   3    5.50   11.10
  -6  -4   3   15.50    8.00
  -6  -4   3   16.20    5.90
  -6  -4   3    6.00    7.70
  -6   4   3    5.90    9.70
  -6   4   3   24.10    8.00
  -6   4   3   13.40    5.10
  -6   4   3    9.20    4.90
  -6   4   3   21.00    9.90
  -5  -4   3   -1.30    4.60
   5  -4  -3    0.50    7.40
  -5  -4   3   -5.30    5.90
  -5  -4   3   13.60    6.40
  -5  -4   3   -2.00    6.70
  -5  -4   3    0.00    9.20
   5  -4  -3   -2.80    4.40
  -5   4   3   -1.10    9.10
  -5   4   3    0.30    8.80
  -5   4   3   16.30    4.90
  -5   4   3    1.00    4.50
  -4  -4   3  436.36   23.50
   4  -4  -3  406.66   19.60
  -4  -4   3  427.16   18.80
  -4  -4   3  396.06   18.20
  -4  -4   3  415.36   14.20
   4  -4  -3  400.56   15.00
  -4   4   3  458.85   20.60
  -4   4   3  419.96   14.10
  -4   4   3  391.36   13.80
  -4   4   3  422.66   19.90
  -4   4   3  418.36   15.00
   4   4  -3  394.56   18.30
   3  -4  -3 1175.28   33.20
  -3  -4   3 1155.78   39.80
  -3  -4   3 1153.28   35.70
   3  -4  -3 1136.79   36.10
  -3  -4   3 1156.18   31.30
  -3  -4   3 1143.69   35.50
   3   4  -3 1146.19   35.40
  -3   4   3 1143.39   36.70
  -3   4   3 1152.18   33.20
   3   4  -3 1148.99   39.40
  -3   4   3 1175.28   36.70
  -2  -4   3  863.01   27.10
   2  -4  -3  880.71   25.50
  -2  -4   3  834.12   22.60
   2  -4  -3  836.02   27.70
  -2  -4   3  889.01   31.30
   2   4  -3  853.01   30.80
  -2   4   3  875.61   28.00
   2   4  -3  852.51   26.90
  -2   4   3  856.81   26.90
   1  -4  -3 6033.60  154.08
  -1  -4   3 5905.11  157.58
  -1  -4   3 6127.49  155.08
  -1  -4   3 5609.44  154.88
   1  -4  -3 5918.01  155.28
  -1   4   3 5789.22  156.48
   1   4  -3 5747.32  157.38
  -1   4   3 5973.40  155.38
  -1   4   3 5866.51  154.28
   0  -4  -3   10.70    4.40
   0  -4  -3   12.70    5.70
   0  -4   3   11.40    4.90
   0  -4  -3   12.80    4.60
   0  -4   3   10.70    3.80
   0  -4   3   17.60   10.80
   0  -4  -3    5.50    4.80
   0   4   3   15.00    4.70
   0   4  -3   11.40    5.10
   0   4  -3   12.70    5.70
   0   4  -3   10.20    3.60
   0   4  -3    5.30    4.80
   0   4   3    7.20    5.10
  -1  -4  -3 1066.69   33.50
   1  -4   3 1013.50   31.00
  -1  -4  -3 1075.59   34.00
  -1  -4  -3 1026.60   29.50
   1  -4   3 1046.60   31.60
   1  -4   3 1075.39   35.40
  -1   4  -3 1062.89   31.20
  -1   4  -3 1016.70   32.60
   1   4   3 1052.39   29.60
   1   4   3 1066.99   33.40
  -1   4  -3 1066.29   31.70
   1   4   3 1022.10   29.40
   2  -4   3 8505.85  221.68
   2  -4   3 8240.68  221.98
  -2  -4  -3 8477.35  225.18
  -2   4  -3 8466.45  221.68
  -2   4  -3 8576.84  222.18
  -3  -4  -3 2204.88   60.59
  -3  -4  -3 2255.37   69.29
  -3  -4  -3 2279.67   67.69
   3  -4   3 2353.06   64.69
   3  -4   3 2342.27   65.99
  -3  -4  -3 2288.17   61.99
  -3   4  -3 2326.57   65.69
   3   4   3 2272.67   61.99
  -3   4  -3 2287.57   64.59
  -3   4  -3 2298.37   65.99
   3   4   3 2321.07   67.99
   4  -4   3  131.69   13.50
  -4  -4  -3  125.29    6.70
   4  -4   3  146.89   11.60
  -4  -4  -3  140.79    9.10
  -4  -4  -3  137.59    6.80
  -4  -4  -3  154.48   15.40
  -4  -4  -3  141.89   17.60
  -4   4  -3  143.19   14.00
  -4   4  -3  126.19   13.20
   4   4   3  132.79   14.30
   4   4   3  132.69    9.40
  -4   4  -3  139.79   12.10
  -5  -4  -3   72.39    6.40
  -5  -4  -3   53.99   13.20
  -5  -4  -3   58.89    7.20
  -5  -4  -3   63.69   11.10
   5  -4   3   61.19    8.50
  -5   4  -3   71.99    9.70
  -5   4  -3   49.20    9.30
   5   4   3   59.29    7.10
   5   4   3   50.69    9.70
  -5   4  -3   50.49   11.10
  -6  -4  -3   45.00    7.50
  -6  -4  -3   31.70    7.20
  -6  -4  -3   24.30   12.50
   6  -4   3   35.40    8.10
  -6  -4  -3   27.50   10.40
  -6  -4  -3   45.50    5.00
  -6   4  -3   60.49   10.10
  -6   4  -3   41.60   11.40
  -6   4  -3   42.70   11.80
  -6   4  -3   34.80    8.60
  -7  -4  -3    6.00    3.60
  -7  -4  -3    7.40   10.10
  -7  -4  -3    5.70   12.20
  -7  -4  -3    9.20    6.50
  -7  -4  -3    5.30    6.90
  -7   4  -3   -1.20   10.20
  -7   4  -3   18.70    8.70
  -7   4  -3   18.70   10.60
  -7   4  -3   14.80    8.70
  -7   4  -3   -3.60   10.40
  -7  -5   3   25.10    8.10
  -7  -5   3   24.10    9.70
  -7  -5   3   30.30    6.10
  -7  -5   3   25.50   12.60
  -7  -5   3   36.10    9.90
  -7   5   3   28.90    5.40
  -7   5   3   18.30    9.60
  -7   5   3   20.10   11.50
  -7   5   3   38.70    5.60
  -6  -5   3   21.50    8.40
  -6  -5   3   16.10    6.70
   6  -5  -3    3.30    6.50
  -6  -5   3   14.70   11.10
  -6  -5   3   16.20    8.10
  -6  -5   3   19.20    5.00
  -6   5   3   16.40    4.60
  -6   5   3   18.20    5.10
  -6   5   3    7.90    9.50
  -6   5   3   20.80   10.90
   5  -5  -3   59.69    6.20
   5  -5  -3   65.79   10.50
  -5  -5   3   60.49    9.40
  -5  -5   3   54.39    5.30
   5   5  -3   56.29    8.30
  -5   5   3   61.09    6.40
  -5   5   3   56.09   13.30
  -5   5   3   70.69    6.60
  -5   5   3   72.49   12.10
  -5   5   3   45.00    6.40
   4  -5  -3  388.46   14.40
  -4  -5   3  393.46   18.80
  -4  -5   3  404.66   24.00
  -4  -5   3  384.26   12.10
   4  -5  -3  397.46   19.50
  -4  -5   3  375.06   18.70
  -4   5   3  398.56   14.70
   4   5  -3  374.26   18.30
   4   5  -3  386.86   24.10
  -4   5   3  429.06   20.80
  -4   5   3  381.06   19.80
   3  -5  -3 1605.74   48.20
  -3  -5   3 1606.04   47.80
   3  -5  -3 1560.04   44.50
  -3  -5   3 1580.24   51.89
  -3   5   3 1622.54   48.60
  -3   5   3 1610.94   44.70
   3   5  -3 1528.15   47.30
  -3   5   3 1664.63   48.90
   3   5  -3 1573.64   51.69
  -2  -5   3 2504.85   74.19
  -2  -5   3 2532.05   70.89
   2  -5  -3 2536.75   66.89
   2  -5  -3 2531.95   68.49
   2  -5  -3 2441.76   70.79
  -2   5   3 2564.84   66.99
   2   5  -3 2540.05   74.29
  -2   5   3 2595.54   68.69
  -2   5   3 2557.14   71.39
   2   5  -3 2520.75   70.59
   1  -5  -3  292.57   12.20
  -1  -5   3  272.87   17.10
  -1  -5   3  301.27   13.80
  -1  -5   3  292.17   17.50
   1  -5  -3  275.57   14.00
   1  -5  -3  302.87   12.30
  -1  -5   3  276.17    9.60
   1   5  -3  268.47    9.50
   1   5  -3  297.07   17.30
   1   5  -3  319.57   14.60
  -1   5   3  295.47   16.70
  -1   5   3  264.27   12.70
  -1   5   3  288.27   13.80
   0  -5  -3   21.30    6.80
   0  -5   3   25.40    4.30
   0  -5  -3   23.30    5.40
   0  -5  -3   18.90    5.90
   0  -5   3   25.60    6.20
   0  -5   3   26.30    7.00
   0  -5  -3   28.10    5.30
   0   5   3   22.50    6.10
   0   5   3   21.00    5.20
   0   5  -3   14.00    6.10
   0   5  -3   27.00    4.50
   0   5  -3   19.20    6.10
   0   5  -3   25.90    6.80
  -1  -5  -3  133.09   12.90
   1  -5   3  124.69    9.70
  -1  -5  -3  128.99    8.50
  -1  -5  -3  152.88   13.20
   1  -5   3  127.79   11.00
   1  -5   3  137.29   12.80
  -1   5  -3  135.19   12.00
  -1   5  -3  124.39   10.20
  -1   5  -3  140.19   10.40
   1   5   3  132.49   11.70
   1   5   3  137.09    8.50
  -2  -5  -3  610.04   20.90
   2  -5   3  651.43   18.20
  -2  -5  -3  600.54   26.50
   2  -5   3  640.54   22.70
   2  -5   3  647.34   23.00
  -2  -5  -3  666.33   25.70
   2  -5   3  631.24   23.70
  -2   5  -3  658.53   23.20
   2   5   3  652.43   19.20
   2   5   3  651.03   24.70
  -2   5  -3  628.84   22.80
  -3  -5  -3  251.07   17.00
   3  -5   3  256.97   15.40
  -3  -5  -3  247.28   18.60
  -3  -5  -3  246.88   10.00
   3  -5   3  258.77   14.30
  -3  -5  -3  248.08    9.60
  -3   5  -3  232.08   14.10
  -3   5  -3  239.58   14.80
   3   5   3  224.68   15.80
  -3   5  -3  246.98   15.50
   3   5   3  237.08   10.20
  -4  -5  -3   24.90    3.70
  -4  -5  -3   25.10    4.60
   4  -5   3   15.50    6.80
  -4  -5  -3   22.40    8.30
  -4  -5  -3   20.60   10.60
  -4  -5  -3   24.60    4.00
   4   5   3   19.00    4.50
   4   5   3   27.20    7.90
  -4   5  -3   12.70    6.70
  -4   5  -3   26.90    8.70
  -4   5  -3   21.40    7.50
  -5  -5  -3  329.97   24.80
  -5  -5  -3  353.46   35.90
   5  -5   3  338.97   21.90
  -5  -5  -3  328.77   14.10
  -5  -5  -3  334.17   11.90
  -5   5  -3  328.27   18.50
  -5   5  -3  316.97   19.30
   5   5   3  337.57   21.80
  -5   5  -3  303.77   21.00
  -6  -5  -3   10.60   10.10
   6  -5   3    9.10    7.30
  -6  -5  -3   13.70    3.60
  -6  -5  -3    9.30   12.10
  -6  -5  -3   14.10    5.70
  -6   5  -3   13.20   10.00
  -6   5  -3   14.30   10.70
  -6   5  -3    9.60    8.60
  -6   5  -3   15.10    8.40
  -7  -5  -3   19.30    7.40
  -7  -5  -3   13.20   15.30
  -7  -5  -3   19.80    6.50
  -7  -5  -3   26.80   11.80
  -7   5  -3   24.50    9.40
  -7   5  -3   27.00    9.50
  -7   5  -3   19.00   11.50
  -6  -6   3  304.67   17.00
  -6  -6   3  302.47   19.10
  -6  -6   3  298.67   26.60
  -6  -6   3  330.27   21.20
  -6  -6   3  293.07   10.70
  -6   6   3  308.07   13.20
  -6   6   3  300.77   21.90
  -6   6   3  317.37   22.60
  -5  -6   3   -7.40    8.20
   5  -6  -3    8.00    4.40
  -5  -6   3   12.40   12.10
  -5  -6   3    6.10    7.10
   5  -6  -3    7.70    8.50
  -5   6   3  -12.90    9.20
   5   6  -3    3.60    6.60
  -5   6   3    5.10    9.70
  -5   6   3    7.90    4.60
   4  -6  -3   84.99    8.00
  -4  -6   3   93.79   13.10
   4  -6  -3   69.09   10.50
  -4  -6   3   72.59   10.00
  -4  -6   3   60.69   12.10
  -4   6   3   72.59   11.00
  -4   6   3   86.79    8.60
   4   6  -3   63.89   12.80
   4   6  -3   92.69   12.20
  -4   6   3   87.19   12.50
   3  -6  -3  283.87   15.50
  -3  -6   3  263.27   15.40
   3  -6  -3  255.97   11.40
  -3  -6   3  274.57   19.70
   3   6  -3  234.38   19.50
  -3   6   3  244.68    8.40
   3   6  -3  233.28   14.30
  -3   6   3  279.57   16.80
  -3   6   3  258.57   16.40
  -3   6   3  245.88   11.80
   2  -6  -3 3633.84  101.19
   2  -6  -3 3676.23   97.59
  -2  -6   3 3685.33  101.59
  -2  -6   3 3730.93  105.29
   2  -6  -3 3662.03   98.49
  -2  -6   3 3648.54  100.09
  -2   6   3 3662.53   97.69
  -2   6   3 3783.12  104.09
   2   6  -3 3720.23  101.39
  -2   6   3 3745.23  101.59
   2   6  -3 3593.64  104.69
   1  -6  -3 6345.96  171.78
  -1  -6   3 6713.63  176.58
  -1  -6   3 6539.95  172.68
   1  -6  -3 6618.04  173.18
   1  -6  -3 6523.55  171.48
   1   6  -3 6556.54  173.98
  -1   6   3 6483.95  172.08
   1   6  -3 6397.26  169.28
   1   6  -3 6497.25  176.18
  -1   6   3 6533.25  175.48
  -1   6   3 6551.54  173.18
   0  -6  -3   11.60    7.70
   0  -6  -3    2.50    5.20
   0  -6   3   24.30    7.80
   0  -6  -3    0.50    5.80
   0  -6  -3    1.50    5.30
   0  -6   3    4.40    6.00
   0  -6   3   -1.50    4.30
   0   6   3   -2.00    5.10
   0   6  -3    3.20    6.90
   0   6  -3    4.50    6.00
   0   6   3   11.70    6.80
   0   6   3    1.10    5.90
   0   6  -3    5.00    4.80
   1  -6   3 3184.68   87.39
   1  -6   3 3180.48   88.59
   1  -6   3 3085.59   86.29
  -1  -6  -3 3219.58   89.99
  -1  -6  -3 3292.37   90.09
  -1  -6  -3 3135.29   85.39
  -1   6  -3 3112.39   87.19
  -1   6  -3 3061.09   86.19
   1   6   3 3096.29   89.39
  -1   6  -3 3277.27   89.09
   1   6   3 3234.78   85.59
  -2  -6  -3   14.90    4.40
   2  -6   3    6.40    6.50
  -2  -6  -3   17.20    7.50
   2  -6   3    9.60    6.30
   2  -6   3   13.20    3.20
  -2  -6  -3   14.60    8.40
   2  -6   3    9.10    6.50
   2   6   3    8.80    6.30
   2   6   3   12.80    3.40
  -2   6  -3   18.40    6.90
  -2   6  -3    6.10    6.80
  -2   6  -3   30.20    7.00
   3  -6   3  181.08    5.90
  -3  -6  -3  184.38   15.40
  -3  -6  -3  170.68    9.00
  -3  -6  -3  155.58   18.10
   3  -6   3  194.68   13.70
  -3   6  -3  189.28   14.00
   3   6   3  184.58   15.50
  -3   6  -3  176.58   13.60
  -3   6  -3  162.78   13.90
   3   6   3  202.98   11.70
  -4  -6  -3   43.40   13.00
  -4  -6  -3   70.99   11.30
  -4  -6  -3   60.39    6.70
   4  -6   3   65.99    9.70
  -4  -6  -3   70.59    7.00
   4   6   3   54.59    5.30
  -4   6  -3   63.39   10.00
  -5  -6  -3    1.00    3.40
   5  -6   3    1.90    7.30
  -5  -6  -3    0.10    4.10
  -5  -6  -3    2.30    8.90
  -5  -6  -3   -0.50    5.20
  -5  -6  -3   -2.30   10.30
  -5   6  -3   -1.30    9.60
  -5   6  -3   -7.00    7.60
  -5   6  -3   -5.50    7.40
   5   6   3   -5.90    7.60
  -6  -6  -3   -0.10    4.60
  -6  -6  -3   10.50    9.90
   6  -6   3    2.20    7.60
  -6  -6  -3   -0.10    3.10
  -6  -6  -3    1.20   13.20
  -6   6  -3   10.80   10.70
  -6   6  -3    2.20    8.40
  -6   6  -3   -8.40    6.90
   6  -7  -3   22.80    9.80
  -6  -7   3   25.70    7.60
  -6  -7   3   20.30   12.70
  -6  -7   3    5.10   14.20
  -6  -7   3   26.90    9.30
  -6   7   3   26.40   11.80
  -6   7   3   39.00   12.20
  -5  -7   3    0.40    8.70
  -5  -7   3    0.10   11.70
   5  -7  -3   -1.60    8.00
  -5  -7   3   10.60    8.00
   5  -7  -3    4.00    4.30
   5   7  -3    1.00    6.70
  -5   7   3    0.00   10.10
  -5   7   3   12.40    5.00
  -5   7   3   11.80    9.60
  -4  -7   3  310.47   19.50
  -4  -7   3  295.97   17.20
   4  -7  -3  307.17   13.20
  -4  -7   3  319.47   27.20
   4  -7  -3  291.27   18.80
   4   7  -3  278.37   24.20
  -4   7   3  296.97   20.50
   4   7  -3  302.57   18.30
  -4   7   3  336.87   19.90
  -4   7   3  332.57   14.00
   3  -7  -3  165.08   20.60
   3  -7  -3  144.39    9.40
  -3  -7   3  145.19   14.40
  -3  -7   3  147.59   18.10
  -3  -7   3  118.39   12.10
  -3   7   3  141.09   14.20
   3   7  -3  117.79   12.40
  -3   7   3  129.29   13.80
  -3   7   3  146.09   14.70
   3   7  -3  139.09   19.90
  -3   7   3  130.29    7.50
   2  -7  -3 4329.17  117.59
  -2  -7   3 4319.17  121.09
   2  -7  -3 4250.57  116.99
  -2  -7   3 4402.16  119.29
   2  -7  -3 4509.25  120.79
  -2  -7   3 4625.34  125.39
   2   7  -3 4499.75  121.29
   2   7  -3 4311.67  124.29
  -2   7   3 4432.46  123.49
  -2   7   3 4429.76  120.89
   1  -7  -3   21.40    5.70
   1  -7  -3   19.50    5.70
  -1  -7   3   17.50    9.00
   1  -7  -3   14.20    6.50
  -1  -7   3   22.70    6.90
  -1   7   3   17.70    6.00
   1   7  -3   12.50    6.50
  -1   7   3   24.00    7.50
   1   7  -3   13.30    8.70
  -1   7   3   17.90    8.40
   1   7  -3   13.60    3.50
   0  -7  -3  222.28   14.90
   0  -7   3  190.38   12.80
   0  -7   3  261.07   17.20
   0  -7  -3  207.78   12.60
   0  -7  -3  184.88   11.50
   0   7  -3  209.08   10.70
   0   7  -3  216.68   16.20
   0   7  -3  212.48   13.10
   0   7   3  212.18   12.70
   0   7   3  206.98   15.00
  -1  -7  -3  205.08   16.30
   1  -7   3  161.78   12.30
  -1  -7  -3  146.69   15.20
  -1  -7  -3  162.28   10.80
  -1   7  -3  162.78   11.80
   1   7   3  149.19   13.90
  -1   7  -3  175.48   13.40
  -1   7  -3  201.18   15.00
   1   7   3  156.38   10.90
  -2  -7  -3 3038.20   89.19
   2  -7   3 3033.60   85.69
   2  -7   3 3049.69   84.99
   2  -7   3 3058.29   80.49
  -2  -7  -3 2978.60   87.69
  -2  -7  -3 2902.61   81.69
  -2   7  -3 3061.69   84.49
  -2   7  -3 3045.30   85.69
  -2   7  -3 3070.79   85.19
   2   7   3 2954.10   87.39
  -3  -7  -3   -7.50    8.90
  -3  -7  -3   -6.10    4.10
  -3  -7  -3   -6.80    7.00
   3  -7   3    2.40    2.50
   3  -7   3    1.20    7.30
   3   7   3    1.70    2.90
  -3   7  -3   -7.00    5.90
   3   7   3   -2.20    6.20
  -3   7  -3   -6.90    7.50
  -3   7  -3   -2.30    7.60
   4  -7   3   67.49   10.00
  -4  -7  -3   61.09   13.90
  -4  -7  -3   55.19   11.10
  -4  -7  -3   55.49    6.00
  -4   7  -3   52.29   10.00
   4   7   3   67.29   10.40
  -4   7  -3   58.59   11.70
  -4   7  -3   63.49    9.60
  -5  -7  -3  177.78    9.50
  -5  -7  -3  183.78   23.00
   5  -7   3  188.98   16.40
  -5  -7  -3  162.68    9.10
  -5  -7  -3  168.98   20.10
  -5   7  -3  149.39   15.60
  -5   7  -3  177.88   16.90
  -5   7  -3  185.98   18.50
   5   7   3  176.88   19.10
  -6  -7  -3  142.99    7.10
  -6  -7  -3  159.78   21.20
  -6  -7  -3  139.09   10.30
  -6  -7  -3  110.99   17.50
  -6   7  -3  103.99   15.30
   6   7   3  140.19   18.80
  -6   7  -3  156.78   17.80
  -6   7  -3  140.09   16.20
  -6  -8   3   21.00   14.60
  -6  -8   3   15.60    9.70
  -6  -8   3    7.10    7.70
  -6  -8   3   -3.70    9.00
   6  -8  -3   10.00    9.50
  -6   8   3   31.70   12.50
  -6   8   3   21.30   19.80
   6   8  -3   16.30    7.60
  -5  -8   3  112.69   12.90
  -5  -8   3   92.29   11.90
  -5  -8   3  113.39   17.20
  -5  -8   3  140.49   14.90
  -5   8   3  110.89   14.50
   5   8  -3  124.29   15.00
  -5   8   3  112.99   14.40
   4  -8  -3  284.37   19.40
   4  -8  -3  266.07   12.60
  -4  -8   3  272.47   16.70
  -4  -8   3  296.47   20.10
  -4  -8   3  282.07   25.40
   4   8  -3  247.88   25.00
  -4   8   3  272.97   20.10
  -4   8   3  280.77   19.60
   4   8  -3  272.87   18.30
  -4   8   3  251.67   23.50
  -3  -8   3  351.86   24.80
   3  -8  -3  364.46   19.80
  -3  -8   3  349.07   18.10
   3  -8  -3  369.46   15.20
  -3  -8   3  427.26   22.30
  -3   8   3  385.46   20.80
  -3   8   3  344.27   13.90
   3   8  -3  365.76   19.80
  -3   8   3  348.57   20.50
  -3   8   3  350.56   24.50
   3   8  -3  333.17   24.10
   2  -8  -3 1935.31   56.49
   2  -8  -3 1892.31   54.39
   2  -8  -3 1931.51   57.79
  -2  -8   3 1958.40   62.39
  -2  -8   3 1872.81   56.09
  -2  -8   3 1900.61   58.89
  -2   8   3 1918.61   61.29
  -2   8   3 1922.61   54.79
  -2   8   3 1932.41   58.09
   2   8  -3 1882.91   61.69
  -2   8   3 1932.01   57.39
   2   8  -3 1891.91   58.39
  -1  -8   3  480.65   25.10
  -1  -8   3  484.25   20.60
   1  -8  -3  490.75   20.60
   1  -8  -3  475.65   20.10
   1  -8  -3  511.35   19.10
   1   8  -3  504.35   22.60
  -1   8   3  498.45   20.70
   1   8  -3  487.35   15.90
  -1   8   3  505.55   21.50
  -1   8   3  484.05   24.40
   1   8  -3  497.75   25.10
   0  -8  -3    6.50    6.50
   0  -8   3   21.10    7.10
   0  -8  -3   10.70    6.00
   0  -8  -3   14.30    7.30
   0  -8   3    8.50    8.30
   0  -8  -3   10.00    8.20
   0   8  -3    2.20    6.80
   0   8   3    4.60    6.50
   0   8   3    6.20    7.30
   0   8  -3    9.80    5.00
   0   8   3    0.50    6.80
   0   8  -3    9.00    8.10
   0   8  -3   11.90    7.70
   1  -8   3   -3.60    6.10
  -1  -8  -3    4.90    5.90
   1  -8   3    8.00    8.10
  -1  -8  -3   -4.10    7.60
  -1  -8  -3   -0.50    7.70
  -1   8  -3   15.00    7.50
  -1   8  -3   -7.00    5.40
   1   8   3    1.10    5.40
  -1   8  -3   -2.50    7.00
   1   8   3   13.20    7.10
  -1   8  -3    2.10    7.90
  -2  -8  -3 1013.80   38.30
  -2  -8  -3  960.40   32.10
   2  -8   3 1019.30   30.60
   2  -8   3 1096.49   36.80
   2  -8   3 1015.10   35.10
  -2  -8  -3 1068.89   40.00
  -2   8  -3 1081.19   36.60
  -2   8  -3 1076.19   36.00
   2   8   3 1040.60   38.20
   2   8   3 1040.70   29.90
  -2   8  -3 1031.70   34.60
  -3  -8  -3  260.37   22.70
  -3  -8  -3  230.28   12.50
   3  -8   3  261.07   10.60
  -3  -8  -3  259.17   20.50
   3  -8   3  266.97   17.10
   3   8   3  246.18    9.30
  -3   8  -3  245.18   17.80
   3   8   3  248.98   19.10
  -3   8  -3  281.67   18.40
  -3   8  -3  258.67   17.90
  -4  -8  -3   23.50   10.10
  -4  -8  -3   11.40   12.10
  -4  -8  -3   23.70    5.50
   4  -8   3   22.30    8.90
  -4   8  -3   -0.60    9.80
  -4   8  -3    6.10    9.10
   4   8   3   22.70    3.00
  -4   8  -3   17.60    7.90
   4   8   3   16.90    8.70
  -5  -8  -3   18.60    4.90
   5  -8   3    0.70    7.10
  -5  -8  -3    4.00    9.70
  -5  -8  -3    7.80   12.70
  -5   8  -3    8.70    8.10
   5   8   3    9.50    7.50
  -5   8  -3   10.30    9.80
  -5   8  -3   10.70   10.50
  -6  -8  -3   59.39    5.90
   6  -8   3   61.89   11.50
  -6  -8  -3   62.49   13.80
  -6   8  -3   47.90   12.00
  -6   8  -3   46.70   12.90
   6   8   3   48.50   12.50
  -6   8  -3   38.80    9.60
   6  -9  -3  138.19   16.10
  -6  -9   3  111.19   22.80
  -6  -9   3  128.49   21.80
  -6  -9   3  149.79   15.20
  -6  -9   3  103.49   14.60
  -6   9   3  130.99   16.60
  -6   9   3   99.19   17.80
   6   9  -3  121.39   15.90
  -5  -9   3   34.80   14.10
  -5  -9   3   37.00   10.60
  -5  -9   3   37.80    9.30
  -5  -9   3   29.70   17.20
   5  -9  -3   21.90   10.00
   5   9  -3   43.80    9.60
  -5   9   3   46.70   13.00
  -5   9   3   36.30   11.90
  -5   9   3   29.50   13.00
   4  -9  -3   -1.00    4.60
  -4  -9   3    2.10    8.70
   4  -9  -3    1.20    6.70
  -4  -9   3   -5.00    8.70
  -4  -9   3    6.30   12.40
   4   9  -3   10.40    9.70
   4   9  -3   -2.00    8.20
  -4   9   3   -0.70    9.90
  -4   9   3  -11.90   11.80
  -4   9   3    2.80   10.30
  -3  -9   3 2808.62   85.59
  -3  -9   3 2676.13   76.79
   3  -9  -3 2517.35   78.79
  -3  -9   3 2703.13   80.49
   3  -9  -3 2658.13   74.09
   3   9  -3 2675.33   79.79
  -3   9   3 2736.03   79.89
  -3   9   3 2700.43   83.29
  -3   9   3 2738.53   73.89
  -3   9   3 2728.43   79.09
   3   9  -3 2468.65   83.79
  -2  -9   3 1119.49   43.50
   2  -9  -3 1120.09   35.00
  -2  -9   3 1052.89   39.90
   2  -9  -3 1112.39   38.80
  -2  -9   3 1152.18   37.40
   2  -9  -3 1130.39   36.40
   2   9  -3 1156.18   43.90
  -2   9   3 1097.19   38.70
   2   9  -3 1125.59   39.80
  -2   9   3 1096.69   35.80
  -2   9   3 1139.19   38.20
  -2   9   3 1146.29   43.00
   1  -9  -3   -4.50    7.10
   1  -9  -3    2.10    6.10
  -1  -9   3   -3.20    6.90
  -1  -9   3  -11.80    8.10
   1  -9  -3    1.20    5.80
   1   9  -3   -2.30    3.50
  -1   9   3    7.00    9.50
  -1   9   3   -0.70    7.30
  -1   9   3   -3.80    6.30
   1   9  -3    8.20    9.20
   1   9  -3   -4.50    6.80
   0  -9  -3  224.28   17.20
   0  -9  -3  217.98   14.70
   0  -9  -3  290.17   22.90
   0  -9   3  225.78   19.30
   0  -9   3  207.68   14.80
   0  -9  -3  237.58   14.40
   0   9   3  224.08   15.10
   0   9  -3  256.47   20.60
   0   9   3  245.38   18.00
   0   9  -3  246.78   19.20
   0   9  -3  215.28   12.30
   0   9  -3  240.88   15.90
   0   9   3  225.68   19.00
  -1  -9  -3   46.80   10.90
  -1  -9  -3   48.40   10.40
   1  -9   3   52.59   11.00
  -1  -9  -3   48.20    8.40
   1  -9   3   45.80   10.70
  -1   9  -3   63.99   10.30
  -1   9  -3   98.99   11.40
   1   9   3   63.49    8.70
  -1   9  -3   66.09    9.70
   1   9   3   64.39   10.60
   2  -9   3  117.49    9.00
  -2  -9  -3  148.69   19.20
   2  -9   3  123.99   13.80
  -2  -9  -3  137.09   11.50
   2  -9   3  112.59   12.40
  -2  -9  -3  154.08   19.80
  -2   9  -3  111.39   11.80
  -2   9  -3  140.59   15.70
  -2   9  -3  107.19   12.30
  -2   9  -3   95.89   13.70
  -3  -9  -3   24.40   13.00
  -3  -9  -3   25.00    6.70
  -3  -9  -3   19.50   17.20
   3  -9   3   22.60    9.30
   3  -9   3   38.20    4.80
   3   9   3   28.60    9.00
  -3   9  -3   38.80   11.00
  -3   9  -3   23.20   10.20
   3   9   3   31.60    3.30
  -3   9  -3   42.40    9.40
   4  -9   3    4.70    1.90
  -4  -9  -3    3.80   11.50
  -4  -9  -3    0.10    5.10
  -4  -9  -3    6.20   10.00
   4  -9   3   -0.90    8.70
   4   9   3    8.30    8.90
  -4   9  -3   11.10    9.90
  -4   9  -3    2.20    7.80
  -4   9  -3   17.90   10.50
  -5  -9  -3   13.40   10.70
  -5  -9  -3   14.20    5.20
  -5  -9  -3    4.90   13.70
  -5   9  -3   -6.80   10.50
  -5   9  -3   21.00   11.10
  -5   9  -3    3.50    8.30
  -6  -9  -3   35.80   12.90
  -6  -9  -3   69.59   17.20
  -6  -9  -3   64.19    6.00
   6  -9   3   45.90   11.20
   6   9   3   64.59   13.70
  -6   9  -3   48.10   12.70
  -6   9  -3   74.59   14.10
  -6   9  -3   43.00   10.40
  -5 -10   3   12.00   10.10
   5 -10  -3    2.10    2.30
  -5 -10   3   -5.90   13.20
  -5 -10   3  -13.90   10.00
   5 -10  -3    4.80    9.60
  -5 -10   3    9.80    8.20
   5  10  -3    4.50    7.70
  -5  10   3  -19.00   21.00
  -5  10   3   13.60   12.50
  -5  10   3   12.70   10.90
  -4 -10   3  234.38   23.10
  -4 -10   3  262.07   17.80
   4 -10  -3  247.98   12.70
  -4 -10   3  230.48   26.90
   4 -10  -3  227.78   21.30
  -4  10   3  259.17   21.80
  -4  10   3  269.87   22.00
   4  10  -3  250.27   27.90
  -4  10   3  243.88   27.40
   4  10  -3  252.37   19.70
  -3 -10   3   37.20   13.50
  -3 -10   3   45.60   11.30
   3 -10  -3   18.50    8.90
   3 -10  -3   24.20    6.60
  -3 -10   3   43.80    9.90
   3  10  -3   26.30   10.20
  -3  10   3   56.19   11.70
  -3  10   3   33.20    6.60
  -3  10   3   32.50   13.00
  -3  10   3   44.80   11.20
   2 -10  -3   79.09    9.10
  -2 -10   3   69.19   12.10
  -2 -10   3   78.59   12.10
  -2 -10   3   91.59   15.20
   2 -10  -3  102.69   12.80
  -2  10   3   96.39   12.00
  -2  10   3   88.39   10.00
   2  10  -3   90.39   11.70
  -2  10   3   74.99   13.90
   2  10  -3  104.59   16.40
  -2  10   3   83.59   12.00
   1 -10  -3   41.60    9.90
   1 -10  -3   53.59    9.50
  -1 -10   3   26.90   12.10
   1 -10  -3   31.80    7.90
  -1 -10   3   32.40    9.20
   1  10  -3   16.20   10.00
  -1  10   3   27.80    9.80
  -1  10   3   24.30    7.80
   1  10  -3   28.30    4.90
  -1  10   3   60.29   12.30
  -1  10   3   36.30    8.50
   1  10  -3   24.40    9.50
   0 -10   3  319.97   22.60
   0 -10  -3  392.66   24.90
   0 -10  -3  299.97   20.30
   0 -10  -3  312.57   18.40
   0 -10   3  285.37   18.80
   0  10  -3  322.37   15.10
   0  10  -3  329.87   19.30
   0  10   3  308.47   21.50
   0  10   3  296.27   22.00
   0  10  -3  350.66   39.00
   0  10   3  310.07   18.30
   0  10  -3  309.17   22.20
  -1 -10  -3 1154.38   44.80
  -1 -10  -3 1125.79   38.20
  -1 -10  -3 1225.38   44.30
   1 -10   3 1205.98   40.70
   1  10   3 1188.78   38.40
  -1  10  -3 1172.48   41.50
   1  10   3 1152.98   43.50
  -1  10  -3 1191.68   38.00
  -1  10  -3 1195.48   42.80
  -2 -10  -3  428.56   33.70
  -2 -10  -3  345.27   42.50
   2 -10   3  403.56   22.20
  -2 -10  -3  448.86   19.70
   2 -10   3  434.56   17.30
   2 -10   3  496.95   26.00
  -2  10  -3  466.85   22.10
  -2  10  -3  455.95   24.10
  -2  10  -3  440.96   26.30
   2  10   3  455.95   15.70
  -2  10  -3  439.66   22.80
   2  10   3  457.05   24.80
  -3 -10  -3   27.10   11.30
  -3 -10  -3   10.30    6.80
   3 -10   3   -6.10    9.20
  -3 -10  -3   -4.60   11.60
   3 -10   3   11.50    4.30
  -3  10  -3    6.00    9.80
   3  10   3    7.20    2.50
   3  10   3   -5.70    8.30
  -3  10  -3   14.20    8.70
  -3  10  -3    9.90   10.20
  -4 -10  -3   15.20   10.80
  -4 -10  -3    0.50    6.00
  -4 -10  -3    8.60   12.90
  -4  10  -3   -0.30   10.10
   4  10   3   -3.30    6.20
  -4  10  -3   14.50   10.80
  -4  10  -3    8.80    8.40
  -5 -10  -3   -9.90   10.70
  -5 -10  -3   -9.70   14.10
  -5 -10  -3   10.40    5.50
   5  10   3    8.50   10.20
  -5  10  -3   -3.80   11.10
  -5  10  -3    0.40    7.90
  -5  10  -3   -1.10   11.60
  -5 -11   3  -19.20   11.10
   5 -11  -3    8.90   11.10
   5 -11  -3   -2.30    2.20
  -5 -11   3   -4.50   14.40
  -5 -11   3   -2.30    8.40
  -5  11   3    4.30   11.10
  -5  11   3  -29.10   12.20
  -5  11   3    4.20   12.10
   5  11  -3    0.40    4.90
  -4 -11   3  300.27   20.00
   4 -11  -3  313.47   30.30
  -4 -11   3  299.57   26.20
  -4 -11   3  333.57   30.80
  -4  11   3  298.87   22.30
   4  11  -3  309.37   22.00
  -4  11   3  325.47   24.10
  -4  11   3  265.07   29.30
   4  11  -3  314.57   43.90
   3 -11  -3  644.34   24.90
  -3 -11   3  705.63   38.90
   3 -11  -3  661.83   24.60
  -3 -11   3  644.94   36.70
  -3 -11   3  639.04   27.80
  -3  11   3  686.43   25.20
  -3  11   3  673.23   30.50
   3  11  -3  646.14   30.80
  -3  11   3  694.63   30.90
  -3  11   3  668.23   37.70
   2 -11  -3   89.39   13.00
  -2 -11   3   99.39   12.50
  -2 -11   3   81.49   14.50
  -2 -11   3   98.29   16.60
  -2  11   3   75.29   14.50
  -2  11   3   95.29   13.10
   2  11  -3   90.09   15.30
  -2  11   3   89.49   11.60
  -2  11   3  104.19   14.50
   2  11  -3   94.99   12.50
  -1 -11   3   56.39   10.80
   1 -11  -3   56.19   10.30
   1 -11  -3   50.89   10.80
  -1 -11   3   40.30   12.60
   1 -11  -3   47.20    8.60
  -1  11   3   68.29   11.70
   1  11  -3   59.39    6.30
  -1  11   3   52.19   10.50
  -1  11   3   49.60    9.20
   1  11  -3   50.99   11.80
   1  11  -3   45.10   12.60
   0 -11  -3  484.45   21.40
   0 -11   3  464.85   23.20
   0 -11  -3  492.45   23.20
   0 -11  -3  449.95   25.30
   0 -11   3  485.35   28.20
   0 -11  -3  527.25   30.70
   0  11  -3  502.85   28.10
   0  11   3  477.25   23.30
   0  11   3  403.76   26.40
   0  11   3  476.15   20.50
   0  11   3  493.75   26.60
   0  11  -3  493.55   24.20
   0  11  -3  540.15   28.50
   0  11  -3  477.15   19.60
   1 -11   3   -3.70    8.70
  -1 -11  -3    0.70    9.60
  -1 -11  -3    2.10   12.70
  -1 -11  -3   14.10   12.40
   1  11   3    2.40    7.80
   1  11   3   -2.70    9.00
  -1  11  -3    4.00    9.10
  -1  11  -3    9.40    7.60
  -2 -11  -3   19.20   11.90
  -2 -11  -3   12.00   12.90
  -2 -11  -3    8.10    7.80
   2 -11   3   45.40   11.60
   2 -11   3   10.00    6.10
  -2  11  -3   21.60    9.70
  -2  11  -3   -9.00    8.80
   2  11   3   14.70    9.80
  -2  11  -3   16.20   16.00
  -2  11  -3   14.30   10.20
   2  11   3   13.00    4.60
  -3 -11  -3    4.50    6.70
   3 -11   3    9.30    4.60
   3 -11   3    5.60    9.10
  -3 -11  -3   39.90   14.60
  -3 -11  -3   12.60   12.60
  -3  11  -3    6.20    8.50
  -3  11  -3   10.00   10.30
   3  11   3    2.70    1.50
   3  11   3   -0.50    6.40
  -3  11  -3    3.30   10.50
  -4 -11  -3   41.50   15.40
  -4 -11  -3   61.09    8.40
  -4 -11  -3   27.30   13.10
   4 -11   3   68.09   13.30
  -4  11  -3   43.80   15.20
  -4  11  -3   61.59   10.80
  -4  11  -3   83.89   14.20
   4  11   3   65.49   14.60
  -4  11  -3   48.00   12.40
  -5 -11  -3   21.90    6.50
   5 -11   3   23.10   11.50
  -5 -11  -3   12.30   14.80
  -5 -11  -3   -3.80   12.50
   5  11   3   25.40   11.60
  -5  11  -3   16.10    8.50
  -5  11  -3   27.00   14.40
  -5  11  -3   28.40   12.00
  -4 -12   3  315.17   20.70
  -4 -12   3  351.76   44.10
   4 -12  -3  303.87   24.00
  -4 -12   3  254.17   26.20
  -4  12   3  267.97   30.90
  -4  12   3  338.67   25.00
  -4  12   3  344.37   29.20
   4  12  -3  342.57   32.00
   3 -12  -3  135.79   13.60
  -3 -12   3  129.29   19.00
  -3 -12   3   99.89   15.40
  -3 -12   3  136.29   14.40
   3 -12  -3  152.88   13.10
  -3  12   3  151.38   14.50
  -3  12   3  139.19   15.60
   3  12  -3  144.99   19.60
   3  12  -3  110.49   18.70
  -3  12   3  118.69   18.30
  -3  12   3  135.19   15.80
   2 -12  -3  148.39   16.00
   2 -12  -3  202.78   21.50
  -2 -12   3  131.69   13.90
  -2 -12   3  125.79   18.10
   2 -12  -3  160.68   14.10
  -2  12   3  155.68   17.60
  -2  12   3  147.99   17.30
   2  12  -3  141.89   19.60
   2  12  -3  118.39   14.80
  -2  12   3  108.29   17.10
  -2  12   3  140.49   16.80
  -1 -12   3   19.90   13.00
   1 -12  -3   -9.20    7.20
   1 -12  -3   17.90    9.40
   1 -12  -3    4.30    9.80
  -1 -12   3   -0.20    9.00
   1  12  -3    3.50   11.60
   1  12  -3   -8.70    9.10
   1  12  -3    4.00    4.60
  -1  12   3    1.80    7.70
  -1  12   3   12.90   10.50
  -1  12   3    1.40    9.20
   0 -12  -3   24.10   10.80
   0 -12  -3   16.80    9.20
   0 -12  -3   13.40    8.20
   0 -12   3   53.09   14.30
   0 -12   3   28.60   10.60
   0  12  -3    9.20    6.60
   0  12   3   23.80   11.50
   0  12   3   23.00    9.50
   0  12  -3   13.80   11.20
   0  12  -3   32.00   13.30
   0  12  -3   10.70   10.20
   0  12   3   17.00    7.60
  -1 -12  -3  201.88   26.90
  -1 -12  -3  214.28   17.90
  -1 -12  -3  217.18   22.90
   1 -12   3  316.27   28.80
   1  12   3  234.98   26.90
  -1  12  -3  263.97   23.40
   1  12   3  220.78   13.70
  -1  12  -3  244.48   20.00
  -1  12  -3  252.47   17.10
   2 -12   3   45.90   12.30
  -2 -12  -3   24.80   15.30
  -2 -12  -3   27.40   13.00
   2 -12   3   33.00    6.90
  -2 -12  -3   48.40    9.70
   2  12   3   36.20    5.30
   2  12   3   24.30    4.80
  -2  12  -3   18.70   11.60
  -2  12  -3   33.20   11.40
  -2  12  -3   22.60    9.70
  -3 -12  -3   -1.90   12.40
   3 -12   3    7.50   10.90
   3 -12   3    9.80    9.30
   3 -12   3    1.80    3.30
  -3 -12  -3   -4.20   10.90
  -3 -12  -3    5.10   13.30
  -3  12  -3   10.50   10.80
  -3  12  -3   10.90   14.90
  -3  12  -3   14.20   10.70
   3  12   3    1.20   11.80
   4 -12   3  107.39   15.50
  -4 -12  -3  142.79   31.10
  -4 -12  -3  113.69   13.10
  -4 -12  -3   90.29   17.00
  -4  12  -3  116.49   17.90
  -4  12  -3   94.09   14.50
  -4  12  -3  110.89   15.80
  -4  12  -3   90.89   18.10
   4 -13  -3   -3.00    2.80
  -4 -13   3   -2.00   11.90
  -4 -13   3   41.40   11.20
  -4 -13   3    5.50   16.00
  -4  13   3   -4.80   12.30
   4  13  -3    0.60    9.30
  -4  13   3   21.70   12.00
   3 -13  -3  662.33   32.20
  -3 -13   3  574.24   35.00
  -3 -13   3  613.34   29.10
   3 -13  -3  603.24   26.10
   3 -13  -3  627.54   24.90
  -3 -13   3  601.04   38.40
  -3  13   3  582.34   39.70
   3  13  -3  684.83   40.70
  -3  13   3  690.33   31.60
  -3  13   3  621.74   31.10
  -2 -13   3   25.90   14.80
   2 -13  -3   42.40   13.20
  -2 -13   3   36.80   11.40
   2 -13  -3   46.30   11.50
   2 -13  -3   49.70    9.00
  -2  13   3   52.69   11.20
   2  13  -3   55.49   16.20
  -2  13   3   55.99   12.90
  -2  13   3   21.00   18.80
  -2  13   3   51.29   10.80
   1 -13  -3    0.60   10.10
   1 -13  -3   -3.60    9.20
  -1 -13   3   18.30   10.30
  -1 -13   3    5.80   13.30
   1 -13  -3   -3.70    7.70
  -1  13   3    8.30    8.40
   1  13  -3    3.80    5.00
  -1  13   3   -5.70    9.90
  -1  13   3   17.70   10.30
   1  13  -3   10.70   12.40
   0 -13  -3   -1.00    9.30
   0 -13   3    8.40   10.50
   0 -13   3   -8.00   13.00
   0 -13  -3    1.30    5.70
   0 -13  -3   -4.60    9.70
   0  13   3   -6.80    9.10
   0  13  -3    3.10   10.60
   0  13   3   -0.80    7.20
   0  13  -3   -8.50    6.50
   0  13   3   -2.90   12.90
   0  13  -3    9.40   12.60
  -1 -13  -3   67.19   17.70
   1 -13   3   27.30   11.00
   1 -13   3   22.30   13.90
  -1 -13  -3   54.99   11.10
  -1 -13  -3   47.20   15.20
  -1 -13  -3   44.20   13.60
   1  13   3   35.20    7.10
  -1  13  -3   28.90   11.50
  -1  13  -3   36.30   11.30
   1  13   3   36.90    9.90
  -1  13  -3   19.00   13.80
  -1  13  -3   28.70   11.60
   1  13   3   51.19   13.50
  -2 -13  -3   -7.90   13.40
  -2 -13  -3   -3.90    8.10
   2 -13   3   -4.30   10.00
   2 -13   3    2.20    7.50
  -2 -13  -3   -4.50   12.10
  -2  13  -3   -2.30   10.00
   2  13   3    0.20   10.20
  -2  13  -3   -9.80   18.90
   2  13   3    0.60    4.40
  -2  13  -3   -6.20   10.60
  -2  13  -3    2.90    8.90
   2  13   3   -2.80    1.90
   3 -13   3   -2.20   11.10
   3 -13   3    4.90    2.70
  -3 -13  -3  -18.10   13.40
  -3 -13  -3   14.60    8.70
  -3 -13  -3   -4.80   13.00
   3 -13   3   -9.60   11.30
  -3  13  -3    3.70   10.10
  -3  13  -3  -15.20   13.50
  -3  13  -3   -3.50   11.40
   3  13   3   -4.40   12.00
  -3  13  -3   11.20   10.00
  -4 -13  -3   17.10   15.90
  -4 -13  -3  -45.30   21.70
  -4 -13  -3   30.00    8.60
  -4  13  -3    8.70    9.50
  -4  13  -3   19.30   12.90
  -4  13  -3   19.80   11.70
   4  13   3   28.70   11.80
   3 -14  -3    7.90    7.80
   3 -14  -3    4.80    7.60
  -3 -14   3    7.70   15.00
  -3 -14   3   20.00   11.00
  -3  14   3   24.90   12.50
   3  14  -3   22.60   13.40
  -3  14   3   17.50   12.30
   2 -14  -3  132.19   16.70
  -2 -14   3  148.29   16.30
   2 -14  -3  146.29   16.30
  -2 -14   3   98.59   19.30
  -2  14   3   97.49   19.10
  -2  14   3  134.99   16.90
   2  14  -3  142.09   21.80
  -2  14   3  142.69   15.50
   2  14  -3  106.19   15.80
  -1 -14   3   45.60   15.20
   1 -14  -3   66.29   15.80
  -1 -14   3   75.39   13.80
   1  14  -3   65.79    7.20
  -1  14   3   64.39   13.10
  -1  14   3   60.39   10.90
  -1  14   3   57.49   15.10
   1  14  -3   68.29   16.60
   1  14  -3   55.19   14.00
   0 -14   3   96.09   23.40
   0 -14  -3   91.59   14.20
   0 -14   3   75.69   16.90
   0 -14  -3   52.19   12.80
   0  14   3   61.29    9.80
   0  14   3   73.89   13.70
   0  14  -3   62.99   16.10
   0  14  -3   77.69   16.50
   0  14  -3   69.79   13.70
   0  14   3   54.69   14.30
   0  14  -3   73.79    9.60
   1 -14   3    6.20   13.90
  -1 -14  -3    3.20   12.10
  -1 -14  -3    4.80   10.40
   1 -14   3   11.40   11.60
  -1 -14  -3    9.90   14.50
   1 -14   3   12.90    7.90
  -1  14  -3   -1.10   14.20
  -1  14  -3    9.40   11.90
   1  14   3   -1.50    9.00
  -1  14  -3    8.20   12.30
   1  14   3   12.80    6.40
  -1  14  -3    2.50    8.00
   1  14   3    1.40   11.40
  -2 -14  -3  108.79   14.40
   2 -14   3  106.09   10.50
  -2 -14  -3   66.09   18.40
   2 -14   3   91.89   15.00
   2 -14   3  106.39   15.40
  -2 -14  -3  110.59   13.20
  -2 -14  -3   76.79   17.30
   2  14   3   82.19    8.30
  -2  14  -3  130.79   14.50
   2  14   3   97.09   16.40
  -2  14  -3  111.29   18.90
  -2  14  -3  129.39   20.60
  -2  14  -3  101.69   15.40
  -3 -14  -3    3.10   14.10
   3 -14   3   10.10   10.60
   3 -14   3    1.50    4.30
  -3 -14  -3   -6.10   21.60
  -3 -14  -3    9.90    9.20
  -3  14  -3    9.20   10.70
   3  14   3   -3.90   11.20
  -3  14  -3    8.10   10.40
  -3  14  -3   22.80   12.90
   2 -15  -3   56.99   20.60
   2 -15  -3   89.39   11.70
  -2 -15   3   46.80   17.70
  -2 -15   3   68.99   14.30
   2  15  -3   61.19   14.30
  -2  15   3   75.99   15.70
  -2  15   3   61.39   12.50
   1 -15  -3   51.59   13.40
   1 -15  -3   69.89   11.90
   1 -15  -3   73.49   15.90
  -1 -15   3   88.79   15.40
  -1 -15   3   46.70   16.50
  -1  15   3   64.99   18.50
   1  15  -3   61.99    7.50
  -1  15   3   60.89   11.00
   1  15  -3   62.59   15.40
   1  15  -3   79.79   18.70
   0 -15   3  170.68   18.10
   0 -15  -3  130.89   14.80
   0 -15   3  167.28   23.20
   0 -15  -3  163.68   19.40
   0 -15  -3  142.29   17.10
   0  15   3  194.58   16.50
   0  15   3  123.99   15.70
   0  15   3  142.49   20.50
   0  15  -3  139.29   20.20
   0  15  -3  167.18   38.70
   0  15  -3  171.88   14.90
   1 -15   3   78.89   23.60
  -1 -15  -3   38.00   12.50
   1 -15   3   42.60   15.40
  -1 -15  -3   49.90   11.80
  -1 -15  -3   24.10   13.00
  -1  15  -3   28.10   15.70
  -1  15  -3   32.00   14.90
  -1  15  -3   46.40   13.60
   1  15   3   41.70   16.10
   1  15   3   38.60   11.30
   1  15   3   31.20    7.10
  -1  15  -3   42.30   10.10
  -2 -15  -3   12.60   10.30
   2 -15   3    6.10   12.40
  -2 -15  -3  -23.70   14.30
   2 -15   3   17.50    5.70
   2  15   3    0.30    2.00
  -2  15  -3    2.70    9.50
  -2  15  -3    3.00   11.80
  -2  15  -3    6.00   13.20
  -7   0   4    2.50    7.90
  -7   0   4   -0.70    8.90
  -7   0   4    3.10    7.80
  -7   0   4   -5.10    6.80
  -7   0   4   17.30    9.10
  -6   0   4   16.10    8.30
  -6   0   4   20.00    8.70
  -6   0   4   20.70    6.60
  -6   0   4   13.80    8.10
  -6   0   4   21.40    7.70
  -5   0   4   -2.40    5.90
  -5   0   4   -6.30    7.30
  -5   0   4    1.30    7.00
  -5   0   4   -1.30    5.50
  -5   0   4    2.70    6.10
  -4   0   4  927.91   30.30
  -4   0   4  936.21   31.00
  -4   0   4  953.50   29.60
  -4   0   4  930.21   30.90
  -4   0   4  984.90   31.80
  -3   0   4    2.10    3.50
  -3   0   4    0.30    4.60
  -3   0   4   -0.40    5.20
   3   0  -4    0.90    4.60
  -3   0   4   -3.30    4.60
  -2   0   4  220.08   14.90
   2   0  -4  219.58    9.80
  -2   0   4  180.78   10.60
   2   0  -4  202.08    9.90
  -2   0   4  190.88    9.80
   1   0   4    4.10    2.60
  -1   0  -4   -0.30    4.20
   1   0   4    1.60    4.90
  -1   0  -4    5.90    4.10
   1   0   4    6.30    2.30
  -1   0  -4    3.30    2.80
   2   0   4  189.98   10.20
  -2   0  -4  236.78   11.00
  -2   0  -4  218.58    7.60
  -2   0  -4  220.08   13.10
   3   0   4   -0.90    2.70
  -3   0  -4   -3.50    5.40
   3   0   4   -9.50    4.80
  -3   0  -4   -0.20    5.30
  -3   0  -4   -4.10    2.70
  -4   0  -4 1765.72   55.49
   4   0   4 1775.22   51.39
  -4   0  -4 1665.53   47.60
  -4   0  -4 1734.63   50.99
  -5   0  -4    4.80    3.90
  -5   0  -4   -4.60    6.90
   5   0   4  -13.50    7.10
  -5   0  -4    3.30    4.90
  -5   0  -4   -2.60    8.10
  -6   0  -4  189.38   20.80
  -6   0  -4  226.58   17.00
  -6   0  -4  199.28   10.60
  -6   0  -4  213.68   12.00
  -6   0  -4  202.08   21.10
  -7   0  -4   -3.60    4.50
  -7   0  -4    4.00    9.60
  -7   0  -4    0.20    4.30
  -7   0  -4   -1.10    5.60
  -7   0  -4  -15.60    8.60
  -7   0  -4    7.70    8.90
  -7  -1   4    6.60    6.70
  -7  -1   4   -0.20   13.80
  -7  -1   4    8.20    7.70
  -7  -1   4   10.20    7.50
  -7  -1   4   14.60   11.60
  -7   1   4    8.50    8.80
  -7   1   4   -2.90    7.30
  -7   1   4    5.90    8.00
  -7   1   4   13.70    6.80
  -7   1   4    8.90    8.90
  -6  -1   4  371.76   17.70
  -6  -1   4  352.76   20.50
  -6  -1   4  335.27   21.90
  -6  -1   4  367.66   19.40
  -6  -1   4  365.76   18.70
  -6   1   4  327.77   30.20
  -6   1   4  399.96   21.70
  -6   1   4  351.86   16.60
  -6   1   4  385.46   24.50
  -6   1   4  350.16   19.70
  -5  -1   4  971.70   33.40
  -5  -1   4  956.50   31.70
  -5  -1   4  954.20   32.60
  -5  -1   4  943.01   35.00
  -5  -1   4  981.60   31.60
  -5   1   4  968.50   32.90
  -5   1   4  953.10   33.40
  -5   1   4  941.21   30.50
  -5   1   4  966.90   33.30
  -5   1   4  963.40   34.10
  -4  -1   4    1.90    4.70
  -4  -1   4    7.20    6.30
  -4  -1   4    5.80    5.50
  -4  -1   4    0.00    4.20
  -4  -1   4    5.90    5.10
   4  -1  -4   10.90    5.20
  -4   1   4   -1.70    6.10
  -4   1   4    4.50    4.50
  -4   1   4   -4.40    5.60
  -4   1   4   -1.30    4.30
  -3  -1   4   21.00    5.30
  -3  -1   4   12.10    5.60
   3  -1  -4   18.20    4.80
  -3  -1   4   14.30    5.40
  -3  -1   4   22.80    4.10
  -3   1   4   23.80    4.80
  -3   1   4   21.60    6.10
   3   1  -4   20.30    6.10
  -3   1   4   22.70    4.50
  -2  -1   4  614.84   18.00
  -2  -1   4  619.64   19.90
  -2  -1   4  617.44   21.10
   2  -1  -4  614.34   19.30
   2  -1  -4  614.64   18.60
  -2   1   4  595.94   18.50
   2   1  -4  600.64   21.20
  -2   1   4  603.04   20.70
  -2   1   4  700.13   21.20
   2   1  -4  599.94   19.80
   0  -1   4  815.42   25.50
   0  -1  -4  785.42   23.10
   0  -1   4  827.02   22.90
   0  -1  -4  828.22   23.90
   0  -1   4  861.01   23.30
   0   1  -4  811.72   23.40
   0   1   4  799.12   22.90
   0   1  -4  762.22   22.70
   0   1   4  783.62   23.40
   0   1  -4  777.72   25.20
   0   1   4  795.42   23.20
   0   1   4  791.32   23.80
  -2  -1  -4  425.26   17.20
   2  -1   4  409.86   13.70
   2  -1   4  408.56   15.80
  -2  -1  -4  437.96   16.50
  -2  -1  -4  438.56   17.80
   2   1   4  450.55   15.20
  -2   1  -4  397.36   12.00
  -2   1  -4  394.96   13.50
   2   1   4  451.05   18.00
  -2   1  -4  402.36   15.50
  -2   1  -4  410.16   17.70
  -3  -1  -4  250.37    8.80
  -3  -1  -4  274.17   16.30
   3  -1   4  258.67   10.80
   3  -1   4  280.07   14.20
  -3  -1  -4  287.07   12.90
  -3   1  -4  273.07   16.00
  -3   1  -4  276.07   11.00
  -3   1  -4  248.38    8.90
  -3   1  -4  313.57   14.40
   3   1   4  295.27   13.20
  -4  -1  -4  659.53   18.70
   4  -1   4  585.14   20.00
  -4  -1  -4  693.73   22.90
   4  -1   4  586.44   23.30
  -4  -1  -4  661.43   27.30
  -4   1  -4  591.44   20.20
  -4   1  -4  595.94   26.30
  -4   1  -4  594.34   18.00
  -4   1  -4  602.84   23.30
   4   1   4  586.34   22.50
  -5  -1  -4  990.10   30.40
  -5  -1  -4 1018.80   39.30
  -5  -1  -4 1036.50   33.80
  -5  -1  -4  957.10   29.50
   5  -1   4  974.20   39.10
   5  -1   4  992.70   30.80
  -5   1  -4  996.50   38.90
   5   1   4 1012.10   34.10
  -5   1  -4 1026.20   31.10
  -5   1  -4 1029.80   35.10
  -5   1  -4  979.70   28.40
  -6  -1  -4  200.28   21.00
  -6  -1  -4  206.88   11.00
  -6  -1  -4  241.38   16.90
  -6  -1  -4  212.08   22.10
  -6  -1  -4  210.58   11.90
  -6   1  -4  227.98   18.00
  -6   1  -4  198.48    9.50
  -6   1  -4  204.38   12.90
  -6   1  -4  236.48   22.00
  -7  -1  -4   -0.10    5.20
  -7  -1  -4   -8.20    7.70
  -7  -1  -4   -5.20    4.60
  -7  -1  -4   -8.90   10.10
  -7  -1  -4    1.50    9.90
  -7   1  -4   -3.30    3.30
  -7   1  -4    4.10    6.00
  -7   1  -4    4.70    9.50
  -7   1  -4   -6.90    9.00
  -7   1  -4  -14.70    8.90
  -7  -2   4   31.70   10.50
  -7  -2   4   54.39    8.60
  -7  -2   4   25.10   10.50
  -7  -2   4   39.80    9.00
  -7  -2   4   34.50    8.80
  -7   2   4   49.00   11.20
  -7   2   4   28.10    8.20
  -7   2   4   44.30    7.60
  -7   2   4   51.59   10.60
  -7   2   4   39.70   10.50
  -6  -2   4  241.58   15.50
  -6  -2   4  232.28   17.70
  -6  -2   4  273.07   20.80
  -6  -2   4  237.98   16.00
  -6  -2   4  220.88   15.10
  -6   2   4  240.58   15.90
  -6   2   4  220.28   18.20
  -6   2   4  234.68   18.20
  -6   2   4  260.47   13.90
  -6   2   4  274.47   18.90
  -5  -2   4   54.59    7.50
  -5  -2   4   82.59    9.50
  -5  -2   4   48.60    7.90
  -5  -2   4   62.39   10.20
  -5  -2   4   58.39    8.80
  -5   2   4   67.49    7.40
  -5   2   4   55.59    9.90
  -5   2   4   56.29    8.70
  -5   2   4   78.29   10.90
  -5   2   4   70.79   10.50
  -4  -2   4  132.69   11.20
  -4  -2   4  127.49    9.70
  -4  -2   4  145.99   10.90
  -4  -2   4  145.49   11.30
  -4  -2   4  157.28   14.30
   4  -2  -4  144.39    9.70
  -4   2   4  131.69   12.80
  -4   2   4  147.69    9.90
  -4   2   4  151.88    9.50
  -4   2   4  141.19   12.60
   3  -2  -4  589.84   21.40
  -3  -2   4  619.54   23.20
  -3  -2   4  579.84   19.30
  -3  -2   4  580.14   20.50
   3  -2  -4  572.64   19.00
   3   2  -4  555.44   22.80
  -3   2   4  582.54   17.90
  -3   2   4  584.54   19.20
  -3   2   4  570.74   21.60
  -2  -2   4 2380.46   62.29
  -2  -2   4 2399.76   63.89
   2  -2  -4 2288.37   62.89
  -2  -2   4 2328.87   68.39
   2  -2  -4 2389.06   64.59
  -2   2   4 2355.66   64.59
  -2   2   4 2273.37   64.29
   2   2  -4 2290.47   65.69
  -2   2   4 2257.07   60.69
   2   2  -4 2365.16   62.19
  -1  -2   4 2458.05   66.49
  -1  -2   4 2483.85   63.29
   1  -2  -4 2418.96   62.89
  -1  -2   4 2510.85   64.59
   1  -2  -4 2371.86   64.79
   1  -2  -4 2278.47   64.59
   1  -2  -4 2396.16   64.09
  -1   2   4 2419.26   64.19
   1   2  -4 2313.87   62.99
   1   2  -4 2330.37   66.19
  -1   2   4 2331.57   64.69
  -1   2   4 2380.96   64.89
   1   2  -4 2443.76   64.59
  -1  -2  -4 1894.81   50.59
  -1  -2  -4 1909.41   53.09
   1  -2   4 1857.31   51.29
  -1  -2  -4 1791.02   48.80
  -1  -2  -4 1853.21   50.69
   1  -2   4 1769.52   51.89
   1  -2   4 1830.52   49.00
  -1   2  -4 1869.81   49.10
  -1   2  -4 1885.71   53.09
  -1   2  -4 1858.31   51.19
  -1   2  -4 1904.71   50.79
   1   2   4 1959.70   51.89
   1   2   4 1918.61   48.90
   1   2   4 1803.22   52.69
   2  -2   4  657.23   22.70
  -2  -2  -4  683.13   24.60
   2  -2   4  671.43   21.10
  -2  -2  -4  735.93   21.30
  -2   2  -4  687.33   21.20
   2   2   4  678.33   21.20
  -2   2  -4  655.23   22.50
   2   2   4  686.03   24.60
   3  -2   4   83.69    8.10
   3  -2   4   81.29    8.70
  -3  -2  -4  105.49    3.50
   3   2   4  125.99   12.40
   3   2   4   92.59    8.80
  -3   2  -4   84.29    8.20
  -3   2  -4   92.49   10.80
   4  -2   4    9.60    6.80
  -4  -2  -4    9.30    5.20
  -4  -2  -4   11.40    7.40
  -4  -2  -4   10.10    2.80
   4  -2   4   13.80    5.00
  -4   2  -4   10.20    5.00
  -4   2  -4    5.70    7.20
   4   2   4    5.10    5.40
  -4   2  -4    9.30    1.70
  -4   2  -4   10.30    6.80
  -4   2  -4    5.90    1.70
  -5  -2  -4   27.60    7.10
  -5  -2  -4   23.10    4.10
   5  -2   4   14.70    5.60
   5  -2   4    2.90    8.90
  -5  -2  -4   16.80   10.00
  -5  -2  -4   10.30    9.20
   5   2   4   34.30    7.50
  -5   2  -4   17.30    2.50
  -5   2  -4   17.50   15.70
  -5   2  -4   12.40    2.60
  -5   2  -4   29.40    6.60
  -5   2  -4   23.80    9.00
  -6  -2  -4  198.18   10.20
  -6  -2  -4  172.88   12.30
  -6  -2  -4  208.28   15.50
  -6  -2  -4  199.48   22.20
  -6  -2  -4  199.98   21.40
  -6   2  -4  210.08   14.00
  -6   2  -4  230.28   21.50
  -6   2  -4  247.98   18.60
  -7  -2  -4   82.79    8.50
  -7  -2  -4   74.29   13.90
  -7  -2  -4   96.69   11.70
  -7  -2  -4  102.49   16.10
  -7   2  -4   86.49   14.60
  -7   2  -4   94.59   10.00
  -7   2  -4   98.69   13.70
  -7   2  -4   99.29   14.00
  -7  -3   4   10.50   10.20
  -7  -3   4   -9.00    6.30
  -7  -3   4   -6.80    7.80
  -7  -3   4    3.10    7.70
  -7  -3   4   -1.50    6.90
  -7   3   4   -1.40    7.90
  -7   3   4    9.80    9.80
  -7   3   4    1.50    6.30
  -7   3   4  -11.50    9.20
  -7   3   4    4.60    5.70
  -6  -3   4   26.60    7.80
  -6  -3   4   23.20    7.40
  -6  -3   4   25.30    6.90
  -6  -3   4    7.40    7.20
  -6   3   4    9.60    9.80
  -6   3   4   24.40    8.50
  -6   3   4   28.50    6.40
  -6   3   4   21.90   10.20
  -6   3   4   29.90    6.60
  -5  -3   4  224.78   15.00
  -5  -3   4  230.28   14.60
  -5  -3   4  239.18   20.10
   5  -3  -4  245.88   12.50
  -5  -3   4  210.38   15.10
  -5  -3   4  221.38   12.70
  -5   3   4  213.28   17.10
  -5   3   4  233.48   12.50
  -5   3   4  239.78   17.50
  -5   3   4  232.98   12.40
  -4  -3   4  972.40   31.50
   4  -3  -4  986.60   33.00
  -4  -3   4  948.21   31.50
   4  -3  -4  957.00   29.50
  -4  -3   4  983.30   35.80
  -4  -3   4  993.70   29.30
  -4   3   4  914.91   32.60
  -4   3   4  979.50   33.20
  -4   3   4  964.00   28.20
  -4   3   4  992.80   29.50
  -3  -3   4 1011.40   31.80
   3  -3  -4 1033.20   30.00
  -3  -3   4 1011.00   35.10
   3  -3  -4  996.10   32.30
  -3  -3   4 1013.20   30.90
   3   3  -4 1014.70   34.90
  -3   3   4 1004.60   30.00
  -3   3   4 1027.10   32.90
   3   3  -4 1022.70   30.70
  -2  -3   4 1966.00   54.19
  -2  -3   4 1995.60   55.59
  -2  -3   4 1987.50   52.79
  -2  -3   4 1961.80   58.29
   2  -3  -4 1983.20   54.29
   2  -3  -4 2066.29   56.39
  -2   3   4 2025.10   56.39
  -2   3   4 2003.30   56.59
  -2   3   4 2027.80   56.19
   2   3  -4 1946.61   54.09
   2   3  -4 1920.51   57.89
   1  -3  -4   28.90    4.30
   1  -3  -4   30.10    5.50
   1  -3  -4   29.70    3.30
  -1  -3   4   32.30    7.80
   1  -3  -4   23.60    5.20
  -1  -3   4   24.10    3.00
  -1  -3   4   23.90    5.10
   1   3  -4   18.60    5.90
  -1   3   4   22.30    4.90
   1   3  -4   24.40    3.10
  -1   3   4   26.10    5.60
   1   3  -4   21.20    3.60
  -1   3   4   26.60    4.70
   0  -3  -4  491.05   16.70
   0  -3   4  495.75   19.90
   0  -3   4  506.15   16.20
   0  -3  -4  535.45   18.30
   0  -3   4  530.15   17.60
   0  -3   4  512.35   16.40
   0  -3  -4  552.54   18.80
   0   3   4  529.35   18.80
   0   3  -4  488.15   19.40
   0   3   4  520.05   17.20
   0   3   4  506.65   16.70
   0   3  -4  517.45   16.30
  -1  -3  -4  123.99   10.20
   1  -3   4  113.89   12.40
  -1  -3  -4  112.29    5.60
  -1  -3  -4  124.89    7.80
  -1  -3  -4  131.49    7.30
   1  -3   4  110.79    9.00
   1  -3   4  105.39    8.10
   1  -3   4  119.89    5.50
  -1   3  -4   86.79   10.40
   1   3   4  115.59    5.70
   1   3   4  133.19   10.40
  -1   3  -4  112.09   10.40
  -1   3  -4  111.19    8.60
  -2  -3  -4 3164.08   79.89
   2  -3   4 3190.58   83.49
  -2  -3  -4 3031.80   82.29
   2  -3   4 2983.10   84.19
  -2  -3  -4 3232.18   86.89
   2   3   4 3016.50   86.29
  -2   3  -4 3105.09   85.69
  -2   3  -4 3053.49   84.29
  -2   3  -4 3089.89   83.39
   2   3   4 3028.90   82.29
   3  -3   4    0.00    6.20
  -3  -3  -4    7.60    6.20
   3  -3   4   -5.20    4.50
  -3  -3  -4    3.60    3.90
   3   3   4   -4.00    4.00
  -3   3  -4   -0.80    6.10
  -3   3  -4    3.10    5.10
   3   3   4    2.90    6.00
   4  -3   4  123.39   13.20
  -4  -3  -4  129.99   15.10
  -4  -3  -4  142.49   10.10
  -4  -3  -4  120.69   17.00
  -4  -3  -4  137.29    5.40
   4  -3   4  140.69   10.70
   4   3   4  153.58   10.80
  -4   3  -4  146.39   11.10
   4   3   4  140.89   14.60
   5  -3   4  416.66   21.80
  -5  -3  -4  406.46   13.10
  -5  -3  -4  435.36   34.60
  -5  -3  -4  437.76   18.40
  -5  -3  -4  429.86   25.30
   5  -3   4  403.46   18.00
  -5   3  -4  451.35   25.10
  -5   3  -4  414.36   18.60
   5   3   4  405.36   18.30
  -5   3  -4  426.46   24.30
  -6  -3  -4  331.87   24.90
  -6  -3  -4  331.37   26.50
  -6  -3  -4  338.27   11.80
  -6  -3  -4  335.57   16.40
  -6  -3  -4  349.87   18.00
   6  -3   4  381.76   17.80
  -6   3  -4  369.36   22.10
  -6   3  -4  313.07   17.50
  -6   3  -4  359.66   25.70
  -7  -3  -4   27.20    7.10
  -7  -3  -4   29.30   11.80
  -7  -3  -4   31.50    3.60
  -7  -3  -4   40.70   14.20
  -7  -3  -4   51.89    9.20
  -7   3  -4   45.10   10.40
  -7   3  -4   54.89   13.00
  -7   3  -4   44.50    8.90
  -7   3  -4   41.80   12.40
  -7  -4   4   90.19   11.40
  -7  -4   4   83.59   18.70
  -7  -4   4   81.59   14.90
  -7  -4   4   85.99   10.60
  -7  -4   4   88.89    9.00
  -7   4   4   95.79    9.80
  -7   4   4   85.59   12.50
  -7   4   4   79.79    8.80
  -7   4   4   88.39   13.10
  -7   4   4   75.59   13.20
  -6  -4   4    3.30    6.40
  -6  -4   4   -7.70    6.60
  -6  -4   4   -0.90    7.30
  -6  -4   4   -2.40   10.00
  -6  -4   4    1.30    5.30
  -6   4   4   -0.40    4.50
  -6   4   4   -4.30    9.10
  -6   4   4   15.50    5.40
  -6   4   4    2.70    8.90
   5  -4  -4  195.38   16.20
  -5  -4   4  222.38   20.70
  -5  -4   4  201.78   14.80
  -5  -4   4  192.98   13.60
   5  -4  -4  192.48   11.20
  -5  -4   4  203.58   15.00
  -5  -4   4  190.28   11.00
  -5   4   4  184.48   17.50
  -5   4   4  190.98    9.40
  -5   4   4  223.68   11.70
  -5   4   4  171.88    9.20
  -5   4   4  159.98   17.00
   4  -4  -4  490.35   18.00
  -4  -4   4  507.55   20.70
  -4  -4   4  541.35   21.30
   4  -4  -4  537.65   22.40
  -4  -4   4  502.25   16.70
  -4  -4   4  514.95   25.60
  -4   4   4  533.55   18.30
   4   4  -4  491.05   25.40
  -4   4   4  529.35   22.70
   4   4  -4  505.95   20.20
  -4   4   4  538.55   22.90
   3  -4  -4    7.50    4.30
   3  -4  -4   -1.50    6.10
  -3  -4   4   -1.50    2.60
  -3  -4   4   -1.30    5.80
  -3  -4   4   -1.20    7.30
  -3   4   4   -6.50    6.30
   3   4  -4    0.50    3.60
   3   4  -4   -3.40    6.80
  -3   4   4    4.20    4.00
  -2  -4   4   25.60    8.30
   2  -4  -4   17.50    4.60
   2  -4  -4    8.50    5.90
  -2   4   4   20.40    4.70
  -2   4   4    6.50    6.10
   2   4  -4   23.40    7.40
   2   4  -4   15.70    4.70
   1  -4  -4  233.88   10.50
  -1  -4   4  219.48    8.30
   1  -4  -4  228.48   11.90
   1  -4  -4  226.58   13.10
   1  -4  -4  228.28    9.50
  -1  -4   4  220.88   14.50
   1   4  -4  225.58    8.30
  -1   4   4  216.68   10.60
   1   4  -4  224.18   14.50
  -1   4   4  211.98   11.50
  -1   4   4  236.68   13.60
   0  -4  -4 3064.89   83.69
   0  -4   4 3251.07   83.59
   0  -4  -4 3213.88   85.19
   0  -4  -4 3100.69   86.09
   0  -4  -4 3177.98   83.99
   0  -4   4 3030.40   86.29
   0  -4   4 3169.58   84.59
   0   4   4 3118.19   83.79
   0   4  -4 3138.89   83.19
   0   4  -4 3116.69   86.69
   0   4   4 3067.19   85.99
   1  -4   4 1489.15   42.20
   1  -4   4 1525.55   39.90
  -1  -4  -4 1467.15   40.30
   1  -4   4 1491.45   42.40
   1  -4   4 1489.25   44.30
  -1  -4  -4 1476.35   44.90
  -1  -4  -4 1449.85   41.90
  -1  -4  -4 1474.75   44.60
  -1   4  -4 1379.96   43.70
  -1   4  -4 1486.95   42.20
   1   4   4 1450.95   40.70
   1   4   4 1495.15   44.50
  -1   4  -4 1439.56   42.20
   1   4   4 1473.45   40.30
  -2  -4  -4 4156.68  111.89
  -2  -4  -4 4333.37  118.49
   2  -4   4 4236.28  111.19
  -2  -4  -4 4161.58  118.79
   2  -4   4 4264.67  115.29
  -2  -4  -4 4227.58  113.39
   2  -4   4 4297.97  115.99
  -2   4  -4 4864.41  117.89
   2   4   4 4322.07  113.39
  -2   4  -4 4284.77  115.29
   2   4   4 4261.27  118.09
  -2   4  -4 4227.78  115.79
  -3  -4  -4 1008.50   29.70
  -3  -4  -4  996.50   35.10
   3  -4   4 1024.90   33.20
   3  -4   4 1026.90   31.70
  -3  -4  -4  958.90   26.60
  -3  -4  -4  984.10   36.80
   3   4   4  971.50   29.50
  -3   4  -4 1017.00   33.20
   3   4   4  999.20   35.30
  -3   4  -4 1000.90   31.60
  -3   4  -4  988.80   33.80
  -4  -4  -4  215.08   20.00
  -4  -4  -4  218.48    7.10
  -4  -4  -4  209.38   17.30
  -4  -4  -4  200.28    7.00
  -4  -4  -4  232.88   11.40
   4  -4   4  224.48   24.00
   4  -4   4  235.38   13.60
  -4   4  -4  229.78   16.00
   4   4   4  215.08   11.60
  -4   4  -4  221.08   15.90
  -4   4  -4  200.38   13.50
   4   4   4  234.58   17.40
  -5  -4  -4   46.40   12.30
  -5  -4  -4   70.69    7.70
  -5  -4  -4   78.39   18.70
  -5  -4  -4   80.79    4.60
   5  -4   4   93.69   10.00
  -5  -4  -4   79.99    4.50
   5   4   4   94.79    8.70
  -5   4  -4   74.29   10.80
  -5   4  -4   84.79    9.90
  -5   4  -4   75.59   11.70
   5   4   4   78.49   11.30
   6  -4   4  268.97   19.30
  -6  -4  -4  256.47   25.40
  -6  -4  -4  301.37   23.60
  -6  -4  -4  255.67   15.10
  -6   4  -4  265.97   17.20
  -6   4  -4  266.67   23.60
  -6   4  -4  290.67   21.30
  -7  -4  -4   95.89   15.90
  -7  -4  -4  109.59   10.80
  -7  -4  -4   91.29    9.80
  -7  -4  -4   71.19   15.70
  -7   4  -4   97.29   24.80
  -7   4  -4  135.19   23.60
  -7   4  -4  153.48   17.70
  -7  -5   4   11.40    9.90
  -7  -5   4   34.10   13.30
  -7  -5   4   17.90    5.80
  -7  -5   4   30.30    9.90
  -7  -5   4   16.30    7.90
  -7   5   4   19.80    9.60
  -7   5   4   22.50    5.80
  -7   5   4   39.70   11.50
  -6  -5   4   70.49   10.20
  -6  -5   4   66.49   14.30
  -6  -5   4   62.99   10.20
  -6  -5   4   71.59    8.00
  -6  -5   4   75.19    9.30
  -6   5   4   88.39    9.10
  -6   5   4   71.39   12.80
  -6   5   4   71.69   12.80
  -5  -5   4   43.10    9.30
  -5  -5   4   49.30    8.70
   5  -5  -4   61.29   11.20
   5  -5  -4   65.99    6.70
  -5  -5   4   59.69    5.40
  -5   5   4   50.09   11.20
  -5   5   4   76.49    7.30
  -5   5   4   49.70   11.60
  -4  -5   4   39.50    8.10
  -4  -5   4   39.70    7.00
  -4  -5   4   46.80   11.20
   4  -5  -4   34.70   14.70
   4  -5  -4   40.10    5.60
  -4  -5   4   38.20    3.60
  -4   5   4   32.90    9.00
   4   5  -4   32.80   10.20
   4   5  -4   44.70    6.90
  -4   5   4   45.80    5.80
  -4   5   4   49.10    9.60
  -3  -5   4  375.86   16.40
  -3  -5   4  369.16   21.30
   3  -5  -4  355.96   18.00
  -3  -5   4  391.66   17.40
   3  -5  -4  357.36   14.20
   3   5  -4  353.56   15.80
   3   5  -4  375.66   21.20
  -3   5   4  363.46   18.40
  -3   5   4  387.46   14.60
  -2  -5   4  128.09   15.00
  -2  -5   4  161.98   18.20
   2  -5  -4  104.49   11.60
  -2  -5   4  120.79    4.50
   2  -5  -4  133.69    5.50
   2  -5  -4  128.79    8.60
  -2   5   4  116.19   12.00
   2   5  -4  124.19    9.80
   2   5  -4  103.19   14.00
  -2   5   4  163.08   14.70
  -2   5   4  135.49    9.10
   1  -5  -4  291.07   13.60
  -1  -5   4  271.57   14.00
   1  -5  -4  281.77   12.30
   1  -5  -4  280.07   12.00
  -1  -5   4  290.67   17.80
  -1  -5   4  278.57   10.10
   1  -5  -4  358.16   17.20
  -1   5   4  295.47   16.30
   1   5  -4  282.07   10.00
  -1   5   4  288.57   14.30
   1   5  -4  271.27   17.20
   1   5  -4  292.87   14.40
  -1   5   4  288.77   12.90
   0  -5  -4  216.68   20.30
   0  -5   4  148.99   14.20
   0  -5  -4  169.38   10.40
   0  -5   4  170.08    9.20
   0  -5  -4  158.48   10.00
   0  -5   4  161.38   10.60
   0   5  -4  152.48    8.80
   0   5  -4  136.39   12.20
   0   5  -4  149.99   13.70
   0   5   4  159.78   12.90
   0   5  -4  155.68   11.40
   0   5   4  150.88   10.20
  -1  -5  -4 2792.62   77.99
   1  -5   4 2910.01   78.19
   1  -5   4 2878.61   78.59
  -1  -5  -4 2848.31   80.99
   1  -5   4 2902.61   80.59
  -1  -5  -4 2855.61   76.59
  -1  -5  -4 2879.61   81.19
   1   5   4 2881.51   76.69
   1   5   4 2877.31   76.59
  -1   5  -4 2855.41   77.99
  -1   5  -4 2893.01   78.69
   1   5   4 2805.02   80.69
  -1   5  -4 2793.52   80.09
   2  -5   4   42.20    7.00
  -2  -5  -4   39.90    8.00
  -2  -5  -4   33.70    8.80
   2  -5   4   39.60    7.10
   2  -5   4   45.50    4.10
  -2  -5  -4   40.60    4.30
   2   5   4   42.70    7.50
   2   5   4   42.40    4.50
  -2   5  -4   38.60    7.20
  -2   5  -4   32.50    7.50
  -2   5  -4   52.49    7.60
   3  -5   4  741.03   25.70
  -3  -5  -4  732.03   29.10
  -3  -5  -4  741.63   23.70
  -3  -5  -4  710.03   30.90
   3  -5   4  730.23   26.70
  -3  -5  -4  705.93   20.50
  -3   5  -4  716.43   25.50
   3   5   4  729.93   28.70
   3   5   4  712.53   22.20
  -3   5  -4  722.93   26.80
  -3   5  -4  684.33   27.00
  -4  -5  -4  391.16   12.10
  -4  -5  -4  392.96   12.00
   4  -5   4  390.66   20.30
  -4  -5  -4  384.96   15.10
  -4  -5  -4  400.76   23.10
  -4  -5  -4  441.86   26.00
   4  -5   4  412.96   19.10
   4   5   4  401.16   25.80
  -4   5  -4  397.16   20.50
  -4   5  -4  393.06   18.90
  -4   5  -4  400.86   21.10
   4   5   4  419.86   15.60
  -5  -5  -4   26.90    9.50
  -5  -5  -4   18.80   10.90
  -5  -5  -4   28.30    5.80
   5  -5   4   23.80    7.80
  -5   5  -4   19.00    8.00
  -5   5  -4   30.50   10.50
  -5   5  -4   32.10    9.20
   5   5   4   26.90    5.80
   5   5   4   31.80    9.50
   6  -5   4   23.80    7.80
  -6  -5  -4   32.00    6.70
  -6  -5  -4    6.30   13.20
  -6  -5  -4    1.10    9.60
  -6   5  -4   19.20   10.70
  -6   5  -4   18.50   11.20
  -6   5  -4    9.20   13.30
  -7  -5  -4   12.30    7.20
  -7  -5  -4   18.70   11.20
   7  -5   4   -1.90    4.40
  -7  -5  -4    9.60    6.50
  -7   5  -4   -2.00   10.60
  -7   5  -4   12.70   11.90
  -7   5  -4   11.10    9.10
  -7   5  -4   13.00    8.80
  -6  -6   4    8.40    9.20
  -6  -6   4    7.40    7.60
  -6  -6   4   -5.50    2.90
  -6  -6   4   -0.30    6.50
   6  -6  -4   -3.40   11.50
  -6  -6   4   -3.40   11.40
  -6   6   4    7.60    5.10
  -6   6   4   -0.40   10.10
  -6   6   4   14.40   10.70
  -5  -6   4  113.09   14.80
  -5  -6   4   85.89   14.40
   5  -6  -4  107.49    9.30
   5  -6  -4  123.79   13.80
  -5  -6   4   83.29   11.20
  -5   6   4  104.79    9.70
  -5   6   4  104.89   13.30
  -5   6   4  109.49   13.30
   5   6  -4   98.69   12.90
  -4  -6   4 1455.75   50.49
   4  -6  -4 1395.76   40.30
  -4  -6   4 1356.36   44.20
   4  -6  -4 1413.86   45.50
  -4  -6   4 1402.16   44.50
  -4   6   4 1308.97   55.59
  -4   6   4 1401.56   46.00
  -4   6   4 1404.26   40.50
   4   6  -4 1317.57   49.30
   4   6  -4 1381.66   43.90
  -3  -6   4  258.87   15.00
   3  -6  -4  249.78   15.80
   3  -6  -4  265.57   12.00
  -3  -6   4  271.77   20.50
   3   6  -4  256.87   19.20
   3   6  -4  257.17   14.10
  -3   6   4  236.98   16.20
  -3   6   4  244.08   18.50
  -3   6   4  252.17   12.30
   2  -6  -4  282.87   12.50
  -2  -6   4  289.47   14.50
   2  -6  -4  258.77   14.70
  -2  -6   4  270.97   19.50
  -2  -6   4  300.47   15.90
   2  -6  -4  277.87   10.90
  -2   6   4  298.67   13.00
   2   6  -4  248.78   18.50
   2   6  -4  274.47   14.50
  -2   6   4  329.37   19.20
  -2   6   4  255.17   15.10
   1  -6  -4  595.04   20.90
   1  -6  -4  625.84   20.90
  -1  -6   4  621.64   22.20
  -1  -6   4  603.84   18.40
   1  -6  -4  615.04   22.50
   1  -6  -4  606.84   25.30
  -1  -6   4  656.03   26.90
  -1   6   4  576.34   22.60
   1   6  -4  605.64   25.90
  -1   6   4  633.84   25.50
   1   6  -4  630.94   23.40
   1   6  -4  628.34   18.40
   0  -6  -4 3431.76   90.99
   0  -6   4 3269.67   94.19
   0  -6  -4 3394.56   94.49
   0  -6   4 3349.26   91.69
   0  -6   4 3332.97   89.69
   0  -6  -4 3326.17   92.69
   0  -6  -4 3347.17   90.89
   0   6  -4 3352.56   91.69
   0   6  -4 3336.67   94.39
   0   6  -4 3340.07   91.29
   0   6   4 3297.77   94.09
   0   6   4 3249.18   90.79
   0   6  -4 3532.55   93.59
  -1  -6  -4 1584.14   49.10
   1  -6   4 1542.45   46.30
  -1  -6  -4 1535.05   48.80
   1  -6   4 1568.14   48.30
  -1  -6  -4 1549.34   44.10
   1  -6   4 1579.24   45.40
  -1   6  -4 1587.54   48.30
  -1   6  -4 1524.15   45.10
  -1   6  -4 1557.84   46.30
   1   6   4 1534.65   48.40
   1   6   4 1561.84   44.10
   1   6   4 1525.85   43.40
   2  -6   4  757.52   28.60
  -2  -6  -4  788.12   30.30
   2  -6   4  766.32   27.30
   2  -6   4  749.92   27.00
  -2  -6  -4  762.72   23.50
  -2  -6  -4  832.12   31.70
   2   6   4  762.22   23.40
  -2   6  -4  796.32   27.40
   2   6   4  775.62   23.30
   2   6   4  763.32   29.50
  -2   6  -4  762.62   28.40
  -2   6  -4  779.62   27.40
  -3  -6  -4    6.70    8.50
   3  -6   4   20.10    7.90
   3  -6   4   11.60    6.80
  -3  -6  -4   12.20    7.90
   3   6   4   21.90    4.00
  -3   6  -4   25.50    7.90
  -3   6  -4    7.20    6.90
   3   6   4   18.70    7.20
  -3   6  -4   17.90    7.80
  -4  -6  -4   59.19   19.90
  -4  -6  -4   53.19    5.60
   4  -6   4   45.20    8.80
  -4  -6  -4   43.80   10.50
  -4  -6  -4   65.79    7.50
  -4   6  -4   63.39    9.60
   4   6   4   54.69   10.30
  -4   6  -4   42.60    9.00
  -4   6  -4   57.29   11.80
   4   6   4   75.19    7.70
  -5  -6  -4   11.50   11.60
  -5  -6  -4   14.20   10.10
   5  -6   4   14.30    7.60
  -5  -6  -4    8.40    2.50
  -5  -6  -4    5.80    4.70
  -5   6  -4    5.90    9.80
   5   6   4   19.30    9.30
  -5   6  -4   11.60    8.20
  -5   6  -4    5.80    7.90
   5   6   4    8.20    4.70
   6  -6   4   77.29   10.10
  -6  -6  -4   74.89    7.50
  -6  -6  -4   57.09   12.60
  -6  -6  -4   63.39   15.00
  -6   6  -4   74.89   12.00
   6   6   4   78.19   20.30
  -6   6  -4   68.29   13.50
  -6   6  -4   86.29   11.90
  -6  -7   4   -7.20    7.30
   6  -7  -4    0.10    2.00
  -6  -7   4   -6.70    8.80
   6  -7  -4    0.00   10.50
  -6  -7   4   -0.40    6.70
  -6  -7   4    3.90   11.90
  -6   7   4    5.70   10.60
  -6   7   4    9.50    5.20
  -6   7   4  -12.50    9.60
  -5  -7   4   31.20    9.60
  -5  -7   4   27.20   13.20
   5  -7  -4   37.10    5.90
  -5  -7   4   29.30    8.60
  -5   7   4   37.00   11.90
   5   7  -4   35.10    8.00
  -5   7   4   40.00    6.50
  -5   7   4   47.30   12.10
   4  -7  -4  645.84   27.90
  -4  -7   4  679.53   27.50
  -4  -7   4  695.03   27.80
   4  -7  -4  650.53   22.50
  -4  -7   4  666.13   34.40
   4   7  -4  660.53   26.50
  -4   7   4  639.34   32.00
  -4   7   4  667.83   28.20
  -4   7   4  678.03   23.00
  -4   7   4  649.04   29.00
   4   7  -4  658.83   33.20
  -3  -7   4   22.70    7.30
  -3  -7   4   19.40   10.00
  -3  -7   4   25.20    7.70
   3  -7  -4   22.90    9.30
   3  -7  -4   33.70    5.90
  -3   7   4   31.10    9.10
   3   7  -4   23.70    6.40
  -3   7   4   11.80    9.00
  -3   7   4   14.00    8.10
  -3   7   4   25.20    5.90
  -2  -7   4 1241.88   41.40
   2  -7  -4 1328.07   38.60
  -2  -7   4 1338.37   46.10
   2  -7  -4 1272.07   41.20
   2  -7  -4 1294.87   37.40
  -2  -7   4 1335.87   40.60
  -2   7   4 1322.27   41.40
   2   7  -4 1300.87   45.40
   2   7  -4 1265.27   41.10
  -2   7   4 1301.47   44.50
  -1  -7   4    7.70    6.20
   1  -7  -4    8.90    6.80
   1  -7  -4    7.40    6.00
   1  -7  -4   22.80    5.80
  -1  -7   4    7.90    8.10
   1   7  -4    9.80    3.30
  -1   7   4   13.70    7.60
   1   7  -4   -2.60    7.70
  -1   7   4    6.70    6.70
   1   7  -4    7.00    6.50
   0  -7   4  237.18   11.90
   0  -7  -4  245.58   15.50
   0  -7   4  254.67   14.70
   0  -7  -4  238.98   13.50
   0  -7  -4  311.27   20.70
   0  -7  -4  250.27   13.50
   0   7   4  244.28   13.50
   0   7  -4  244.98   11.60
   0   7   4  271.47   16.90
   0   7  -4  237.28   14.10
   0   7  -4  230.38   17.40
   1  -7   4  425.86   18.00
   1  -7   4  423.26   21.70
   1  -7   4  414.56   19.10
  -1  -7  -4  429.66   22.10
  -1  -7  -4  441.56   16.90
  -1  -7  -4  453.75   22.50
  -1   7  -4  447.46   21.30
   1   7   4  447.36   17.00
  -1   7  -4  436.76   17.80
   1   7   4  417.96   20.80
  -1   7  -4  430.46   19.20
  -2  -7  -4   24.10    5.30
   2  -7   4   28.40    7.60
   2  -7   4   31.70    7.90
  -2  -7  -4   26.80    9.40
   2  -7   4   22.10    7.90
  -2  -7  -4   31.00    8.60
  -2   7  -4   21.90    7.50
   2   7   4   38.10    8.40
   2   7   4   34.30    5.50
   2   7   4   33.50    4.60
  -2   7  -4   34.10    8.00
  -2   7  -4   33.70    7.90
   3  -7   4  197.78    6.90
   3  -7   4  164.88   16.30
   3  -7   4  187.38    6.80
   3  -7   4  185.18   15.20
  -3  -7  -4  182.88    9.70
  -3  -7  -4  182.78   20.00
  -3  -7  -4  196.38   18.20
  -3   7  -4  178.98   15.40
  -3   7  -4  178.58   15.90
  -3   7  -4  204.88   15.70
   3   7   4  190.78   17.10
   3   7   4  203.48    9.00
   4  -7   4   -8.00    7.60
  -4  -7  -4    0.30   10.40
  -4  -7  -4   -1.40    3.80
  -4   7  -4  -12.10    8.30
   4   7   4   -6.90    6.90
  -4   7  -4    0.20    8.40
  -4   7  -4    0.20    7.80
   4   7   4    0.80    3.50
   5  -7   4  258.17   17.50
  -5  -7  -4  244.58    8.90
  -5  -7  -4  243.38   22.30
  -5  -7  -4  225.58    8.70
  -5  -7  -4  263.67   26.00
  -5   7  -4  220.38   19.70
   5   7   4  239.58   21.10
  -5   7  -4  221.78   18.20
  -5   7  -4  243.98   18.30
  -6  -7  -4   31.00   12.10
  -6  -7  -4    5.00    4.90
  -6  -7  -4   16.50   13.70
  -6   7  -4   -7.30    8.00
  -6   7  -4   -1.80    9.20
  -6   7  -4   12.70   11.30
   6   7   4    0.20    9.20
  -6  -8   4   -6.50    7.50
   6  -8  -4   -0.20    2.00
   6  -8  -4    6.50   10.30
  -6  -8   4   -8.20   13.70
  -6  -8   4  -14.20   14.90
  -6  -8   4  -15.70    9.30
   6   8  -4    3.20    3.40
  -6   8   4   -6.80   11.50
  -6   8   4   17.50   12.00
  -6   8   4   -8.40   12.60
  -5  -8   4   18.40    8.20
  -5  -8   4   26.70   13.50
  -5  -8   4   20.30    9.90
   5  -8  -4   11.20    4.60
  -5  -8   4    4.70    7.90
  -5   8   4   10.90   11.10
  -5   8   4   21.20   11.00
  -5   8   4   -5.20   10.40
   5   8  -4   14.10    7.30
  -4  -8   4  236.48   24.20
   4  -8  -4  195.08   11.80
  -4  -8   4  188.18   17.80
  -4  -8   4  199.48   16.30
  -4  -8   4  208.78   16.50
   4  -8  -4  191.18   18.10
   4   8  -4  205.28   16.20
  -4   8   4  225.98   19.50
  -4   8   4  197.08   20.50
  -4   8   4  254.07   19.40
   4   8  -4  227.98   24.60
  -3  -8   4  817.02   31.90
   3  -8  -4  755.02   25.30
   3  -8  -4  738.43   29.30
  -3  -8   4  729.93   27.90
  -3  -8   4  811.92   38.50
   3   8  -4  745.43   34.30
  -3   8   4  781.02   30.70
   3   8  -4  710.63   28.80
  -3   8   4  721.13   33.70
  -3   8   4  768.22   33.70
   2  -8  -4   69.29    9.60
  -2  -8   4   60.79    9.60
   2  -8  -4   67.49    7.40
  -2  -8   4   72.59   12.00
  -2  -8   4  103.09   12.20
  -2   8   4   74.39   10.70
   2   8  -4   74.49    9.40
   2   8  -4   84.79   12.60
  -2   8   4   67.89   11.30
   1  -8  -4  513.95   21.70
  -1  -8   4  489.45   25.90
   1  -8  -4  535.95   19.80
  -1  -8   4  515.65   21.60
   1  -8  -4  504.25   20.60
  -1   8   4  523.05   21.80
  -1   8   4  497.05   24.50
   1   8  -4  519.45   25.70
   1   8  -4  524.95   16.70
   1   8  -4  515.45   23.50
   0  -8  -4  385.56   17.60
   0  -8  -4  377.86   19.60
   0  -8  -4  376.86   22.90
   0  -8  -4  373.16   16.80
   0  -8   4  399.36   18.30
   0  -8   4  393.56   22.50
   0   8   4  372.26   20.40
   0   8  -4  371.26   15.30
   0   8  -4  374.86   18.10
   0   8  -4  405.36   21.80
   0   8   4  397.96   17.60
   0   8  -4  399.46   20.70
   1  -8   4    0.10    6.50
  -1  -8  -4    9.60    6.50
  -1  -8  -4   -5.80    7.60
   1  -8   4    6.90    7.80
  -1  -8  -4   -2.10    5.50
  -1  -8  -4   -5.80    7.80
  -1   8  -4   -1.30    5.90
  -1   8  -4    7.90    8.30
   1   8   4   -2.00    6.90
  -1   8  -4    3.40    7.80
  -1   8  -4   12.50    7.70
   1   8   4    0.50    5.50
  -2  -8  -4 2590.04   74.19
   2  -8   4 2713.93   77.69
   2  -8   4 2777.92   79.39
  -2  -8  -4 2747.63   82.49
  -2  -8  -4 2629.14   81.09
   2   8   4 2667.83   74.19
  -2   8  -4 2754.42   79.39
   2   8   4 2694.03   80.79
  -2   8  -4 2693.63   77.09
   2   8   4 2703.63   72.79
  -2   8  -4 2715.13   77.79
   3  -8   4  239.48   10.00
  -3  -8  -4  208.78   11.90
  -3  -8  -4  248.18   20.80
   3  -8   4  265.07   17.80
   3   8   4  250.27   19.20
  -3   8  -4  255.07   17.00
  -3   8  -4  263.47   18.20
   3   8   4  238.38   10.10
  -3   8  -4  276.87   18.50
  -4  -8  -4  133.39   17.20
   4  -8   4  154.68   16.10
  -4  -8  -4  152.58    9.30
  -4  -8  -4  142.59   19.30
  -4   8  -4  181.18   17.40
  -4   8  -4  137.19   16.20
  -4   8  -4  142.39   16.10
   4   8   4  177.38   17.40
  -5  -8  -4    1.70    3.40
  -5  -8  -4   -1.10    9.80
  -5  -8  -4   -3.10   12.80
   5  -8   4   -5.10    7.20
  -5   8  -4  -11.50    7.70
  -5   8  -4    2.30   10.10
  -5   8  -4    2.30    9.70
  -6  -8  -4   12.50   11.80
  -6  -8  -4   40.00   22.40
   6  -8   4    8.90    9.40
  -6   8  -4    9.80   10.00
  -6   8  -4   27.40   12.40
   6   8   4    8.20   15.90
  -6   8  -4  -10.40    9.00
  -6  -9   4   25.80   11.30
  -6  -9   4   -6.70    9.30
  -6  -9   4    8.40   14.00
  -6  -9   4    9.70    8.80
   6  -9  -4   -0.80    2.10
   6  -9  -4   -7.60    9.80
  -6   9   4   26.30   12.10
   6   9  -4    2.50    3.60
  -6   9   4    6.40   13.10
  -6   9   4   36.60   14.10
  -5  -9   4    0.70   12.70
   5  -9  -4   -3.30   10.00
  -5  -9   4  -18.30    7.80
   5  -9  -4    2.00    2.50
  -5  -9   4    3.80    7.90
  -5  -9   4    4.50    9.70
   5   9  -4    7.90    7.00
  -5   9   4  -19.80   10.10
  -5   9   4    4.50   10.90
  -5   9   4    0.70   10.60
  -4  -9   4   76.09   12.00
  -4  -9   4   97.79   16.30
   4  -9  -4   96.79    9.80
  -4  -9   4   97.59   11.70
  -4   9   4   80.39   13.10
  -4   9   4   73.89   14.20
   4   9  -4   73.29   10.10
  -4   9   4   96.99   13.60
  -3  -9   4  912.81   36.50
  -3  -9   4  948.11   41.10
  -3  -9   4  876.91   36.50
   3  -9  -4  905.61   29.90
  -3   9   4  957.10   35.30
   3   9  -4  798.82   39.30
  -3   9   4  970.10   35.70
  -3   9   4  987.30   40.50
   3   9  -4  913.21   34.70
  -2  -9   4  498.05   28.60
   2  -9  -4  553.34   21.60
  -2  -9   4  507.15   25.30
  -2  -9   4  506.75   22.70
   2  -9  -4  504.95   20.30
   2  -9  -4  506.85   23.20
   2   9  -4  504.75   28.00
   2   9  -4  486.95   23.80
  -2   9   4  491.15   24.00
  -2   9   4  512.35   27.60
  -1  -9   4  189.88   15.30
   1  -9  -4  204.98   14.40
  -1  -9   4  223.78   20.60
   1  -9  -4  221.28   13.50
   1  -9  -4  234.98   16.10
   1   9  -4  205.48   14.00
  -1   9   4  213.88   15.60
   1   9  -4  223.98   17.40
  -1   9   4  189.48   24.40
   1   9  -4  226.48   20.50
   0  -9   4  175.98   20.00
   0  -9  -4  171.98   16.00
   0  -9  -4  165.18   13.70
   0  -9  -4  166.68   12.50
   0  -9   4  154.68   13.80
   0  -9  -4  207.58   21.20
   0   9   4  152.08   13.80
   0   9   4  145.19   16.10
   0   9  -4  141.79   13.60
   0   9  -4  179.28   17.70
   0   9  -4  173.88   17.70
   0   9  -4  162.08   11.10
  -1  -9  -4 1873.21   60.09
   1  -9   4 1833.82   58.99
   1  -9   4 1915.81   60.69
  -1  -9  -4 1850.01   54.59
  -1  -9  -4 1828.42   60.69
  -1   9  -4 1925.11   59.59
  -1   9  -4 1883.61   54.79
   1   9   4 1827.82   54.49
  -1   9  -4 1822.22   60.29
  -1   9  -4 1872.41   56.89
  -2  -9  -4   60.29    8.20
   2  -9   4   70.69   10.30
   2  -9   4   65.69   12.00
  -2  -9  -4   54.29   11.70
  -2  -9  -4   65.89   13.00
   2   9   4   57.39    5.90
   2   9   4   40.10    9.80
  -2   9  -4   67.49   10.70
  -2   9  -4   60.89    9.60
   2   9   4   61.89    8.00
  -2   9  -4   80.29   11.30
  -3  -9  -4   54.89    7.40
  -3  -9  -4   56.39   12.40
   3  -9   4   58.89   10.80
   3  -9   4   57.79    6.20
  -3  -9  -4   27.70   12.70
  -3   9  -4   51.39   10.40
   3   9   4   51.09   10.90
  -3   9  -4   57.59   11.40
  -3   9  -4   55.89   11.00
   3   9   4   55.79    5.90
  -4  -9  -4   -2.80    9.70
  -4  -9  -4   15.50   13.00
   4  -9   4   12.20    9.20
  -4  -9  -4    7.20    5.10
   4   9   4   14.00    3.00
  -4   9  -4   17.00    9.00
  -4   9  -4    2.60    9.40
   4   9   4    3.80    9.00
  -4   9  -4   21.00   10.40
  -5  -9  -4   34.00   15.20
  -5  -9  -4   27.60   12.20
  -5  -9  -4   40.80    5.30
  -5   9  -4   25.30    9.80
  -5   9  -4   33.70   11.90
   5   9   4   35.10   11.70
  -5   9  -4   47.90   12.20
  -6  -9  -4   -2.80   11.00
  -6  -9  -4    4.80   13.90
   6  -9   4    6.10    8.60
   6   9   4   11.40   10.80
  -6   9  -4   -3.80   10.70
  -6   9  -4   12.80   12.70
  -6   9  -4  -33.40   13.90
  -5 -10   4   -1.20   10.10
   5 -10  -4    9.50   10.10
  -5 -10   4   14.10   10.40
  -5 -10   4    2.20    8.70
  -5 -10   4   16.30   15.30
  -5  10   4   20.00   12.50
  -5  10   4   15.80   13.00
  -5  10   4   -2.40   16.80
   5  10  -4   20.30    8.40
  -4 -10   4   80.19   13.50
   4 -10  -4  109.89   10.20
   4 -10  -4   95.19   13.70
  -4 -10   4  100.39   18.20
  -4 -10   4   91.99   11.80
   4  10  -4   85.09   11.50
   4  10  -4   88.59   16.80
  -4  10   4   99.59   14.50
  -4  10   4   90.39   13.50
  -4  10   4   60.89   14.80
  -3 -10   4 1101.09   45.90
   3 -10  -4 1037.70   33.80
  -3 -10   4 1034.80   37.00
  -3 -10   4 1078.49   41.00
   3 -10  -4  944.61   32.30
  -3  10   4 1073.09   39.90
  -3  10   4 1043.10   39.00
  -3  10   4 1101.99   45.80
   3  10  -4 1054.59   44.20
  -2 -10   4  888.41   39.50
  -2 -10   4  848.02   36.50
   2 -10  -4  855.01   33.80
  -2 -10   4  892.11   32.50
   2 -10  -4  857.61   30.00
  -2  10   4  893.31   39.10
  -2  10   4  902.31   33.40
   2  10  -4  894.51   40.00
   2  10  -4  873.11   35.00
  -2  10   4  900.31   34.20
  -1 -10   4   10.90   11.00
  -1 -10   4   25.30    9.20
   1 -10  -4   13.50    7.20
   1 -10  -4   12.50    8.40
   1 -10  -4   11.50    7.10
  -1  10   4   15.60   10.40
  -1  10   4   16.80    8.60
   1  10  -4   18.40    4.70
   1  10  -4   14.70    9.40
   1  10  -4   17.20   10.70
   0 -10  -4  303.87   18.10
   0 -10   4  312.47   18.90
   0 -10  -4  299.77   17.20
   0 -10  -4  332.27   20.70
   0  10  -4  462.65   42.20
   0  10   4  311.87   18.30
   0  10  -4  311.77   15.00
   0  10   4  294.17   22.10
   0  10  -4  285.37   19.10
   1 -10   4  374.86   20.50
  -1 -10  -4  438.76   41.00
  -1 -10  -4  407.06   19.70
  -1 -10  -4  430.46   20.20
  -1 -10  -4  412.06   25.10
  -1  10  -4  384.06   23.90
  -1  10  -4  410.86   19.30
   1  10   4  414.86   19.40
   1  10   4  396.46   24.70
  -2 -10  -4   29.30   14.60
   2 -10   4   58.59   13.10
  -2 -10  -4   44.90    8.10
  -2 -10  -4   43.90   12.90
   2 -10   4   42.60   10.80
  -2  10  -4   50.39    9.90
   2  10   4   34.60    7.80
  -2  10  -4   43.10   10.90
   2  10   4   36.00   10.50
  -2  10  -4   50.49   10.90
  -2  10  -4   31.10   12.70
   2  10   4   49.20    5.90
  -3 -10  -4  195.68   21.60
   3 -10   4  161.78   17.50
  -3 -10  -4  166.58   12.80
   3 -10   4  174.98    9.40
  -3 -10  -4  163.98   23.50
   3  10   4  189.48   19.60
  -3  10  -4  173.58   18.60
  -3  10  -4  164.38   18.20
  -3  10  -4  167.08   17.60
  -4 -10  -4  293.67   25.70
  -4 -10  -4  301.47   14.90
  -4 -10  -4  320.17   28.70
  -4  10  -4  311.77   22.50
  -4  10  -4  333.27   22.20
  -4  10  -4  339.17   23.60
  -5 -10  -4  -17.30    9.90
  -5 -10  -4    0.50    4.60
   5  10   4   -3.70   14.40
  -5  10  -4   23.60   20.30
  -5  10  -4   -3.40    8.70
  -5  10  -4   14.30   11.20
  -5 -11   4   29.50   13.00
  -5 -11   4   40.90   16.20
  -5 -11   4   44.20   10.50
  -5 -11   4   55.29   12.40
  -5  11   4    9.80   14.30
  -5  11   4   42.80   13.30
  -5  11   4   31.80   13.70
   5  11  -4   50.09   10.60
  -4 -11   4  646.14   37.90
   4 -11  -4  554.04   30.00
  -4 -11   4  535.45   30.80
  -4 -11   4  578.84   26.40
   4 -11  -4  569.84   21.80
  -4  11   4  525.15   29.60
  -4  11   4  510.25   34.10
   4  11  -4  605.94   39.40
   4  11  -4  583.54   28.40
  -4  11   4  562.64   29.70
   3 -11  -4   65.99    9.00
  -3 -11   4   85.49   17.50
  -3 -11   4   79.09   11.40
  -3 -11   4   82.69   16.70
   3 -11  -4   65.39    8.30
  -3  11   4   78.19   13.30
  -3  11   4   62.29   15.20
   3  11  -4   71.69   11.10
  -3  11   4   70.19   13.00
   2 -11  -4  111.99   13.50
  -2 -11   4  126.39   13.30
  -2 -11   4  118.69   17.30
   2 -11  -4  118.99   13.20
  -2  11   4  119.19   13.30
  -2  11   4  113.39   16.80
  -2  11   4  105.49   14.00
   2  11  -4  114.79   16.80
   2  11  -4   85.09   12.00
   1 -11  -4   99.29   12.40
  -1 -11   4   89.19   11.90
  -1 -11   4   63.89   13.70
   1 -11  -4  111.89   15.10
   1 -11  -4   87.29   10.20
  -1  11   4   76.89   10.70
   1  11  -4   66.59   11.80
  -1  11   4   83.19   12.10
  -1  11   4   50.99   12.10
   1  11  -4  113.19    9.00
   1  11  -4   62.49   13.40
   0 -11  -4   90.49   15.70
   0 -11  -4   59.59   10.40
   0 -11   4   88.59   15.80
   0 -11  -4   65.69   11.90
   0 -11  -4   80.69   10.50
   0 -11   4  103.29   13.20
   0  11  -4   72.09   11.80
   0  11  -4   93.69   11.00
   0  11   4   77.79   11.60
   0  11  -4  151.08   21.40
   0  11  -4   77.19   13.10
  -1 -11  -4  281.67   23.40
  -1 -11  -4  297.57   27.30
  -1 -11  -4  318.57   19.10
   1 -11   4  327.07   26.10
  -1 -11  -4  246.38   26.80
  -1  11  -4  326.37   23.60
  -1  11  -4  368.26   27.60
  -1  11  -4  320.77   21.20
   1  11   4  299.27   23.90
   1  11   4  293.77   18.10
  -1  11  -4  301.07   17.50
  -2 -11  -4   28.70   12.30
  -2 -11  -4   27.60   12.80
  -2 -11  -4   49.99   14.70
   2 -11   4   27.70    6.20
   2  11   4   32.40    8.20
   2  11   4   12.60    9.60
  -2  11  -4   22.00   18.00
   2  11   4   44.20    5.80
  -2  11  -4   36.70   10.80
  -2  11  -4   49.10   11.90
  -2  11  -4   17.20   10.70
  -3 -11  -4  377.06   29.30
  -3 -11  -4  372.36   17.80
   3 -11   4  328.27   13.80
   3 -11   4  317.77   22.50
  -3 -11  -4  372.46   28.10
  -3  11  -4  343.17   27.30
  -3  11  -4  330.17   22.40
  -3  11  -4  327.67   21.50
   4 -11   4    6.50    1.90
   4 -11   4   14.90   11.40
  -4 -11  -4  -11.10   10.70
  -4 -11  -4   13.00    6.40
  -4 -11  -4   12.80   13.80
  -4  11  -4   -6.00    9.80
  -4  11  -4    8.40   10.50
   4  11   4   -4.80    8.90
  -5 -11  -4   19.00    5.80
   5 -11   4   27.10   10.70
  -5 -11  -4   15.80   15.40
  -5 -11  -4    2.60   12.00
  -5  11  -4   24.80   12.40
   5  11   4   25.80   11.80
  -5  11  -4   34.60   15.10
  -4 -12   4   82.09   12.90
  -4 -12   4   71.39   14.70
   4 -12  -4   90.19   14.20
   4  12  -4  119.99   20.40
   4  12  -4   65.59   11.80
  -4  12   4   98.79   15.20
  -4  12   4   61.59   17.50
   3 -12  -4  369.46   18.80
   3 -12  -4  375.76   18.00
  -3 -12   4  364.36   31.40
  -3 -12   4  389.76   22.90
  -3 -12   4  372.56   28.00
  -3  12   4  379.06   24.80
  -3  12   4  314.47   30.90
   3  12  -4  330.17   46.40
  -3  12   4  403.96   24.70
   3  12  -4  396.06   25.50
   2 -12  -4  467.45   21.50
  -2 -12   4  486.65   32.60
   2 -12  -4  502.75   26.00
  -2 -12   4  461.05   25.00
   2 -12  -4  473.15   25.50
  -2  12   4  473.35   26.10
  -2  12   4  485.65   25.00
  -2  12   4  424.76   32.30
   2  12  -4  485.35   27.70
   2  12  -4  493.65   33.00
  -1 -12   4    9.40   12.80
   1 -12  -4    7.60    7.50
  -1 -12   4   -6.30    9.10
   1 -12  -4   11.20    9.10
   1 -12  -4  -10.10    9.40
  -1  12   4   10.70    8.90
   1  12  -4   11.60   10.50
  -1  12   4    5.50   10.00
   1  12  -4   10.90    5.00
   1  12  -4   15.80   12.20
   0 -12  -4  184.88   17.80
   0 -12   4  183.68   17.70
   0 -12  -4  192.58   19.60
   0 -12  -4  171.28   16.20
   0 -12   4  290.67   29.40
   0 -12  -4  229.78   31.40
   0  12   4  204.38   18.20
   0  12  -4  216.08   23.50
   0  12   4  191.68   15.20
   0  12  -4  184.88   18.60
   0  12  -4  270.97   26.10
   0  12  -4  189.68   13.90
   1 -12   4  799.32   41.70
  -1 -12  -4  785.32   31.20
  -1 -12  -4  790.82   36.90
  -1 -12  -4  866.81   41.20
  -1  12  -4  843.02   37.40
  -1  12  -4  766.92   29.90
   1  12   4  810.72   35.10
  -1  12  -4  808.22   33.60
  -2 -12  -4   -3.00   12.50
  -2 -12  -4   -2.70   11.90
   2 -12   4   -1.80   11.00
   2 -12   4    1.90    5.50
  -2 -12  -4    3.60    7.90
  -2  12  -4   10.80    8.60
  -2  12  -4   -5.00    9.20
   2  12   4    7.70    8.00
   2  12   4    5.20    4.60
  -2  12  -4    9.60   10.20
  -3 -12  -4   70.89   10.10
   3 -12   4   71.09   12.20
   3 -12   4   66.49   15.20
  -3 -12  -4   57.19   15.40
  -3 -12  -4   63.89   15.50
  -3  12  -4   76.19   12.80
   3  12   4   66.09   13.40
   3  12   4   44.30    4.70
  -3  12  -4   79.49   14.20
  -3  12  -4   65.89   12.30
  -4 -12  -4   -9.70   12.50
   4 -12   4   15.80   11.20
  -4 -12  -4    6.60    7.20
  -4  12  -4    6.40    9.30
  -4  12  -4   13.00   13.60
  -4  12  -4   15.80   11.60
   4  12   4   16.60   10.80
  -4  12  -4    6.10   11.70
  -4 -13   4    6.80   12.00
  -4 -13   4   12.60   14.80
  -4 -13   4   16.40   10.20
  -4  13   4    2.50   12.10
  -4  13   4   26.60   12.50
   3 -13  -4   68.79   14.10
   3 -13  -4   77.99    9.70
  -3 -13   4   96.89   13.60
   3 -13  -4   99.59   10.90
  -3 -13   4   73.99   17.50
  -3  13   4   90.79   15.30
  -3  13   4   69.09   17.40
  -3  13   4  108.19   14.90
   3  13  -4   92.09   18.20
   2 -13  -4   33.10   13.80
   2 -13  -4   32.60    9.20
   2 -13  -4   17.40   10.20
  -2 -13   4   18.60   14.70
  -2 -13   4   25.10   10.90
  -2  13   4   39.30   12.10
  -2  13   4   28.50   10.60
   2  13  -4   26.80   16.40
  -1 -13   4  356.26   29.20
   1 -13  -4  381.06   24.00
   1 -13  -4  407.76   24.20
  -1 -13   4  417.06   24.50
   1  13  -4  384.16   16.00
  -1  13   4  391.76   24.10
   1  13  -4  406.06   32.00
  -1  13   4  394.86   21.50
   0 -13   4  457.15   33.50
   0 -13   4  477.15   26.60
   0 -13  -4  465.75   27.80
   0 -13  -4  508.95   25.90
   0  13   4  481.05   22.10
   0  13   4  410.96   24.00
   0  13  -4  480.85   20.90
   0  13  -4  482.95   31.40
   0  13  -4  537.45   27.00
  -1 -13  -4   36.50   14.50
   1 -13   4   20.30   11.00
   1 -13   4   38.10   13.50
  -1 -13  -4   41.50   10.80
  -1 -13  -4   56.59   11.50
  -1 -13  -4   25.40   12.40
   1  13   4   39.80    9.90
   1  13   4   37.40    7.50
  -1  13  -4   42.60   12.80
  -1  13  -4   37.40   15.20
  -1  13  -4   31.60   12.10
  -1  13  -4   43.50   16.90
   1  13   4   41.50   12.80
  -2 -13  -4   -4.90   12.90
  -2 -13  -4   -9.50    8.00
  -2 -13  -4   12.70   15.90
  -2 -13  -4  -19.40   12.50
   2 -13   4    3.80   11.20
   2 -13   4   -3.50   13.10
   2  13   4    3.10    4.80
   2  13   4    0.00   10.80
  -2  13  -4   -0.70   10.00
  -2  13  -4   -2.30   10.50
   2  13   4   -2.40    2.10
  -2  13  -4   16.70    9.70
  -3 -13  -4   12.90    8.20
   3 -13   4   13.70   11.40
   3 -13   4   -1.00   10.20
  -3 -13  -4    8.40   13.80
  -3 -13  -4    7.60   14.60
  -3  13  -4   17.80   10.70
  -3  13  -4   15.20   10.70
  -3  13  -4   13.40   12.70
   3  13   4   19.40   12.00
  -3  13  -4   -5.10   14.90
  -4 -13  -4   15.20    8.40
  -4 -13  -4  -15.20   15.50
  -4 -13  -4   12.80   14.60
   4  13   4   18.10   11.60
  -4  13  -4   26.40   12.60
  -4  13  -4   18.10   12.90
  -4  13  -4   14.00   10.00
   3 -14  -4   -5.40    4.60
   3 -14  -4    1.30    6.00
  -3 -14   4   -4.50   14.70
  -3  14   4  -12.10   11.30
  -3  14   4   14.50   11.50
   3  14  -4   -1.00   10.20
  -2 -14   4  107.79   17.80
  -2 -14   4  118.79   21.40
   2 -14  -4  129.39   15.60
   2 -14  -4  132.69   16.50
   2  14  -4  125.69   21.60
  -2  14   4  137.09   16.80
   2  14  -4  118.99   16.10
  -2  14   4  102.89   19.30
  -2  14   4  114.69   15.10
  -1 -14   4   19.50   16.30
  -1 -14   4   24.40   18.60
   1  14  -4   54.09   25.80
  -1  14   4   30.70   10.20
   1  14  -4   37.00    6.10
  -1  14   4   32.80   12.20
  -1  14   4   16.60   13.30
   1  14  -4   25.90   12.90
   0 -14   4    4.50   14.20
   0 -14   4   11.70   13.50
   0 -14  -4   27.70   11.40
   0 -14  -4   16.80   10.00
   0 -14  -4   15.70   11.40
   0  14  -4   24.50    7.60
   0  14   4    4.20   10.80
   0  14   4   30.10    8.80
   0  14  -4   21.80   13.20
   0  14   4   23.20   12.40
   0  14  -4   18.40   14.00
   1 -14   4  -12.60   10.90
  -1 -14  -4   -1.40    9.80
   1 -14   4    1.50   13.70
  -1 -14  -4    9.70    9.70
  -1 -14  -4    8.70   14.70
  -1 -14  -4   -4.40   11.10
   1  14   4    3.70    9.20
  -1  14  -4   -6.20   10.80
   1  14   4   -0.30   11.30
   1  14   4   -6.00    6.00
  -1  14  -4  -10.00   11.50
  -1  14  -4    4.90   13.60
  -1  14  -4   -0.80    7.70
  -2 -14  -4  111.49   19.70
  -2 -14  -4  150.88   20.80
   2 -14   4  133.99   16.60
   2 -14   4  145.59   12.70
  -2 -14  -4  157.28   17.70
  -2 -14  -4  150.48   16.90
   2 -14   4  162.28   23.10
  -2  14  -4  157.28   18.30
  -2  14  -4  136.29   16.90
  -2  14  -4  131.89   20.10
   2  14   4  151.58   10.70
   2  14   4  126.89   17.60
   3 -14   4   -0.90    2.40
   3 -14   4    5.30   10.40
  -3 -14  -4    5.10    8.70
  -3 -14  -4   -4.00   13.60
  -3 -14  -4  -20.80   14.90
  -3  14  -4   14.90   12.70
  -3  14  -4   -2.10    9.80
  -3  14  -4    6.80   10.50
   3  14   4    1.30   12.70
   2 -15  -4  122.29   13.00
  -2 -15   4   80.09   20.00
  -2 -15   4  114.09   15.50
  -2  15   4   99.89   14.20
   2  15  -4   88.29   15.90
  -2  15   4  110.49   17.10
  -1 -15   4   -4.70   11.20
   1 -15  -4   -2.10   11.20
   1 -15  -4   19.50   12.70
  -1 -15   4   -7.50   15.40
   1  15  -4   15.80   15.50
  -1  15   4   12.30    9.70
  -1  15   4   22.80   19.50
   1  15  -4   -2.30   12.10
   1  15  -4    9.30    5.20
   0 -15   4   59.69   19.30
   0 -15   4   72.89   14.60
   0 -15  -4   61.29   11.80
   0 -15  -4   52.59   13.90
   0 -15  -4   59.99   15.00
   0  15   4   58.99   10.50
   0  15   4   52.69   12.00
   0  15  -4   15.50   14.60
   0  15  -4   52.59    8.80
   0  15  -4   48.90   18.40
  -1 -15  -4  -19.30    9.40
  -1 -15  -4    2.40   10.50
  -1 -15  -4  -11.00   11.50
   1 -15   4   10.20   14.00
   1  15   4    8.20   10.30
  -1  15  -4  -28.10   13.50
  -1  15  -4    9.40   13.90
  -1  15  -4   -8.00    8.40
   1  15   4   -4.70    6.50
  -1  15  -4    6.20   12.00
  -2 -15  -4   29.60   16.60
   2 -15   4   49.90   15.80
  -2 -15  -4   51.59   12.30
  -2  15  -4   44.30   11.60
  -2  15  -4   51.59   14.20
  -2  15  -4   37.50   13.70
  -7   0   5   75.59   11.50
  -7   0   5   88.59   10.10
  -7   0   5   89.19   11.10
  -7   0   5   85.09   11.30
  -7   0   5   82.19   11.70
  -6   0   5  -14.90   14.60
  -6   0   5    2.40    6.70
  -6   0   5    4.60    7.70
  -6   0   5   -1.80    7.20
  -6   0   5    6.40    6.30
  -5   0   5  856.41   28.60
  -5   0   5  861.71   30.30
  -5   0   5  813.62   30.50
  -5   0   5  819.72   30.60
  -5   0   5  843.72   29.40
  -4   0   5   12.90    5.90
  -4   0   5   20.30    5.70
  -4   0   5   16.40    4.70
  -4   0   5    9.60    6.40
  -3   0   5   28.70    4.10
  -3   0   5   38.60    5.80
  -3   0   5   32.40    5.70
   3   0  -5   33.90    5.80
  -3   0   5   38.70    6.60
   3   0  -5   28.40    5.50
  -2   0   5    7.10    3.80
   2   0  -5    1.60    4.10
   2   0  -5    6.70    4.00
  -2   0   5   -1.60    4.10
  -2   0   5   10.30    5.10
  -1   0   5 3427.86   89.79
   1   0  -5 3418.56   89.29
   1   0  -5 3299.17   89.59
  -1   0   5 3321.37   89.19
   0   0  -5    7.50    4.10
   0   0  -5   -0.30    3.30
   0   0   5    2.00    3.20
   0   0  -5    3.00    5.40
   0   0   5    0.10    4.00
   0   0  -5    6.80    4.90
   1   0   5  136.79    6.80
  -1   0  -5  151.78    9.00
  -1   0  -5  141.09    6.80
  -1   0  -5  147.69   10.30
   1   0   5  139.79    8.70
   1   0   5  129.79    9.70
  -2   0  -5   -0.40    5.00
  -2   0  -5    2.20    4.80
  -2   0  -5    2.50    2.70
   3   0   5  316.47   10.90
   3   0   5  309.47   15.00
  -3   0  -5  332.77   11.00
  -3   0  -5  324.67   17.90
  -3   0  -5  339.47   15.10
  -4   0  -5   -0.20    6.30
  -4   0  -5   -5.10    3.20
   4   0   5   -4.90    6.30
  -4   0  -5    0.20    3.50
   4   0   5    3.40    4.90
  -4   0  -5    0.50    6.90
   5   0   5   71.89   12.20
  -5   0  -5   77.09    7.50
  -5   0  -5   89.09   10.40
  -5   0  -5   74.99    6.60
  -5   0  -5  109.49   11.40
  -6   0  -5    1.80    4.70
   6   0   5   -4.30    8.20
  -6   0  -5   -5.80    4.00
  -6   0  -5   -1.30    8.00
  -6   0  -5   -3.90    4.20
  -6   0  -5   -1.30    9.30
  -7   0  -5   -1.80    3.80
  -7   0  -5    0.20    9.90
  -7   0  -5   -1.00    5.10
  -7   0  -5    0.10    4.10
  -7   0  -5    2.60    9.40
  -7   0  -5  -10.30    9.80
  -7  -1   5   90.19   13.00
  -7  -1   5   72.49   10.60
  -7  -1   5  108.39   11.70
  -7  -1   5   96.19   10.50
  -7  -1   5   88.99   11.70
  -7   1   5   97.49   11.60
  -7   1   5   88.49   12.40
  -7   1   5   79.79   11.70
  -7   1   5  108.89   12.00
  -6  -1   5  177.18   14.80
  -6  -1   5  179.88   17.90
  -6  -1   5  229.28   14.90
  -6  -1   5  209.28   19.10
  -6  -1   5  176.28   15.80
  -6   1   5  192.28   16.70
  -6   1   5  247.98   17.80
  -6   1   5  180.48   17.00
  -6   1   5  181.88   15.60
  -6   1   5  207.68   13.60
  -5  -1   5  118.59   13.60
  -5  -1   5  101.79    9.80
  -5  -1   5  121.29   12.40
  -5  -1   5  106.29   14.80
  -5  -1   5  131.39   12.20
  -5   1   5  132.19   13.20
  -5   1   5  107.39   12.50
  -5   1   5  135.69   11.30
  -5   1   5  107.09   11.30
  -5   1   5  122.79   14.00
  -4  -1   5  860.61   27.90
  -4  -1   5  872.71   30.60
  -4  -1   5  845.62   27.70
  -4  -1   5  854.31   29.20
  -4  -1   5  859.61   28.40
   4  -1  -5  880.11   27.90
  -4   1   5  887.51   28.90
  -4   1   5  860.71   30.10
  -4   1   5  880.31   27.70
  -4   1   5  861.81   29.90
  -3  -1   5  248.18   10.40
   3  -1  -5  253.47   11.70
  -3  -1   5  257.87   12.60
  -3  -1   5  251.27   12.90
  -3  -1   5  241.08   13.90
   3   1  -5  235.28   12.20
   3   1  -5  232.58   13.80
  -3   1   5  260.37   11.50
  -3   1   5  263.87   11.90
  -3   1   5  244.88   13.40
   2  -1  -5  807.72   24.20
  -2  -1   5  820.12   26.10
  -2  -1   5  807.12   21.80
  -2  -1   5  775.72   24.50
   2  -1  -5  779.82   23.30
   2   1  -5  788.42   25.90
  -2   1   5  802.12   24.30
   2   1  -5  810.02   24.70
  -2   1   5  756.02   23.10
  -2   1   5  799.52   25.60
   1  -1  -5 3449.55   91.89
   1  -1  -5 3398.46   91.19
  -1  -1   5 3460.75   91.79
  -1  -1   5 3277.37   92.99
  -1  -1   5 3527.45   92.09
   1   1  -5 3466.65   91.99
  -1   1   5 3496.05   91.29
  -1   1   5 3572.44   92.09
  -1   1   5 3577.94   92.59
   0  -1  -5   66.59    6.60
   0  -1   5   99.49   10.60
   0  -1   5   84.49    6.90
   0   1   5   77.49    6.90
   0   1  -5  109.29   12.50
   0   1  -5  100.19    8.20
   0   1  -5   57.69    6.90
   0   1  -5   91.19    6.90
  -1  -1  -5 2311.87   61.69
   1  -1   5 2234.68   60.69
   1  -1   5 2276.27   61.89
  -1  -1  -5 2331.87   63.49
   1  -1   5 2227.68   60.09
  -1   1  -5 2283.07   63.19
   1   1   5 2291.87   60.99
   1   1   5 2385.76   61.69
  -1   1  -5 2203.08   62.49
   1   1   5 2315.97   63.49
  -1   1  -5 2170.08   59.99
  -2  -1  -5 1958.00   54.49
   2  -1   5 1924.61   52.89
  -2  -1  -5 2049.49   57.69
   2  -1   5 1945.51   54.99
  -2  -1  -5 1942.91   53.09
  -2   1  -5 1950.40   52.89
   2   1   5 1972.60   57.39
  -2   1  -5 1980.80   51.79
  -2   1  -5 2034.00   57.69
  -2   1  -5 1961.00   54.99
   2   1   5 1904.01   54.29
  -3  -1  -5  707.83   27.40
  -3  -1  -5  694.33   23.50
  -3  -1  -5  680.23   21.50
   3  -1   5  684.63   21.30
  -3  -1  -5  705.93   19.10
   3  -1   5  716.53   24.40
  -3   1  -5  680.03   19.70
  -3   1  -5  711.33   21.40
   3   1   5  728.43   23.80
  -3   1  -5  726.53   27.70
  -3   1  -5  699.93   24.50
   4  -1   5   87.09    7.60
   4  -1   5   80.09    9.30
  -4   1  -5   96.19    9.50
  -4   1  -5   84.39    9.60
  -4   1  -5   90.09    5.60
  -4   1  -5   96.19   13.50
  -4   1  -5   83.09    5.50
   5  -1   5    8.30    5.00
   5  -1   5    0.70    8.40
  -5  -1  -5   16.80    7.60
  -5  -1  -5    7.70    3.80
  -5   1  -5    5.50    8.00
  -5   1  -5   10.80   10.40
  -5   1  -5   20.60    5.50
   5   1   5    6.90    7.70
  -5   1  -5   -0.40    3.20
  -6  -1  -5   69.39   13.40
  -6  -1  -5   93.69   15.10
   6  -1   5   98.19   12.80
  -6  -1  -5   73.39   13.50
  -6  -1  -5   70.39    7.30
  -6  -1  -5   80.79    7.40
  -6   1  -5   70.19    6.00
  -6   1  -5   95.49   10.20
   6   1   5   78.09   10.70
  -6   1  -5   66.29    6.50
  -6   1  -5   68.89   11.20
  -6   1  -5   58.49   12.30
  -7  -1  -5   55.89   13.90
  -7  -1  -5   50.69   13.10
  -7  -1  -5   55.29    7.00
  -7  -1  -5   64.69    7.10
  -7  -1  -5   55.99   10.40
  -7   1  -5   64.99    5.00
  -7   1  -5   46.20   11.80
  -7   1  -5   66.49    8.10
  -7   1  -5   47.30   11.60
  -7   1  -5   62.49   13.80
  -7  -2   5   18.20   10.20
  -7  -2   5   16.50    8.90
  -7  -2   5   23.70    8.20
  -7  -2   5   20.90    8.10
  -7  -2   5   14.20    8.10
  -7   2   5   37.70   10.80
  -7   2   5   35.90    7.80
  -7   2   5   15.30    7.60
  -7   2   5   30.50    9.20
  -7   2   5   47.80   11.30
  -6  -2   5   71.19    9.10
  -6  -2   5   62.29   11.20
  -6  -2   5   71.69   10.00
  -6  -2   5   80.29   11.80
  -6  -2   5   64.99    9.20
  -6   2   5   59.99   11.40
  -6   2   5   75.29   10.60
  -6   2   5   81.29    8.50
  -6   2   5   62.19   10.90
  -6   2   5   84.29   11.90
  -5  -2   5  373.46   16.80
  -5  -2   5  384.16   21.70
  -5  -2   5  364.06   18.00
  -5  -2   5  339.07   18.20
  -5  -2   5  366.66   18.10
  -5   2   5  346.87   19.00
  -5   2   5  351.66   16.20
  -5   2   5  368.86   19.70
  -5   2   5  330.17   19.40
  -4  -2   5  410.46   15.80
  -4  -2   5  406.46   16.60
   4  -2  -5  398.36   16.10
  -4  -2   5  375.56   17.50
  -4  -2   5  390.06   20.10
  -4  -2   5  411.26   17.40
  -4   2   5  407.26   16.00
  -4   2   5  409.26   15.20
   4   2  -5  378.76   20.40
  -4   2   5  374.56   18.80
   3  -2  -5  825.22   25.50
  -3  -2   5  819.32   26.70
  -3  -2   5  834.62   24.70
  -3  -2   5  847.52   29.10
  -3   2   5  824.52   25.50
   3   2  -5  782.72   28.60
  -3   2   5  795.52   27.70
  -3   2   5  807.72   23.60
  -2  -2   5  133.39    9.80
  -2  -2   5  132.89    6.10
   2  -2  -5  171.38    8.90
   2  -2  -5  146.39    6.00
  -2  -2   5  149.39   12.20
   2  -2  -5  162.58   10.80
   2   2  -5  141.89   11.80
  -2   2   5  160.58    8.90
   2   2  -5  143.49    6.00
  -2   2   5  145.49   14.80
   2   2  -5  140.79   10.10
  -2   2   5  150.48   10.20
   1  -2  -5  575.24   19.50
  -1  -2   5  571.54   21.30
  -1  -2   5  603.14   18.00
   1  -2  -5  593.84   19.40
  -1  -2   5  614.34   21.00
   1  -2  -5  610.04   18.00
   1  -2  -5  581.54   18.70
  -1   2   5  601.94   19.20
  -1   2   5  604.34   20.60
   1   2  -5  595.64   17.00
   1   2  -5  596.24   19.20
   1   2  -5  603.84   21.50
   0  -2   5  377.36   13.00
   0  -2  -5  382.86   14.70
   0  -2   5  354.46   14.40
   0  -2  -5  376.76   13.50
   0  -2  -5  366.16   13.10
   0  -2   5  361.86   16.50
   0   2   5  394.96   20.30
   0   2  -5  367.76   13.40
   0   2   5  355.96   13.00
   0   2  -5  377.26   16.70
   0   2   5  383.46   13.70
   0   2   5  442.86   14.10
   1  -2   5  380.56   14.40
  -1  -2  -5  389.06   14.00
   1  -2   5  379.06   13.70
  -1  -2  -5  379.66   13.80
   1  -2   5  390.26   12.00
  -1  -2  -5  399.76   16.90
  -1   2  -5  407.56   14.70
   1   2   5  415.26   14.00
  -1   2  -5  379.26   11.90
   1   2   5  380.66   13.80
  -1   2  -5  394.06   17.20
   1   2   5  390.06   16.10
   1   2   5  383.66   11.70
  -2  -2  -5  118.49   11.20
  -2  -2  -5   95.49    7.80
  -2  -2  -5  107.09    8.30
   2  -2   5   97.89   10.20
   2  -2   5  117.29    8.10
  -2   2  -5  112.09    8.00
   2   2   5   97.99    8.20
  -2   2  -5  105.99    4.30
  -2   2  -5   99.09    9.50
   2   2   5  122.29   11.40
  -3  -2  -5 1895.81   57.59
   3  -2   5 1889.91   52.19
   3  -2   5 1882.01   54.69
  -3  -2  -5 1872.91   52.99
   3   2   5 1825.12   52.89
  -3   2  -5 1907.31   54.69
   3   2   5 1897.51   57.49
  -3   2  -5 1860.81   52.29
   4  -2   5   25.60    5.50
  -4  -2  -5   42.50    6.70
   4  -2   5   37.50    8.20
  -4  -2  -5   19.70    8.00
   4   2   5   25.90    6.60
  -4   2  -5   13.70    7.40
  -4   2  -5   23.80    5.50
  -4   2  -5   21.10    8.20
  -5  -2  -5   52.59    8.30
   5  -2   5   37.80    9.70
  -5  -2  -5   37.60   18.00
   5  -2   5   57.39    7.10
  -5  -2  -5   44.60    3.60
  -5   2  -5   46.10    7.00
  -5   2  -5   45.50   11.40
  -5   2  -5   30.60   10.20
   5   2   5   39.30    8.30
  -6  -2  -5  487.15   22.10
  -6  -2  -5  425.46   14.10
  -6  -2  -5  468.25   29.50
  -6  -2  -5  444.46   18.40
  -6  -2  -5  499.95   28.90
  -6   2  -5  474.95   19.40
   6   2   5  446.56   22.00
  -6   2  -5  459.95   24.10
  -6   2  -5  468.85   29.00
  -7  -2  -5   10.50    8.40
  -7  -2  -5    8.00   11.50
  -7  -2  -5    8.00   10.50
  -7  -2  -5    7.10    6.20
  -7  -2  -5   14.40    6.00
  -7   2  -5    9.40   11.20
  -7   2  -5    2.20    9.70
  -7   2  -5   18.40   10.80
  -7   2  -5    9.60    6.80
  -7  -3   5   28.60    8.70
  -7  -3   5    5.70    8.20
  -7  -3   5   10.00   10.60
  -7  -3   5   -5.10    7.40
  -7  -3   5    7.70    7.10
  -7   3   5   -0.50    6.00
  -7   3   5   12.40   10.50
  -7   3   5   14.30   10.40
  -7   3   5   15.00    8.60
  -7   3   5   22.30    6.90
  -6  -3   5  201.18   15.50
  -6  -3   5  236.28   24.80
  -6  -3   5  203.58   16.00
  -6  -3   5  208.88   13.80
  -6  -3   5  203.58   15.90
  -6   3   5  200.68   18.50
  -6   3   5  221.08   17.70
  -6   3   5  220.78   18.80
  -6   3   5  224.68   13.50
   5  -3  -5  361.86   16.00
  -5  -3   5  333.67   15.80
  -5  -3   5  335.67   18.20
  -5  -3   5  375.76   18.40
  -5  -3   5  347.77   17.90
  -5  -3   5  398.36   23.30
  -5   3   5  394.86   20.80
  -5   3   5  360.16   14.40
  -5   3   5  373.66   21.30
  -5   3   5  364.96   16.00
   4  -3  -5  550.54   19.80
  -4  -3   5  559.24   20.40
  -4  -3   5  560.04   25.60
   4  -3  -5  550.64   22.50
  -4  -3   5  590.34   21.80
  -4  -3   5  538.15   18.80
  -4   3   5  545.95   23.10
  -4   3   5  563.84   19.70
  -4   3   5  550.64   16.90
   4   3  -5  542.85   25.50
   3  -3  -5  146.09    9.30
  -3  -3   5  140.09   14.00
  -3  -3   5  153.88   10.90
   3  -3  -5  144.79   12.40
  -3  -3   5  140.69    8.70
   3   3  -5  138.89   11.90
   3   3  -5  117.49   13.60
  -3   3   5  132.59   12.20
  -3   3   5  149.49    9.40
  -2  -3   5   10.80    5.30
  -2  -3   5   15.80    6.50
   2  -3  -5   17.20    4.50
   2  -3  -5    8.80    5.70
  -2  -3   5   15.30    3.30
   2   3  -5   11.80    2.90
  -2   3   5    1.20    5.80
  -2   3   5   17.90    5.70
  -2   3   5   16.00    4.90
   2   3  -5   16.20    7.10
  -1  -3   5   58.19    6.10
  -1  -3   5   60.39    5.40
  -1  -3   5   67.49    7.90
   1   3  -5   73.89    6.60
   1   3  -5   75.19    5.80
   1   3  -5   68.09    8.10
   0  -3   5   70.89    6.80
   0  -3  -5   86.29    7.50
   0  -3   5   69.79    7.70
   0  -3   5   75.39    8.60
   0  -3  -5   77.99    6.90
   0  -3  -5   87.99    9.60
   0  -3   5   71.99    6.80
   0   3   5   79.39    7.00
   0   3   5   76.99    7.30
   0   3  -5   80.99   11.00
   0   3  -5   85.59    7.00
   0   3   5   79.69    8.50
   1  -3   5   97.79   11.50
  -1  -3  -5  106.49    7.70
  -1  -3  -5  101.89    7.60
   1  -3   5   82.59    8.40
  -1  -3  -5  104.89   10.10
  -1  -3  -5   91.69    5.70
   1  -3   5   93.69    8.90
   1  -3   5   87.39    5.50
   1   3   5  132.59   10.70
  -1   3  -5   91.39   10.90
  -1   3  -5  107.69   10.80
   1   3   5   91.99    5.60
   1   3   5  126.89    7.70
  -1   3  -5   91.99    8.90
   2  -3   5   69.99    3.20
  -2  -3  -5   91.59    9.20
  -2  -3  -5   78.99    8.30
   2  -3   5   67.89    8.00
  -2  -3  -5   55.79    7.70
   2  -3   5   76.39    8.50
  -2   3  -5   61.69    8.30
   2   3   5  108.69   11.60
  -2   3  -5   66.49    6.70
  -2   3  -5   56.39    7.50
   3  -3   5   44.30    7.90
   3  -3   5   50.29    6.40
  -3  -3  -5   52.19    8.50
  -3  -3  -5   65.29    7.70
   3   3   5   51.39    6.00
  -3   3  -5   59.99    8.40
  -3   3  -5   72.49    7.30
   3   3   5   40.10    7.80
  -3   3  -5   52.49    8.60
   4  -3   5  175.18   11.50
  -4  -3  -5  190.18   16.80
  -4  -3  -5  172.98   11.40
   4  -3   5  201.98   14.50
  -4   3  -5  158.48   14.70
   4   3   5  179.18   16.00
  -4   3  -5  179.38   11.60
   4   3   5  176.48   11.90
   5  -3   5   41.10   10.00
  -5  -3  -5   83.59   12.40
   5  -3   5   61.39    7.70
  -5  -3  -5   82.29    8.80
  -5  -3  -5   64.39   13.10
  -5   3  -5   62.19    8.20
  -5   3  -5   59.69   11.90
   5   3   5   67.79    8.60
  -6  -3  -5   34.30    8.20
  -6  -3  -5   35.70   11.70
  -6  -3  -5   28.50   13.30
   6  -3   5   31.30    7.20
  -6   3  -5   35.10   11.80
  -6   3  -5   33.40    7.80
  -6   3  -5   36.80   10.70
  -7  -3  -5   57.29   14.40
  -7  -3  -5   24.00    8.30
  -7  -3  -5   20.90    7.20
  -7  -3  -5   21.40   12.20
  -7   3  -5   15.00   18.00
  -7   3  -5   16.00   10.70
  -7   3  -5   27.00    8.20
  -7  -4   5   11.30    8.50
  -7  -4   5    2.10   10.60
  -7  -4   5    5.60    7.50
  -7  -4   5  -11.20    7.20
  -7  -4   5   -5.70    5.80
  -7   4   5  -11.40    9.80
  -7   4   5   12.10    8.20
  -7   4   5    9.70    5.90
  -7   4   5    3.20   10.70
  -6  -4   5   16.20    7.60
  -6  -4   5    9.90    5.60
  -6  -4   5   13.10   10.10
  -6  -4   5   24.80    8.80
  -6  -4   5    5.60    7.20
  -6   4   5   -5.30    9.70
  -6   4   5   27.70   10.20
  -6   4   5   15.50    6.10
  -6   4   5    4.50    4.00
  -5  -4   5    7.10    5.00
  -5  -4   5  -10.30    5.60
  -5  -4   5    2.90    9.10
   5  -4  -5   -5.00    7.90
  -5  -4   5   -3.70    6.90
  -5  -4   5    5.70   10.00
   5  -4  -5   -1.20    5.10
  -5   4   5    2.00    9.10
  -5   4   5    1.60    9.20
  -5   4   5    9.10    5.80
   4  -4  -5  437.36   20.50
  -4  -4   5  435.26   23.80
  -4  -4   5  410.26   17.70
   4  -4  -5  407.06   16.30
  -4  -4   5  416.86   19.00
  -4  -4   5  429.06   14.80
  -4   4   5  414.46   20.60
   4   4  -5  426.56   17.30
  -4   4   5  428.56   16.50
  -4   4   5  404.46   19.80
   4   4  -5  399.96   23.50
   3  -4  -5   49.20    7.90
   3  -4  -5   39.10    5.50
  -3  -4   5   43.80    8.80
  -3  -4   5   37.90    5.10
  -3  -4   5   46.80    7.40
  -3  -4   5   42.90    3.90
   3   4  -5   32.50    8.70
  -3   4   5   35.50    8.00
  -3   4   5   36.60    5.40
   3   4  -5   37.10    4.90
  -3   4   5   37.80    7.80
  -2  -4   5  105.09    5.60
   2  -4  -5   98.59    8.20
  -2  -4   5   77.89   10.10
   2  -4  -5   95.69   10.90
  -2  -4   5   91.69    8.50
  -2   4   5   90.59    9.00
   2   4  -5  102.19   13.30
   2   4  -5  108.79    7.70
  -2   4   5  104.39    8.60
  -1  -4   5  164.28    7.60
   1  -4  -5  170.58   12.50
   1  -4  -5  155.18   10.80
  -1  -4   5  165.08   10.50
  -1  -4   5  165.78   13.60
   1  -4  -5  156.48    8.60
   1  -4  -5  185.18    9.80
  -1   4   5  174.08   10.00
   1   4  -5  165.48    7.60
   1   4  -5  173.78   12.10
  -1   4   5  157.88   12.00
   1   4  -5  140.89   13.60
  -1   4   5  158.68   11.10
   0  -4  -5 5569.14  140.99
   0  -4  -5 5327.47  141.19
   0  -4   5 5398.96  141.89
   0  -4   5 5316.77  140.59
   0  -4  -5 5332.47  143.49
   0  -4   5 5198.98  143.79
   0   4   5 5370.56  141.39
   0   4   5 5321.77  143.39
   0   4   5 5309.27  141.39
   0   4  -5 5284.27  140.49
   0   4  -5 5469.45  144.29
   1  -4   5   -1.00    4.90
  -1  -4  -5    0.40    3.40
  -1  -4  -5    5.20    5.80
   1  -4   5   -3.30    6.00
  -1  -4  -5    5.90    5.20
   1  -4   5   -3.40    5.30
   1  -4   5    0.70    3.00
   1   4   5   10.80    5.40
  -1   4  -5    3.90    5.50
  -1   4  -5   -1.00    5.00
   1   4   5   -0.50    3.40
  -1   4  -5   -1.30    6.30
   2  -4   5  297.77    9.40
   2  -4   5  317.77   14.50
  -2  -4  -5  310.37   10.00
  -2  -4  -5  352.76   17.90
   2  -4   5  288.37   15.30
  -2   4  -5  308.57   15.10
  -2   4  -5  314.27   14.50
   2   4   5  342.77   17.10
   2   4   5  343.27   12.70
   3  -4   5   -2.70    5.10
  -3  -4  -5    2.50    6.70
   3  -4   5   -8.70    6.00
  -3  -4  -5    6.60    4.30
   3   4   5   -0.90    6.00
  -3   4  -5    3.70    6.70
  -3   4  -5    0.10    5.60
  -3   4  -5    7.20    6.90
   3   4   5    5.20    4.40
  -4  -4  -5    0.10    7.50
  -4  -4  -5   10.00    4.90
  -4  -4  -5    8.40    9.60
   4  -4   5    1.40    6.00
   4  -4   5  -12.70    7.00
   4   4   5    6.40    8.30
  -4   4  -5   -2.90    7.10
  -4   4  -5  -12.10    7.20
   4   4   5    0.10    5.20
  -4   4  -5   -0.90    6.20
  -5  -4  -5  165.08   18.40
  -5  -4  -5  215.78   22.50
  -5  -4  -5  181.28   12.60
   5  -4   5  201.28   14.10
   5  -4   5  205.88   18.30
  -5   4  -5  140.89   19.00
   5   4   5  199.68   13.40
  -5   4  -5  204.48   17.90
  -5   4  -5  200.68   18.20
  -5   4  -5  198.18   14.40
   5   4   5  197.18   18.70
  -6  -4  -5   51.49    7.90
  -6  -4  -5   49.50   12.70
   6  -4   5   45.40   12.40
  -6  -4  -5   42.00   13.90
  -6   4  -5   30.50    8.50
  -6   4  -5   29.50   11.40
  -6   4  -5   49.40   10.60
  -6   4  -5   49.30   12.30
   6   4   5   49.80    8.00
  -7  -4  -5   12.30   12.70
  -7  -4  -5   17.10    7.30
  -7  -4  -5   22.80   13.70
  -7  -4  -5   13.50   11.30
  -7   4  -5   36.90   10.80
  -7   4  -5    9.10    9.10
  -7   4  -5   14.70   17.70
  -7   4  -5    5.40   11.60
  -7  -5   5  -14.50    7.00
  -7  -5   5   -5.20    4.80
  -7  -5   5   -3.70    8.80
  -7  -5   5   -6.30    6.90
  -7  -5   5    1.50   11.80
  -7   5   5   -5.20    9.80
  -7   5   5    1.30   12.10
  -7   5   5   -1.50    5.40
  -7   5   5   -6.60    7.20
  -6  -5   5    6.20    8.60
  -6  -5   5   10.60   10.80
  -6  -5   5    1.70    4.50
  -6  -5   5    4.00    8.20
  -6  -5   5  -11.70    6.20
  -6   5   5    7.20    9.90
  -6   5   5   10.10    5.80
  -6   5   5   -2.70   10.10
  -5  -5   5 1034.40   29.60
  -5  -5   5 1025.20   35.00
  -5  -5   5 1020.90   35.60
   5  -5  -5 1001.30   31.70
   5  -5  -5 1017.30   37.10
  -5   5   5 1009.60   37.70
  -5   5   5 1029.10   32.10
  -5   5   5  992.00   37.60
  -4  -5   5  318.17   11.10
  -4  -5   5  328.77   11.30
  -4  -5   5  331.37   16.50
   4  -5  -5  324.87   14.60
  -4  -5   5  341.97   23.00
  -4  -5   5  290.17   17.50
   4  -5  -5  374.26   19.10
  -4   5   5  317.67   18.80
  -4   5   5  346.57   14.80
  -4   5   5  342.47   19.70
   4   5  -5  324.47   15.70
   4   5  -5  313.17   22.10
   3  -5  -5  253.87   12.00
  -3  -5   5  263.57   13.30
  -3  -5   5  249.48   14.70
  -3  -5   5  272.17   19.40
  -3  -5   5  245.68    8.10
  -3  -5   5  248.48    8.30
   3  -5  -5  239.08   14.70
  -3   5   5  248.08   15.90
  -3   5   5  256.17   12.30
   3   5  -5  239.28   12.40
   3   5  -5  253.37   18.90
  -3   5   5  240.18   16.60
   2  -5  -5    7.30    4.70
  -2  -5   5   -3.60    5.80
  -2  -5   5    7.00    2.30
   2  -5  -5    3.30    6.20
  -2  -5   5    4.40    7.90
  -2  -5   5    8.80    4.90
  -2   5   5    3.10    4.80
   2   5  -5    1.80    3.90
  -2   5   5   -5.20    6.20
   2   5  -5    1.10    7.00
  -1  -5   5 2108.79   58.59
   1  -5  -5 2226.88   61.79
   1  -5  -5 2215.88   60.59
  -1  -5   5 2241.58   65.19
  -1  -5   5 2177.18   61.79
  -1  -5   5 2184.78   61.09
   1  -5  -5 2238.48   60.09
  -1   5   5 2103.29   61.59
   1   5  -5 2101.89   64.59
   1   5  -5 2176.28   58.59
  -1   5   5 2203.28   60.79
  -1   5   5 2322.17   63.99
   0  -5   5  271.17   12.20
   0  -5  -5  350.96   13.50
   0  -5   5  264.67   14.10
   0  -5   5  277.07   18.10
   0  -5   5  286.97   12.50
   0   5   5  278.87   13.00
   0   5   5  337.77   16.00
   0   5  -5  292.87   17.60
   1  -5   5   56.69    7.30
  -1  -5  -5   66.69    7.00
   1  -5   5   62.69    6.40
   1  -5   5   55.89    7.30
  -1  -5  -5   89.29   12.20
  -1  -5  -5   59.19    8.90
  -1  -5  -5  102.39    9.70
   1   5   5   82.19    7.70
  -1   5  -5   56.99    7.50
  -1   5  -5   52.99    6.90
   1   5   5   92.49   11.60
   1   5   5   58.79    7.00
  -2  -5  -5   59.39    5.60
   2  -5   5   65.39    4.40
  -2  -5  -5   54.99   10.10
   2  -5   5   54.79    7.40
   2  -5   5   62.29    8.20
  -2  -5  -5   59.09    9.00
  -2   5  -5   53.99    7.40
   2   5   5   77.39    7.20
   2   5   5   55.89    8.20
  -2   5  -5   46.80    7.70
   2   5   5   64.29    5.40
  -3  -5  -5  552.54   18.30
  -3  -5  -5  527.25   26.90
   3  -5   5  531.15   20.90
  -3  -5  -5  512.05   14.90
   3  -5   5  561.04   22.00
  -3  -5  -5  534.85   24.90
   3   5   5  533.75   18.10
  -3   5  -5  522.15   20.90
  -3   5  -5  532.75   22.50
   3   5   5  518.65   24.20
  -3   5  -5  510.45   23.30
  -4  -5  -5  181.68   20.30
  -4  -5  -5  197.58   11.30
   4  -5   5  207.68   14.50
   4  -5   5  199.28   16.30
  -4  -5  -5  207.68   18.40
  -4   5  -5  197.98   18.30
   4   5   5  214.98   17.10
  -4   5  -5  211.58   17.10
  -4   5  -5  192.68   14.70
   4   5   5  205.68   11.40
  -5  -5  -5  269.77   14.00
  -5  -5  -5  253.17   22.10
  -5  -5  -5  264.47   24.80
   5  -5   5  291.77   16.40
   5   5   5  252.57   21.00
  -5   5  -5  280.27   19.80
  -5   5  -5  244.78   20.40
  -5   5  -5  298.27   17.50
   5   5   5  281.77   14.40
  -6  -5  -5   56.99    8.00
  -6  -5  -5   34.50   12.10
   6  -5   5   68.19    9.40
  -6  -5  -5   46.40   13.70
  -6   5  -5   46.90   11.00
  -6   5  -5   60.19   12.40
  -6   5  -5   69.69   12.90
  -6   5  -5   43.50   12.30
  -6  -6   5   94.69   15.30
  -6  -6   5  110.69   13.50
   6  -6  -5  111.79   14.30
  -6  -6   5   95.99    6.00
  -6  -6   5   77.49    8.30
  -6  -6   5   80.69   10.60
  -6  -6   5  103.89   12.50
  -6   6   5  111.39   10.60
  -6   6   5   85.19   13.70
  -6   6   5  123.09   15.10
  -5  -6   5  207.58   23.10
  -5  -6   5  202.98   16.10
  -5  -6   5  209.18   16.10
   5  -6  -5  210.68   12.10
   5  -6  -5  190.58   17.90
  -5   6   5  216.18   19.30
  -5   6   5  217.48   19.10
  -5   6   5  199.08   12.60
   5   6  -5  205.38   14.70
  -4  -6   5    8.80   10.50
  -4  -6   5    8.00    9.80
  -4  -6   5    1.90    6.00
   4  -6  -5    4.60    7.90
  -4   6   5   12.90    5.70
  -4   6   5   12.20    9.70
  -4   6   5   27.80   15.10
   4   6  -5  -10.40    9.00
   4   6  -5   -3.00    4.80
  -3  -6   5  196.78   13.50
  -3  -6   5  154.48   12.60
   3  -6  -5  160.08   14.00
   3  -6  -5  157.08   10.20
  -3  -6   5  153.18   18.20
  -3   6   5  150.18   14.50
   3   6  -5  164.58   17.60
  -3   6   5  147.59   10.60
  -3   6   5  178.68   17.00
   3   6  -5  154.28   11.30
   2  -6  -5  648.84   21.70
   2  -6  -5  634.64   19.00
  -2  -6   5  622.94   17.80
  -2  -6   5  622.54   23.40
  -2  -6   5  663.93   23.80
   2  -6  -5  627.54   24.00
  -2  -6   5  657.33   28.20
   2   6  -5  655.63   28.20
  -2   6   5  627.84   24.10
  -2   6   5  635.24   22.00
   2   6  -5  634.34   23.00
  -2   6   5  640.04   26.50
   1  -6  -5  467.65   18.00
   1  -6  -5  504.05   18.00
  -1  -6   5  486.65   19.50
  -1  -6   5  448.06   19.70
  -1  -6   5  506.15   23.60
   1  -6  -5  509.25   19.50
   1  -6  -5  551.94   23.60
   1   6  -5  470.95   15.60
  -1   6   5  476.55   18.40
  -1   6   5  501.75   22.40
  -1   6   5  489.85   19.80
   1   6  -5  467.85   23.00
   0  -6  -5  166.08   13.20
   0  -6   5  163.98   10.10
   0  -6   5  169.28   11.80
   0  -6  -5  181.38   11.20
   0  -6  -5  183.28   15.90
   0  -6  -5  159.18   11.30
   0  -6   5  200.68   17.20
   0   6   5  172.98   11.40
   0   6  -5  175.18   15.80
   0   6  -5  154.28   14.70
   0   6  -5  157.38    9.90
   0   6   5  187.08   13.90
  -1  -6  -5 3688.73  103.19
   1  -6   5 3760.82  102.99
  -1  -6  -5 3744.33  103.09
   1  -6   5 3643.34   99.39
   1  -6   5 3675.03  100.29
  -1  -6  -5 3674.03   99.59
  -1  -6  -5 3582.34   97.89
  -1   6  -5 3622.54  102.49
  -1   6  -5 3682.63   99.29
   1   6   5 3660.13   97.99
   1   6   5 3572.24  102.69
   1   6   5 3658.73   97.99
  -1   6  -5 3666.03  100.29
  -2  -6  -5 1273.37   36.70
   2  -6   5 1300.97   42.70
   2  -6   5 1297.17   40.30
   2  -6   5 1285.27   40.40
  -2  -6  -5 1340.57   44.90
   2  -6   5 1315.07   35.70
  -2  -6  -5 1272.07   43.40
  -2   6  -5 1234.38   42.00
   2   6   5 1326.67   37.40
  -2   6  -5 1344.57   40.90
   2   6   5 1341.87   36.70
   2   6   5 1295.17   43.40
  -2   6  -5 1308.07   40.70
   3  -6   5  256.07   16.00
  -3  -6  -5  222.38   19.60
  -3  -6  -5  256.37    9.30
  -3  -6  -5  292.57   19.60
   3  -6   5  221.88   14.70
   3   6   5  245.08   17.20
  -3   6  -5  235.18   15.30
  -3   6  -5  229.78   17.50
   3   6   5  248.98   11.10
  -3   6  -5  228.18   16.30
  -4  -6  -5  191.18   21.80
  -4  -6  -5  200.08   11.00
   4  -6   5  159.38   16.70
  -4  -6  -5  207.08   19.70
   4  -6   5  184.18   15.10
  -4   6  -5  154.08   16.80
   4   6   5  184.48   10.70
   4   6   5  182.68   17.50
  -4   6  -5  195.58   17.00
  -4   6  -5  193.48   15.80
   5  -6   5   -0.40    6.90
  -5  -6  -5    4.00   10.80
  -5  -6  -5    4.00    5.20
  -5  -6  -5   -7.50    8.70
  -5   6  -5    6.60    8.10
  -5   6  -5   10.50    9.60
  -5   6  -5   -6.80    8.10
   5   6   5    3.40    8.50
   5   6   5   -0.10    5.00
  -6  -6  -5   37.50   13.80
  -6  -6  -5   45.50    7.20
   6  -6   5   47.20    9.10
  -6  -6  -5   44.50   12.90
  -6   6  -5   41.50   10.50
  -6   6  -5   53.89   12.70
  -6   6  -5   57.19   11.30
   6   6   5   48.30   11.90
   6  -7  -5    5.10   11.80
   6  -7  -5    9.00    3.00
  -6  -7   5   -4.20    7.60
  -6  -7   5   -5.40   11.50
  -6  -7   5   -0.20    8.90
  -6   7   5   -1.80   11.00
  -6   7   5   -2.50    5.20
  -6   7   5   -3.90   10.70
  -5  -7   5  179.48   16.40
  -5  -7   5  200.68   23.60
   5  -7  -5  196.08   11.90
  -5  -7   5  176.08   16.60
  -5   7   5  200.48   12.50
   5   7  -5  214.88   15.30
  -5   7   5  199.58   18.50
  -5   7   5  173.38   21.80
  -5   7   5  177.58   18.80
  -4  -7   5  188.08   16.40
  -4  -7   5  177.18   16.50
   4  -7  -5  175.88   17.30
   4  -7  -5  165.98   11.60
  -4  -7   5  189.78   21.90
  -4   7   5  172.88   12.20
  -4   7   5  156.48   20.30
  -4   7   5  184.58   17.00
   4   7  -5  163.58   13.70
   4   7  -5  170.88   21.30
  -3  -7   5   83.49   10.10
  -3  -7   5   65.09   12.20
   3  -7  -5   71.69    9.80
  -3  -7   5   71.09    9.20
  -3  -7   5   57.39    9.10
   3  -7  -5   85.29    9.50
  -3   7   5   71.99    8.00
   3   7  -5   76.79   14.30
  -3   7   5   69.59   10.70
   3   7  -5   82.59   11.00
  -3   7   5   60.59   11.50
  -2  -7   5  532.65   22.50
   2  -7  -5  575.04   20.40
   2  -7  -5  553.64   23.10
  -2  -7   5  557.04   22.50
   2  -7  -5  538.45   18.30
  -2  -7   5  572.94   27.80
   2   7  -5  578.74   22.50
  -2   7   5  588.74   20.90
  -2   7   5  534.45   22.80
   2   7  -5  551.04   26.10
  -2   7   5  580.54   26.40
  -1  -7   5  892.81   26.20
   1  -7  -5  938.41   29.00
  -1  -7   5  862.21   34.00
   1  -7  -5  881.91   33.60
  -1  -7   5  914.91   30.50
   1  -7  -5  923.21   30.40
   1  -7  -5  922.11   31.90
   1   7  -5  877.81   31.20
   1   7  -5  907.71   34.30
   1   7  -5  883.51   26.00
  -1   7   5  850.51   30.10
  -1   7   5  882.51   33.40
   0  -7  -5   62.49    7.70
   0  -7   5   58.89    6.30
   0  -7  -5   66.29    7.80
   0  -7  -5   63.09   10.00
   0  -7   5   61.29    8.40
   0  -7  -5   65.29    8.90
   0  -7   5   71.29   11.30
   0   7   5   55.49    7.40
   0   7   5   58.39    8.90
   0   7  -5   65.19    9.30
   0   7  -5   67.79    7.90
   0   7  -5   48.90    9.20
   1  -7   5  817.92   27.50
  -1  -7  -5  853.71   32.00
   1  -7   5  822.32   29.10
  -1  -7  -5  834.32   26.50
  -1  -7  -5  805.52   32.00
   1  -7   5  812.62   31.40
  -1  -7  -5  809.22   27.60
  -1   7  -5  813.62   31.50
   1   7   5  842.52   31.60
  -1   7  -5  803.32   28.60
   1   7   5  815.92   25.80
   1   7   5  840.22   26.50
  -1   7  -5  827.82   27.50
   2  -7   5    5.20    3.70
  -2  -7  -5   -5.70    7.20
  -2  -7  -5   -9.20    8.00
  -2  -7  -5    1.90    4.30
   2  -7   5   -2.30    7.00
   2  -7   5   -1.60    6.50
   2  -7   5    5.10    6.90
   2   7   5   -0.90    6.50
  -2   7  -5   -6.60    6.90
  -2   7  -5    0.10    7.00
   2   7   5    4.80    4.10
  -2   7  -5   -7.90    6.70
   2   7   5   -1.60    4.10
   3  -7   5   -3.80    7.00
   3  -7   5    1.00    8.30
  -3  -7  -5    6.30    8.30
   3  -7   5    2.60    1.70
  -3  -7  -5   -0.30    3.80
   3  -7   5    3.80    1.80
  -3  -7  -5    0.60    9.40
  -3   7  -5    9.10    8.00
  -3   7  -5   -0.10    7.40
   3   7   5    2.10    7.30
   3   7   5    0.80    3.90
  -3   7  -5    2.70    8.00
  -4  -7  -5   24.40   11.80
   4  -7   5    9.50    9.20
   4  -7   5   26.80    8.30
  -4  -7  -5   31.80    3.90
  -4  -7  -5   18.10    9.60
  -4   7  -5   36.70   10.70
   4   7   5   34.80    5.10
  -4   7  -5   26.80    9.70
   4   7   5   11.90    8.50
  -4   7  -5   24.80    9.20
  -5  -7  -5   46.20    6.10
   5  -7   5   31.70    8.70
  -5  -7  -5   36.40   11.30
  -5  -7  -5   44.90   13.50
   5   7   5   29.90    5.00
  -5   7  -5   43.20   10.90
  -5   7  -5   32.40   10.30
  -5   7  -5   36.80   11.00
   6  -7   5   -1.30    5.30
  -6  -7  -5   23.30   13.20
  -6  -7  -5   -0.60   10.50
  -6  -7  -5   16.70    5.70
  -6   7  -5   -8.10    9.10
  -6   7  -5   20.60    9.70
  -6   7  -5   40.90   19.40
  -6  -8   5   59.39   10.70
  -6  -8   5   68.19   11.90
   6  -8  -5   70.09   13.90
  -6  -8   5   41.00   15.50
  -6   8   5   24.10   12.70
  -6   8   5   58.09   13.90
  -6   8   5   58.19   14.00
   5  -8  -5    7.00    9.50
  -5  -8   5   -3.90   12.00
  -5  -8   5  -11.40    7.20
  -5  -8   5   -2.50    8.80
   5  -8  -5    3.80    5.10
  -5  -8   5    3.70    8.00
  -5   8   5  -10.10    9.90
  -5   8   5  -14.90    9.60
  -5   8   5   15.50    6.10
   5   8  -5    3.20    6.10
  -5   8   5   -0.70   10.50
  -4  -8   5 1339.47   44.00
  -4  -8   5 1414.36   52.29
  -4  -8   5 1303.17   44.40
   4  -8  -5 1217.98   44.90
   4  -8  -5 1309.07   39.70
  -4  -8   5 1280.87   42.90
  -4   8   5 1347.67   40.30
  -4   8   5 1266.17   48.50
   4   8  -5 1306.97   43.50
  -4   8   5 1352.56   45.70
   4   8  -5 1322.77   50.69
  -4   8   5 1343.97   45.90
   3  -8  -5   51.39    7.30
  -3  -8   5   66.49    9.60
   3  -8  -5   54.59   10.30
   3   8  -5   49.10   12.10
   3   8  -5   70.19    9.20
  -3   8   5   67.89   15.70
  -3   8   5   63.39   12.50
  -2  -8   5   15.30    7.70
  -2  -8   5   19.40    7.60
   2  -8  -5   20.90    6.30
   2  -8  -5    7.90   13.90
   2  -8  -5   24.70    5.30
  -2  -8   5   17.50   11.10
  -2   8   5   15.90    9.40
  -2   8   5   28.90    8.80
   2   8  -5   21.40    7.00
   1  -8  -5  909.41   37.10
   1  -8  -5  977.20   33.00
   1  -8  -5  951.50   31.70
   1  -8  -5  983.20   31.30
  -1  -8   5  963.50   37.60
  -1  -8   5  969.40   32.60
  -1   8   5  970.70   36.60
   1   8  -5  981.60   34.50
  -1   8   5  953.50   32.60
   1   8  -5  962.30   28.20
   1   8  -5  965.10   37.30
   0  -8   5  669.13   23.10
   0  -8  -5  674.43   26.90
   0  -8  -5  679.83   24.80
   0  -8   5  667.73   25.40
   0  -8  -5  690.13   30.50
   0  -8   5  679.23   29.60
   0  -8  -5  686.13   24.40
   0   8  -5  663.93   22.80
   0   8  -5  671.73   29.20
   0   8   5  697.43   25.00
   0   8   5  701.93   28.60
   0   8  -5  706.53   29.00
  -1  -8  -5  927.31   31.60
   1  -8   5  976.60   31.70
   1  -8   5  954.50   36.30
  -1  -8  -5  923.21   30.50
  -1  -8  -5  931.91   36.10
   1  -8   5  948.61   32.70
  -1  -8  -5  965.30   36.20
   1   8   5  944.61   35.50
  -1   8  -5  949.60   31.30
  -1   8  -5  995.00   33.40
   1   8   5  957.10   30.70
  -1   8  -5  941.01   36.80
  -1   8  -5  986.20   36.00
  -2  -8  -5  331.27   22.60
  -2  -8  -5  344.37   23.60
   2  -8   5  333.87   20.50
  -2  -8  -5  319.67   14.80
   2  -8   5  369.16   21.60
   2  -8   5  360.26   18.70
   2   8   5  327.57   14.70
  -2   8  -5  360.26   18.80
   2   8   5  335.97   13.90
  -2   8  -5  361.16   21.30
  -2   8  -5  400.36   18.90
  -3  -8  -5  873.51   43.40
   3  -8   5  830.52   23.80
   3  -8   5  862.31   32.90
   3  -8   5  866.41   31.70
  -3  -8  -5  829.62   26.20
   3  -8   5  848.72   23.80
  -3  -8  -5  871.41   41.20
  -3   8  -5  822.82   33.00
   3   8   5  832.32   34.40
  -3   8  -5  877.61   46.10
   3   8   5  816.22   25.60
  -3   8  -5  862.01   32.20
  -4  -8  -5  319.37   12.30
   4  -8   5  332.07   20.00
  -4  -8  -5  334.97   24.20
  -4  -8  -5  318.47   26.10
  -4   8  -5  299.47   20.90
  -4   8  -5  348.07   20.60
  -4   8  -5  296.17   21.40
   4   8   5  306.57   12.50
   4   8   5  304.17   22.30
   5  -8   5   17.00    8.30
  -5  -8  -5   20.20   13.10
  -5  -8  -5   22.90   11.20
  -5   8  -5   12.70    9.10
  -5   8  -5   17.40    9.60
  -5   8  -5   17.40   10.80
   6  -8   5    4.60    8.00
  -6  -8  -5   23.60   15.40
  -6  -8  -5    6.60   11.40
  -6   8  -5   -1.60    9.90
  -6   8  -5  -10.20    8.70
  -6   8  -5   10.20   11.40
   6   8   5   31.40   12.00
  -6  -9   5   41.70   12.00
  -6  -9   5    4.10    9.80
  -6  -9   5   46.00   10.60
  -6  -9   5   30.50   15.70
  -6   9   5   56.59   14.50
  -6   9   5   28.00   12.60
  -5  -9   5    9.60    9.50
  -5  -9   5   10.70    9.30
  -5  -9   5   26.00    9.60
  -5  -9   5   18.70   13.80
   5  -9  -5   39.10   16.50
  -5   9   5   37.40   12.20
  -5   9   5   22.40   11.40
   5   9  -5   43.20   18.60
  -5   9   5    8.70   12.10
   5   9  -5   16.00   13.50
  -4  -9   5    2.20    9.10
  -4  -9   5   -2.40    8.30
   4  -9  -5   -1.60    5.40
  -4  -9   5    4.10    9.00
  -4  -9   5   22.70   12.70
   4   9  -5    2.50    6.50
  -4   9   5    9.90   10.70
  -4   9   5    9.10   10.00
   3  -9  -5    6.00    6.60
  -3  -9   5   12.90    8.80
  -3  -9   5   25.30   13.20
  -3  -9   5   20.50    9.60
   3  -9  -5   18.10    6.60
  -3   9   5   11.70   11.70
   3   9  -5   -2.90   11.10
  -3   9   5   16.70   10.80
  -3   9   5   11.20    9.90
   3   9  -5   11.00    7.40
  -2  -9   5   74.59   15.80
   2  -9  -5   98.79    9.70
   2  -9  -5  102.69   11.90
  -2   9   5   82.49   11.60
   2   9  -5   76.69   13.00
   2   9  -5   80.89   10.30
  -2   9   5   79.49   12.90
  -1  -9   5   40.20   10.50
   1  -9  -5   26.70    7.20
   1  -9  -5   36.00    7.80
   1  -9  -5   33.40    8.90
  -1  -9   5   26.50   10.60
   1   9  -5   35.40    5.20
  -1   9   5   40.30    9.20
  -1   9   5   33.30   15.80
   1   9  -5   22.70    8.20
   0  -9   5 1649.93   55.89
   0  -9  -5 1669.43   56.39
   0  -9  -5 1760.22   51.09
   0  -9   5 1365.16   61.39
   0  -9  -5 1778.52   51.09
   0  -9  -5 1661.13   53.39
   0   9  -5 1709.23   54.89
   0   9  -5 1705.43   48.80
   0   9  -5 1788.72   56.49
   0   9   5 1695.43   51.09
   0   9  -5 1706.93   52.19
  -1  -9  -5  910.51   35.90
  -1  -9  -5  873.61   30.20
   1  -9   5  917.01   36.00
  -1  -9  -5  856.51   36.20
   1  -9   5  928.51   32.70
  -1  -9  -5  871.11   30.90
  -1   9  -5  910.21   35.70
   1   9   5  910.41   35.50
  -1   9  -5  876.51   37.10
  -1   9  -5  907.41   33.00
   1   9   5  893.61   30.30
  -1   9  -5  918.11   30.70
  -2  -9  -5 1029.40   40.90
  -2  -9  -5  968.30   31.80
   2  -9   5  989.50   38.70
   2  -9   5  996.80   35.80
  -2  -9  -5 1008.80   40.80
   2   9   5  953.40   38.50
  -2   9  -5 1022.80   38.20
  -2   9  -5 1018.10   34.70
   2   9   5 1000.00   31.80
  -2   9  -5  966.00   35.40
   2   9   5  985.90   30.20
  -3  -9  -5  235.68   22.00
  -3  -9  -5  230.48   23.80
   3  -9   5  260.17   19.00
   3  -9   5  248.68   10.10
   3  -9   5  244.98    9.80
  -3  -9  -5  247.38   12.90
  -3   9  -5  238.48   17.80
  -3   9  -5  229.38   19.00
   3   9   5  234.98   10.60
  -3   9  -5  235.78   20.10
   3   9   5  225.68   19.90
  -4  -9  -5  326.87   13.20
   4  -9   5  238.78   18.80
  -4  -9  -5  335.37   27.70
  -4  -9  -5  295.27   23.90
  -4   9  -5  311.77   21.60
  -4   9  -5  348.27   21.70
  -4   9  -5  340.37   22.70
  -5  -9  -5   39.40   13.10
  -5  -9  -5   33.80   14.70
  -5  -9  -5   41.40    4.50
   5   9   5   37.20   12.50
  -5   9  -5   62.29   12.70
  -5   9  -5   55.59   12.80
   6  -9   5   39.40   11.30
  -6  -9  -5   26.10   15.10
  -6   9  -5   22.10   11.40
  -6   9  -5   23.40   12.50
   6   9   5   26.70   11.80
  -6   9  -5    1.20    9.50
   5 -10  -5   -0.50    2.70
  -5 -10   5   -2.60    8.90
  -5 -10   5  -32.50   15.10
  -5 -10   5    1.30    9.90
   5 -10  -5   -2.90    9.60
  -5 -10   5    6.40   13.90
  -5  10   5  -21.80   13.80
  -5  10   5  -10.60   18.50
   5  10  -5    6.50   13.20
   5  10  -5    1.70    6.60
  -5  10   5    3.80   12.40
  -4 -10   5  561.54   25.80
   4 -10  -5  529.95   21.00
  -4 -10   5  522.25   25.90
  -4 -10   5  508.05   28.00
  -4 -10   5  593.84   35.80
   4 -10  -5  531.75   27.70
   4  10  -5  589.14   30.40
  -4  10   5  511.45   32.70
  -4  10   5  565.94   28.70
  -4  10   5  554.64   28.90
   4  10  -5  551.94   34.40
  -3 -10   5  313.87   27.40
  -3 -10   5  319.77   23.90
   3 -10  -5  308.97   16.50
  -3 -10   5  345.07   20.60
   3  10  -5  326.97   21.00
  -3  10   5  323.27   22.20
  -3  10   5  324.27   22.50
  -3  10   5  354.26   28.10
   2 -10  -5   29.00    7.70
   2 -10  -5   36.00   10.80
  -2 -10   5    6.80   11.40
  -2 -10   5   24.70    9.70
   2  10  -5    6.40    8.50
  -2  10   5   30.70   10.50
  -2  10   5   36.10   12.10
   2  10  -5   12.70   11.00
   2  10  -5   24.60    2.60
   1 -10  -5   -2.90   11.90
  -1 -10   5   -6.20   11.80
   1 -10  -5    2.80    6.80
  -1 -10   5   -3.90    8.00
   1 -10  -5    2.10    8.00
   1  10  -5   -0.70   10.10
   1  10  -5   -0.60    4.10
   1  10  -5   -8.10    8.50
  -1  10   5   -0.30   10.00
  -1  10   5    0.40    8.10
   0 -10  -5   13.60    8.20
   0 -10  -5    0.90    8.20
   0 -10  -5    6.60    7.10
   0 -10   5    2.40    8.60
   0  10  -5    6.10    5.70
   0  10   5   10.50    7.90
   0  10   5    2.50    8.50
   0  10  -5    6.80    9.40
  -1 -10  -5   89.69   14.10
   1 -10   5  121.49   13.20
  -1 -10  -5   88.39    9.90
  -1 -10  -5   91.69   15.10
  -1 -10  -5   94.29   11.30
   1 -10   5   95.89   14.00
  -1  10  -5  117.29   14.80
  -1  10  -5  125.99   14.10
   1  10   5   91.09    9.90
  -1  10  -5   93.79   17.00
   1  10   5  108.69   13.40
  -1  10  -5  113.39   13.00
  -2 -10  -5  104.89   12.00
  -2 -10  -5  116.69   16.50
  -2 -10  -5  108.59   15.50
   2 -10   5  109.79   14.70
   2 -10   5  131.49   15.20
   2  10   5  138.49   18.90
  -2  10  -5  111.29   13.30
  -2  10  -5  103.49   16.50
  -2  10  -5  131.79   15.40
  -2  10  -5  137.89   18.20
   2  10   5  117.89   11.90
   2  10   5  113.09    9.60
  -3 -10  -5  170.38   23.40
  -3 -10  -5   77.79   15.30
   3 -10   5   91.39    7.40
   3 -10   5  105.49    7.90
   3 -10   5   60.09   11.30
  -3 -10  -5   91.89    8.80
  -3  10  -5   99.09   12.90
  -3  10  -5  102.89   14.00
  -3  10  -5   88.79   13.00
   3  10   5   97.29    7.40
   3  10   5   78.49   12.80
  -4 -10  -5   13.70   13.30
  -4 -10  -5   -2.40   11.20
  -4 -10  -5    5.60    5.10
  -4  10  -5    7.10   10.20
  -4  10  -5   -6.20   10.30
  -5 -10  -5   11.70    4.40
  -5 -10  -5   -8.00   23.40
  -5 -10  -5  -18.70   10.90
  -5  10  -5    7.20   10.80
  -5  10  -5    2.00   19.00
   5  10   5    6.50   11.20
  -5  10  -5   -4.20    9.60
   5 -11  -5   -1.50    3.00
  -5 -11   5    5.50    9.10
  -5 -11   5  -24.40   13.50
  -5 -11   5   19.10   11.40
  -5  11   5   -0.30   12.40
   5  11  -5    0.80    4.50
  -5  11   5  -26.70   13.30
  -5  11   5    5.70   12.00
  -4 -11   5  158.28   20.10
   4 -11  -5  175.98   20.60
  -4 -11   5  190.98   27.40
  -4 -11   5  218.48   19.70
   4 -11  -5  207.98   15.80
  -4 -11   5  170.98   18.20
  -4  11   5  180.88   18.80
   4  11  -5  191.18   17.80
  -4  11   5  129.59   18.90
  -4  11   5  192.68   19.80
   4  11  -5  198.18   27.60
  -3 -11   5  546.95   26.00
  -3 -11   5  524.65   34.40
   3 -11  -5  557.44   22.40
  -3 -11   5  541.95   29.80
   3 -11  -5  499.05   19.90
  -3  11   5  522.45   27.30
  -3  11   5  524.75   27.80
  -3  11   5  545.75   34.50
   3  11  -5  541.35   27.50
   2 -11  -5   24.30   10.40
   2 -11  -5   21.30    7.80
  -2 -11   5   27.30   14.30
  -2 -11   5   28.30   10.80
  -2  11   5   28.40   11.30
  -2  11   5   31.60   10.40
   2  11  -5   16.50    9.20
  -2  11   5   65.89   14.80
   2  11  -5   33.10    3.50
   2  11  -5   13.10   12.10
   1 -11  -5  321.77   17.90
  -1 -11   5  341.37   21.20
   1 -11  -5  293.77   19.10
   1 -11  -5  353.36   21.20
  -1 -11   5  305.57   25.40
  -1  11   5  323.67   25.20
  -1  11   5  325.97   20.50
   1  11  -5  347.47   26.70
   1  11  -5  320.77   13.60
   1  11  -5  313.47   23.10
   0 -11   5   73.09   11.90
   0 -11  -5  108.49   12.20
   0 -11  -5   88.19   10.60
   0 -11  -5   93.29   15.50
   0 -11   5  109.89   19.80
   0 -11  -5   67.89   11.70
   0  11  -5   71.59    8.50
   0  11  -5   93.09   14.40
   0  11   5   94.59   12.00
   0  11  -5   72.89   13.40
  -1 -11  -5    1.90    9.50
  -1 -11  -5   -0.90   12.20
   1 -11   5   11.10   10.90
  -1 -11  -5    1.80   10.50
  -1  11  -5    3.20   10.10
  -1  11  -5   -4.10    9.50
   1  11   5    7.90    7.90
  -1  11  -5   -4.70   10.80
   1  11   5   -1.60    8.30
  -1  11  -5   11.50    7.60
  -2 -11  -5   48.00    8.70
  -2 -11  -5   64.49   14.90
   2 -11   5   68.49   13.80
  -2 -11  -5   69.29   16.10
  -2  11  -5   63.59   10.40
   2  11   5   70.39    7.10
  -2  11  -5   63.59   12.70
  -2  11  -5   54.49   11.60
   2  11   5   67.09    9.00
  -3 -11  -5   85.79   15.90
   3 -11   5   47.70   11.10
  -3 -11  -5   79.69    9.10
  -3 -11  -5   98.09   17.00
  -3  11  -5   67.69   12.30
  -3  11  -5   84.69   13.00
  -3  11  -5   69.79   12.90
  -4 -11  -5   35.60    7.00
  -4 -11  -5   22.50   13.50
   4 -11   5   31.30   15.50
  -4 -11  -5   54.89   16.40
  -4  11  -5   38.40   12.10
  -4  11  -5   28.70   10.80
   4  11   5   28.50   13.20
  -5 -11  -5  230.18   11.30
  -5 -11  -5  160.88   31.80
   5 -11   5  251.67   21.40
  -5 -11  -5  257.57   30.20
  -5  11  -5  233.58   22.80
   5  11   5  240.48   25.20
  -5  11  -5  244.68   21.30
  -5  11  -5  254.07   29.80
  -4 -12   5    0.60   19.10
   4 -12  -5    0.00    3.50
  -4 -12   5   -8.20   10.20
  -4 -12   5   13.20   16.90
   4 -12  -5   -0.30    9.80
  -4  12   5   14.10   13.40
  -4  12   5    6.60   13.70
  -4  12   5  -28.30   12.70
   4  12  -5   -5.40    7.70
   4  12  -5   26.50   16.00
   3 -12  -5  943.51   33.00
  -3 -12   5  943.61   45.70
   3 -12  -5  855.41   53.39
   3 -12  -5  959.30   30.70
  -3 -12   5  937.41   36.80
  -3  12   5  954.10   38.70
  -3  12   5  948.31   37.50
   3  12  -5  976.50   39.00
  -3  12   5  901.11   44.50
   2 -12  -5  127.69   14.20
  -2 -12   5  125.09   18.40
   2 -12  -5  151.78   18.60
  -2 -12   5  124.09   14.40
   2 -12  -5  127.79   15.30
   2  12  -5  140.09   18.90
   2  12  -5  128.89   20.20
  -2  12   5  106.79   17.00
  -2  12   5  122.79   14.10
  -2  12   5  128.59   15.30
   1 -12  -5   12.50   10.30
   1 -12  -5    2.80    8.20
  -1 -12   5   23.20   13.30
  -1 -12   5   21.60   10.80
   1 -12  -5   11.10    8.40
  -1  12   5    6.60    9.60
   1  12  -5   19.30    5.10
  -1  12   5    4.80    9.80
   1  12  -5   15.60   12.20
   1  12  -5   19.90   10.60
   0 -12   5  526.05   33.80
   0 -12  -5  460.25   31.80
   0 -12  -5  451.25   23.60
   0 -12  -5  431.66   25.80
   0 -12  -5  397.26   22.00
   0  12  -5  452.65   28.90
   0  12   5  469.95   23.70
   0  12  -5  438.56   19.60
   0  12  -5  486.25   29.90
  -1 -12  -5  608.24   32.50
  -1 -12  -5  601.04   36.30
  -1 -12  -5  631.04   26.90
   1 -12   5  634.44   33.80
  -1  12  -5  621.34   25.90
  -1  12  -5  627.54   29.70
   1  12   5  652.23   28.20
  -1  12  -5  652.13   33.30
  -2 -12  -5    5.30   11.80
   2 -12   5   15.00    5.70
   2 -12   5   21.10   11.60
  -2 -12  -5    1.20    7.70
  -2 -12  -5   12.80   13.80
   2  12   5    7.40    7.70
  -2  12  -5    4.90   17.60
   2  12   5    8.30    5.10
  -2  12  -5   14.20   10.80
   2  12   5   11.80   17.40
  -2  12  -5   10.60   10.70
  -2  12  -5   21.00    9.50
  -3 -12  -5   18.50   10.20
  -3 -12  -5  -12.50   13.10
   3 -12   5   -0.10   10.10
  -3 -12  -5    2.40   13.70
  -3 -12  -5    0.40    7.00
   3 -12   5   -1.70    2.20
  -3  12  -5   -5.40    9.50
  -3  12  -5   -2.30    9.60
   3  12   5   11.00   10.40
   3  12   5    1.00    1.80
  -3  12  -5    7.70   11.50
  -3  12  -5   -6.20   14.90
   4 -12   5  102.79   14.50
  -4 -12  -5  101.49    9.70
  -4 -12  -5   80.29   17.40
  -4 -12  -5   96.99   21.90
  -4  12  -5   81.59   13.30
  -4  12  -5  107.09   16.80
   4  12   5   98.29   15.80
  -4  12  -5  104.09   15.90
  -4  12  -5   81.39   19.40
  -4 -13   5   59.09   18.60
  -4 -13   5   87.09   14.20
  -4 -13   5   74.09   13.80
  -4  13   5   96.29   15.50
  -4  13   5   95.99   16.00
  -3 -13   5   52.09   12.30
  -3 -13   5    4.60   20.50
   3 -13  -5   15.50    5.90
   3 -13  -5   14.00    7.50
   3 -13  -5   18.20   11.80
  -3  13   5   12.20   12.80
  -3  13   5  -17.80   13.40
  -3  13   5   38.00   12.00
   3  13  -5   30.70   15.30
  -2 -13   5   34.90   11.50
   2 -13  -5   34.70   10.80
   2 -13  -5   20.20    9.00
   2 -13  -5   46.80   18.50
  -2 -13   5    8.40   15.00
  -2  13   5   32.90   12.10
  -2  13   5   37.50   10.90
  -2  13   5   -4.40   25.00
   1 -13  -5   49.10   12.10
  -1 -13   5   47.40   12.50
  -1 -13   5   42.70   15.80
   1 -13  -5   39.30   11.00
  -1  13   5    8.70   12.00
   1  13  -5   34.80   14.50
   1  13  -5   36.60    6.10
  -1  13   5   39.40   11.90
  -1  13   5   47.00   10.60
   0 -13   5   13.40   14.00
   0 -13  -5   19.00   10.80
   0 -13   5   29.80   11.70
   0 -13  -5   30.40   10.80
   0  13  -5   31.50   12.60
   0  13   5   21.80   10.10
   0  13   5   23.50    8.70
   0  13  -5   17.90    7.30
  -1 -13  -5  249.68   20.20
  -1 -13  -5  262.87   19.50
  -1 -13  -5  241.88   29.80
  -1 -13  -5  298.97   25.50
   1 -13   5  251.27   21.30
   1 -13   5  287.77   26.80
   1  13   5  285.67   19.20
   1  13   5  269.67   24.70
  -1  13  -5  284.77   28.40
  -1  13  -5  302.77   22.90
  -1  13  -5  225.68   25.60
  -1  13  -5  301.27   26.00
  -2 -13  -5   25.60   15.50
   2 -13   5   27.20   11.10
  -2 -13  -5   46.30   15.30
  -2 -13  -5   36.80    9.80
  -2 -13  -5   50.79   11.90
   2 -13   5   36.40   12.80
   2 -13   5   58.89   13.10
   2  13   5   31.60   20.10
  -2  13  -5   35.60   12.80
  -2  13  -5   41.70   10.90
  -2  13  -5   50.89   13.40
   2  13   5   51.79   10.40
   2  13   5   43.00    6.70
  -3 -13  -5   24.80   11.10
   3 -13   5   25.80   11.90
   3 -13   5   20.70   10.50
  -3 -13  -5   18.10    8.20
  -3 -13  -5    6.80   13.80
  -3 -13  -5   11.00   14.40
  -3  13  -5   22.50   15.70
   3  13   5   19.40   12.40
  -3  13  -5   21.50   11.00
  -3  13  -5   21.40   11.40
  -3  13  -5   21.20   14.30
  -4 -13  -5  -16.40   14.90
  -4 -13  -5    5.10   15.00
  -4 -13  -5   23.20    7.70
  -4  13  -5   15.90   11.90
  -4  13  -5    9.30   10.30
  -4  13  -5   13.80   12.20
  -3 -14   5   14.70   16.00
  -3 -14   5   14.80   11.20
   3 -14  -5    7.80    2.60
  -3  14   5   26.60   13.20
   3  14  -5    3.50   10.00
  -3  14   5    6.30   21.10
  -2 -14   5  135.09   16.70
   2 -14  -5  131.79   16.50
   2 -14  -5  134.29   14.90
  -2 -14   5  113.49   22.60
   2  14  -5  100.29   15.60
   2  14  -5  126.39   20.50
  -2  14   5  130.79   17.10
  -2  14   5  127.29   15.30
  -2  14   5  118.79   20.00
   1 -14  -5   54.39   15.10
  -1 -14   5   57.89   17.80
  -1 -14   5   79.49   15.90
   1 -14  -5   75.99   11.80
   1  14  -5   57.59   21.00
  -1  14   5   48.30   14.90
   1  14  -5   51.99   14.60
   1  14  -5   66.69    7.20
  -1  14   5   74.49   12.00
  -1  14   5   63.89   13.60
   0 -14  -5    6.10   10.90
   0 -14  -5    6.10   10.30
   0 -14   5    0.60   10.90
   0 -14   5    5.60   15.40
   0 -14  -5    6.10   10.60
   0  14   5    4.80   10.10
   0  14  -5   15.90   12.80
   0  14  -5   15.40    7.70
   0  14   5   -0.40   11.80
   0  14  -5   13.70   13.20
   0  14   5    9.60    9.70
  -1 -14  -5   19.80    9.90
  -1 -14  -5   14.80   10.60
  -1 -14  -5   47.90   16.50
   1 -14   5   42.60   15.90
   1 -14   5   39.00   12.30
  -1 -14  -5    4.70   11.70
  -1  14  -5   10.70   14.70
   1  14   5   28.70    7.70
   1  14   5   15.40   12.40
  -1  14  -5   21.00   12.60
  -1  14  -5   19.60   12.20
  -1  14  -5   14.50    8.70
   1  14   5   21.80   10.20
  -2 -14  -5  141.09   16.60
   2 -14   5  145.89   18.10
  -2 -14  -5  127.79   19.70
   2 -14   5  163.58   18.10
  -2 -14  -5  129.09   15.50
   2  14   5  141.79   11.10
  -2  14  -5  142.69   18.50
  -2  14  -5  126.29   19.80
  -2  14  -5  140.19   20.40
  -2  14  -5  132.49   14.20
  -3 -14  -5  152.38   16.00
  -3 -14  -5  115.59   21.00
   3 -14   5  120.99   16.10
  -3 -14  -5  129.89   20.10
  -3  14  -5  134.29   17.60
  -3  14  -5  185.08   19.90
  -3  14  -5  124.79   16.60
  -2 -15   5   34.30   19.10
   2 -15  -5   54.39   13.60
   2 -15  -5   37.80   17.40
  -2 -15   5   38.90   12.70
   2  15  -5   17.40   12.60
  -2  15   5   52.99   12.60
  -2  15   5   27.50   13.20
   1 -15  -5   18.60   11.70
  -1 -15   5   28.60   13.20
   1 -15  -5   42.50   11.60
   1 -15  -5   23.20   12.60
  -1  15   5   23.50   10.30
   1  15  -5   10.10   12.70
   1  15  -5   20.10    5.80
  -1  15   5   55.29   20.90
   1  15  -5   46.20   17.90
   0 -15  -5    2.00   10.30
   0 -15  -5   -0.50   11.60
   0 -15   5   11.60   15.20
   0 -15  -5   17.30   11.60
   0 -15   5    4.40   17.10
   0  15  -5    5.70    7.70
   0  15  -5    6.00   15.30
   0  15  -5  -18.70   12.50
   0  15   5   12.50   11.50
   0  15   5   -0.50    8.10
  -1 -15  -5   36.60   13.80
  -1 -15  -5   41.70   16.70
  -1 -15  -5   67.39   19.80
  -1 -15  -5   58.69   12.80
   1 -15   5   48.40   16.30
  -1  15  -5   22.10   13.40
  -1  15  -5   58.49   11.00
  -1  15  -5   62.89   18.90
   1  15   5   53.79    8.80
   2 -15   5    1.70    3.10
  -2 -15  -5   13.20   16.40
  -2 -15  -5   -3.40   16.10
  -2 -15  -5   21.70   10.40
   2 -15   5   24.90   14.70
  -2  15  -5    4.90   10.60
  -2  15  -5   16.50   12.90
   2  15   5   10.10    4.40
  -7   0   6    2.50    7.00
  -7   0   6  -16.40    7.90
  -7   0   6    0.00    7.40
  -7   0   6   -4.50    6.90
  -7   0   6   -8.90    8.00
  -6   0   6  272.17   17.80
  -6   0   6  273.67   18.60
  -6   0   6  302.77   19.70
  -6   0   6  330.47   17.00
  -6   0   6  282.27   18.00
  -5   0   6   20.50    7.30
  -5   0   6    5.40    7.90
  -5   0   6   -3.90    6.20
  -5   0   6    6.50    5.40
  -5   0   6    3.80    7.00
  -4   0   6   58.89    7.70
  -4   0   6   65.69    9.20
  -4   0   6   50.49    7.30
   4   0  -6   50.49    7.20
  -3   0   6   -0.50    4.60
  -3   0   6   -0.70    2.80
   3   0  -6   -0.80    4.40
  -3   0   6   -7.10    5.80
   3   0  -6   -1.90    4.90
  -3   0   6   -0.70    4.90
  -1   0   6   -3.10    4.00
  -1   0   6    1.70    1.80
   1   0  -6    3.30    2.00
   1   0  -6    2.00    4.40
  -1   0   6    3.70    4.20
  -1   0   6    4.50    4.20
   1   0  -6   -2.10    3.90
   0   0   6 2639.24   72.49
   0   0  -6 2784.22   72.59
   0   0   6 2685.03   72.49
   0   0  -6 2663.33   74.09
   0   0   6 2645.74   71.99
   0   0  -6 2749.92   72.79
   0   0  -6 2736.93   72.09
   1   0   6    3.60    4.20
  -1   0  -6    0.70    4.50
   1   0   6    0.80    4.10
   1   0   6    1.20    3.40
   2   0   6  626.64   18.20
  -2   0  -6  644.84   23.90
  -2   0  -6  637.44   21.60
   2   0   6  604.34   21.30
  -3   0  -6   -3.40    5.80
  -3   0  -6   -5.60    5.20
   3   0   6    0.00    2.60
  -3   0  -6    6.20    2.80
  -3   0  -6    0.40    3.10
   3   0   6    3.20    5.90
  -4   0  -6  158.68    8.00
   4   0   6  166.18    8.20
  -4   0  -6  154.38    8.40
  -4   0  -6  179.98   17.10
   4   0   6  150.88   13.20
  -4   0  -6  202.58   13.80
  -5   0  -6   18.30    8.40
  -5   0  -6   -1.00    4.50
  -5   0  -6   11.00    8.90
   5   0   6   10.80    8.60
  -6   0  -6  179.28   21.80
   6   0   6  197.48   17.70
  -6   0  -6  175.38   17.20
  -6   0  -6  176.38    9.90
  -6   0  -6  192.08   10.90
  -6   0  -6  173.28    9.70
  -7   0  -6   -5.40    3.50
  -7   0  -6   -3.20    3.70
  -7   0  -6   21.00    9.80
  -7   0  -6   -8.40    9.60
  -7   0  -6  -17.60    9.30
  -7   0  -6   -0.60    4.40
  -7  -1   6    4.60    7.60
  -7  -1   6   -7.10    8.50
  -7  -1   6    6.00    7.00
  -7  -1   6    2.30    8.80
  -7  -1   6   -3.60    7.00
  -7   1   6  -13.30    7.10
  -7   1   6    7.60    7.60
  -7   1   6    8.10    9.60
  -7   1   6    3.10    8.30
  -7   1   6   -2.30    6.90
  -6  -1   6  502.35   22.40
  -6  -1   6  483.95   22.60
  -6  -1   6  503.75   25.40
  -6  -1   6  484.15   23.80
  -6   1   6  511.95   24.30
  -6   1   6  512.25   23.80
  -6   1   6  515.75   24.90
  -6   1   6  520.25   22.80
  -6   1   6  537.25   21.60
  -5  -1   6 2006.80   61.39
  -5  -1   6 1986.10   60.19
  -5  -1   6 1944.71   58.29
  -5  -1   6 2038.80   58.69
  -5  -1   6 2068.59   58.99
  -5   1   6 1999.00   59.89
  -5   1   6 1992.60   59.59
  -5   1   6 2035.70   58.29
  -5   1   6 2020.10   58.69
  -5   1   6 1992.60   60.69
   4  -1  -6  370.96   16.00
  -4  -1   6  377.76   16.70
  -4  -1   6  363.56   18.30
  -4  -1   6  372.26   17.80
  -4  -1   6  373.66   14.90
  -4   1   6  392.86   16.20
  -4   1   6  364.76   18.20
  -4   1   6  376.96   16.20
   4   1  -6  355.36   18.60
  -3  -1   6 1913.51   54.99
  -3  -1   6 1926.81   50.99
   3  -1  -6 1800.32   51.99
  -3  -1   6 1862.51   53.29
   3  -1  -6 1884.81   52.99
   3   1  -6 1924.51   53.59
  -3   1   6 1804.42   51.99
  -3   1   6 1829.02   54.39
  -3   1   6 1830.92   52.89
   3   1  -6 1981.00   54.99
   2  -1  -6   79.39    7.20
  -2  -1   6   73.59    8.20
  -2  -1   6   92.19    9.80
   2  -1  -6   73.59    8.10
  -2   1   6   80.39    8.30
   2   1  -6   82.19    9.50
  -2   1   6   73.89    7.60
  -2   1   6   75.79    6.70
   2   1  -6   80.99    7.30
  -2   1   6   84.69    7.10
  -1  -1   6   33.80    5.10
   1  -1  -6   23.40    4.40
  -1  -1   6   26.90    4.50
   1  -1  -6   22.40    3.50
  -1  -1   6   18.10    5.20
   1  -1  -6   27.30    4.70
  -1   1   6   24.80    5.40
  -1   1   6   25.30    3.40
  -1   1   6   26.40    5.10
   1   1  -6   24.40    5.60
   1   1  -6   24.80    2.50
   1   1  -6   24.90    4.80
   0  -1   6   89.39    7.00
   0  -1   6   82.09    7.10
   0  -1   6   79.59    9.90
   0  -1  -6   96.39    8.10
   0  -1  -6   89.49    7.30
   0  -1  -6   89.19    7.70
   0   1   6   80.69    7.30
   0   1  -6   92.79    8.00
   0   1  -6   91.29   10.30
   0   1   6   96.69    7.50
   0   1   6   93.19    7.60
   0   1  -6   93.69    7.00
   0   1  -6   82.89    6.50
   1  -1   6    0.90    4.30
  -1  -1  -6    3.80    4.70
   1  -1   6    2.40    3.00
  -1  -1  -6    3.40    4.70
  -1  -1  -6    0.30    3.40
   1  -1   6    7.00    3.60
   1   1   6    2.20    4.10
  -1   1  -6    5.30    2.90
  -1   1  -6    1.70    5.70
   1   1   6    7.40    3.80
   1   1   6    2.60    4.40
  -1   1  -6    1.60    4.50
   2  -1   6   70.59    6.30
   2  -1   6   68.09    5.10
  -2  -1  -6   68.29    6.70
  -2  -1  -6   75.39    8.80
   2  -1   6   57.59    7.00
  -2  -1  -6   65.79    7.90
  -2   1  -6   71.09    4.90
  -2   1  -6   67.59    7.20
   2   1   6   73.19    8.70
  -2   1  -6   75.29   10.30
   2   1   6   63.79    3.40
   2   1   6   51.89    7.30
  -3  -1  -6   80.29    9.80
  -3  -1  -6   82.89    7.30
   3  -1   6   94.49    6.80
   3  -1   6   91.19    9.00
  -3  -1  -6   76.19    7.60
  -3   1  -6   88.89    5.20
  -3   1  -6  100.49    6.90
   3   1   6   95.99    9.80
  -3   1  -6   98.79    9.10
  -3   1  -6   76.89    9.70
  -4  -1  -6 1367.86   41.30
  -4  -1  -6 1316.97   38.20
  -4  -1  -6 1327.17   35.60
   4  -1   6 1311.07   37.90
   4  -1   6 1358.06   42.40
  -4  -1  -6 1348.47   46.30
  -4   1  -6 1280.27   36.20
  -4   1  -6 1320.17   42.10
  -4   1  -6 1334.57   46.60
   4   1   6 1344.07   41.40
  -4   1  -6 1378.46   43.30
   5  -1   6  343.07   14.30
  -5  -1  -6  367.76   24.40
  -5  -1  -6  351.96   11.60
  -5  -1  -6  357.56   18.90
  -5  -1  -6  329.07   14.50
   5  -1   6  331.37   20.20
  -5   1  -6  331.17   11.70
   5   1   6  342.17   19.60
  -5   1  -6  339.77   23.40
  -5   1  -6  364.26   14.60
  -5   1  -6  353.16   20.00
  -6  -1  -6   56.89   10.10
  -6  -1  -6   57.79    7.00
  -6  -1  -6   50.29    6.30
  -6  -1  -6   48.60    4.60
  -6  -1  -6   36.40   11.30
   6  -1   6   48.30   10.90
  -6   1  -6   47.90   10.30
  -6   1  -6   49.30    5.10
  -6   1  -6   53.69   12.60
   6   1   6   43.40    9.70
  -6   1  -6   47.50    6.60
  -7  -1  -6    7.90    5.10
  -7  -1  -6   10.40    9.10
  -7  -1  -6   14.60   11.00
  -7  -1  -6   10.50    5.00
  -7  -1  -6    7.30   11.60
  -7   1  -6    0.10   12.10
  -7   1  -6   13.10   11.40
  -7   1  -6   -3.00    9.40
  -7   1  -6   12.00    5.70
  -7  -2   6    3.60   12.50
  -7  -2   6    3.30    7.10
  -7  -2   6   11.40    8.30
  -7  -2   6    7.10    7.70
  -7  -2   6    0.10    9.10
  -7   2   6    4.30    9.20
  -7   2   6   -9.70    9.00
  -7   2   6  -10.40    6.50
  -6  -2   6  671.83   27.60
  -6  -2   6  648.34   25.10
  -6  -2   6  697.23   30.50
  -6  -2   6  657.63   26.60
  -6  -2   6  684.93   26.60
  -6   2   6  667.83   28.20
  -6   2   6  587.94   28.30
  -6   2   6  662.93   24.70
  -6   2   6  654.23   24.50
  -6   2   6  642.94   28.40
  -5  -2   6    2.10    5.40
  -5  -2   6   -2.40    7.30
  -5  -2   6    4.00    6.10
  -5  -2   6    9.70    8.40
   5  -2  -6   11.60    6.90
  -5  -2   6    3.70    7.10
  -5   2   6   13.20    6.40
  -5   2   6    6.20    8.20
  -5   2   6   20.60    6.20
  -5   2   6   22.70    6.90
  -5   2   6   21.10    8.70
  -4  -2   6   -3.50    5.90
  -4  -2   6   -0.70    6.10
   4  -2  -6   21.80    6.00
  -4  -2   6   -1.30    3.70
  -4  -2   6    2.80    7.00
  -4   2   6    7.30    7.30
  -4   2   6   10.70    4.40
  -4   2   6    9.80    5.70
   4   2  -6    1.60    7.10
  -3  -2   6    9.20    3.10
   3  -2  -6   25.00    5.30
  -3  -2   6   16.60    6.00
  -3  -2   6   21.70    6.90
  -3   2   6   14.70    3.50
  -3   2   6    9.50    5.20
   3   2  -6    9.30    6.10
  -3   2   6    1.90    5.90
  -2  -2   6  404.46   18.00
   2  -2  -6  365.86   14.50
   2  -2  -6  374.36   12.40
  -2  -2   6  364.76   15.10
  -2  -2   6  381.26   13.70
  -2   2   6  373.16   16.20
  -2   2   6  383.46   15.00
   2   2  -6  374.26   15.20
   2   2  -6  408.66   17.70
   1  -2  -6 1669.83   46.90
  -1  -2   6 1647.44   49.40
   1  -2  -6 1676.93   46.70
  -1  -2   6 1710.73   46.90
   1  -2  -6 1669.03   46.20
  -1  -2   6 1673.73   46.00
  -1   2   6 1716.83   47.50
   1   2  -6 1618.54   48.90
   1   2  -6 1688.03   46.10
   1   2  -6 1722.03   47.00
  -1   2   6 1661.23   46.90
  -1   2   6 1691.63   46.80
   0  -2   6  125.59    7.50
   0  -2   6  124.79   11.30
   0  -2   6  120.89    7.90
   0  -2  -6  132.29    8.20
   0  -2  -6  130.29    9.30
   0   2   6  117.89    8.70
   0   2   6  109.59    8.40
   0   2  -6  112.29   11.80
   0   2   6  115.39    7.60
   0   2  -6  124.09    8.00
   0   2   6  120.59    8.80
   0   2  -6  123.89    7.50
  -1  -2  -6   53.49    5.70
   1  -2   6   65.79    7.20
  -1  -2  -6   80.29    9.40
   1  -2   6   74.59    8.50
  -1  -2  -6   82.29    7.40
   1  -2   6   71.49    5.30
   1   2   6   72.69    8.90
  -1   2  -6   81.09    8.70
   1   2   6   79.69    7.90
  -1   2  -6   74.89    8.00
  -1   2  -6   72.49    5.20
   1   2   6   71.99    5.00
   1   2   6   71.89    7.60
   2  -2   6 2124.39   60.89
  -2  -2  -6 2141.29   59.89
  -2  -2  -6 2175.08   63.49
   2  -2   6 2154.78   56.99
  -2  -2  -6 2139.19   59.19
   2  -2   6 2168.88   59.19
  -2   2  -6 2207.58   61.09
   2   2   6 2279.97   63.79
  -2   2  -6 2189.58   59.09
  -2   2  -6 2167.48   56.99
   2   2   6 2110.79   59.79
  -3  -2  -6 3670.03   98.79
   3  -2   6 3669.73  101.19
   3  -2   6 3690.03   98.69
  -3  -2  -6 3683.13   99.79
  -3  -2  -6 3741.43  104.69
   3   2   6 3643.34   99.79
   3   2   6 3633.34  104.29
  -3   2  -6 3826.02  105.09
  -3   2  -6 3608.24   95.59
  -3   2  -6 3774.02  101.39
  -3   2  -6 3695.73   98.69
  -4  -2  -6    4.70    7.50
  -4  -2  -6    9.50    5.60
   4  -2   6   13.80    7.30
  -4  -2  -6    5.90    5.10
   4  -2   6    4.60    4.60
  -4   2  -6    6.20    7.30
  -4   2  -6   10.90    5.10
  -4   2  -6    7.90    7.60
   4   2   6    9.80    6.30
   5  -2   6   23.20    9.30
  -5  -2  -6   23.70    7.50
  -5  -2  -6   33.30   10.30
  -5  -2  -6   25.50    6.20
   5  -2   6   27.70    5.90
  -5   2  -6   17.80   10.30
   5   2   6   20.30    7.70
  -5   2  -6   26.30   10.30
  -5   2  -6   29.60    6.40
  -6  -2  -6  170.48   12.50
  -6  -2  -6  151.48   20.60
  -6  -2  -6  157.18   21.10
  -6  -2  -6  166.98   22.50
  -6   2  -6  174.28   18.10
  -6   2  -6  166.08   21.80
  -6   2  -6  184.78   12.80
   6   2   6  177.78   16.10
  -7  -2  -6    8.60    6.10
  -7  -2  -6   11.90    5.80
  -7  -2  -6   16.70   11.60
  -7  -2  -6   16.40    8.90
  -7  -2  -6   12.50   12.40
  -7   2  -6   19.60   10.60
  -7   2  -6    1.80    6.20
  -7  -3   6    7.50    7.20
  -7  -3   6   12.50    8.50
  -7  -3   6   18.00   11.00
  -7  -3   6   12.20    8.60
  -7  -3   6    6.50    7.50
  -7   3   6   17.00   10.30
  -7   3   6   20.80    7.00
  -7   3   6   -4.40   10.20
  -7   3   6    9.60    7.80
  -6  -3   6    3.20   10.60
  -6  -3   6   -2.90    6.10
  -6  -3   6   20.40    8.60
  -6  -3   6   -2.60    7.50
  -6  -3   6   -8.10    5.80
  -6   3   6    0.80    8.90
  -6   3   6    4.40    6.40
  -6   3   6   -6.90    9.20
  -6   3   6    6.00    7.10
  -5  -3   6  359.36   16.60
  -5  -3   6  386.26   17.70
  -5  -3   6  375.16   23.00
   5  -3  -6  370.16   17.00
  -5  -3   6  381.46   19.50
  -5  -3   6  398.56   19.50
  -5   3   6  342.57   32.10
  -5   3   6  400.06   17.20
  -5   3   6  350.96   13.50
  -4  -3   6  446.06   17.20
  -4  -3   6  427.96   19.30
  -4  -3   6  458.95   23.30
   4  -3  -6  451.25   17.70
  -4   3   6  438.86   20.70
  -4   3   6  454.75   17.70
   4   3  -6  449.26   23.10
   3  -3  -6  638.24   21.60
  -3  -3   6  646.64   23.20
  -3  -3   6  650.93   20.10
   3  -3  -6  650.83   24.20
  -3  -3   6  680.63   26.60
  -3   3   6  637.14   23.60
   3   3  -6  605.74   25.60
  -3   3   6  645.74   24.40
  -3   3   6  642.94   21.70
   2  -3  -6 5498.45  143.89
  -2  -3   6 5326.67  147.29
  -2  -3   6 5477.65  144.79
  -2  -3   6 5410.76  143.59
   2  -3  -6 5582.24  145.49
  -2   3   6 5547.34  145.09
  -2   3   6 5411.56  145.49
   2   3  -6 5318.67  147.09
  -2   3   6 5449.75  143.99
   1  -3  -6    1.50    4.50
  -1  -3   6    2.90    6.30
  -1  -3   6  -10.20    4.50
  -1  -3   6    5.30    3.30
   1  -3  -6    3.40    4.80
   1  -3  -6   -1.80    5.00
  -1   3   6   -2.40    4.90
  -1   3   6    7.90    4.30
  -1   3   6   -7.90    4.40
   1   3  -6    5.00    3.20
   0  -3   6  373.76   17.40
   0  -3   6  361.66   13.50
   0  -3  -6  357.06   14.10
   0  -3  -6  374.86   13.70
   0  -3   6  359.66   13.70
   0  -3  -6  386.76   16.50
   0   3  -6  342.27   15.00
   0   3   6  360.06   13.60
   0   3   6  372.66   15.70
   0   3   6  384.66   14.50
   0   3  -6  370.26   13.40
   0   3  -6  368.46   17.60
   0   3   6  360.56   14.00
  -1  -3  -6 2020.40   55.09
   1  -3   6 1927.61   53.19
   1  -3   6 2059.99   58.49
  -1  -3  -6 2036.90   57.89
   1  -3   6 1961.80   55.09
  -1  -3  -6 2011.50   53.09
  -1  -3  -6 1962.00   54.89
   1  -3   6 1953.40   55.39
  -1   3  -6 2015.00   55.59
  -1   3  -6 1904.11   57.89
   1   3   6 2025.60   57.89
   1   3   6 1970.00   53.19
   1   3   6 1973.50   54.89
  -1   3  -6 2013.10   53.29
  -2  -3  -6    5.00    4.90
   2  -3   6    3.00    4.70
   2  -3   6    2.10    2.10
  -2  -3  -6    9.00    4.80
  -2  -3  -6    9.00    6.10
   2  -3   6    7.30    6.10
   2   3   6    1.50    4.50
  -2   3  -6    2.80    5.90
  -2   3  -6   -1.40    4.60
   2   3   6    1.50    5.60
  -3  -3  -6   91.09    9.00
  -3  -3  -6   92.49   12.60
   3  -3   6   77.79    8.90
  -3  -3  -6   85.29    8.90
   3  -3   6  110.39   12.30
   3   3   6   91.79    9.30
  -3   3  -6   87.59   10.40
   3   3   6   84.19   10.10
  -3   3  -6   92.69    9.60
  -3   3  -6   96.09    9.30
   4  -3   6   17.70    5.90
  -4  -3  -6   23.70    8.80
   4  -3   6   16.90   14.00
  -4  -3  -6   15.20    6.00
   4   3   6   10.20    6.10
  -4   3  -6   19.00    6.00
  -4   3  -6   24.50    8.80
  -4   3  -6   -0.70    7.80
  -5  -3  -6   27.30   12.30
   5  -3   6   26.60    6.60
  -5  -3  -6   30.80    7.20
  -5  -3  -6    9.80    9.70
   5  -3   6   29.00    9.50
  -5   3  -6   14.50    9.20
   5   3   6   23.50    7.20
  -5   3  -6   20.70    6.80
  -5   3  -6    7.20   10.00
  -6  -3  -6  277.37   24.70
  -6  -3  -6  249.18   16.70
  -6  -3  -6  267.67   15.50
  -6  -3  -6  232.78   25.00
   6  -3   6  247.58   14.60
  -6   3  -6  257.07   15.80
  -6   3  -6  274.07   20.40
  -6   3  -6  292.07   25.20
   6   3   6  299.57   17.70
  -7  -3  -6  146.89   12.30
  -7  -3  -6  115.69   20.60
  -7  -3  -6  151.78   15.40
  -7  -3  -6  125.89   18.40
  -7  -3  -6  144.69   13.40
  -7   3  -6  144.19   13.90
  -7   3  -6  155.98   18.80
  -7   3  -6  130.29   18.80
  -7  -4   6   32.60    8.80
  -7  -4   6   46.60   10.40
  -7  -4   6   41.40    9.10
  -7  -4   6   43.80    7.50
  -7  -4   6   56.39   13.60
  -7   4   6   23.50   12.10
  -7   4   6   52.59   10.40
  -7   4   6   55.49    7.90
  -7   4   6   40.90   12.50
  -6  -4   6   11.70   10.00
  -6  -4   6  -12.00    6.00
  -6  -4   6   -4.80    7.50
  -6  -4   6    1.00    5.30
  -6  -4   6  -11.00    6.90
  -6   4   6   -9.50    9.60
  -6   4   6   -1.80    9.10
  -5  -4   6   84.99   11.10
   5  -4  -6   86.59    8.60
  -5  -4   6   98.29    9.40
  -5  -4   6   77.59   12.30
  -5  -4   6   70.89    8.20
  -5   4   6   68.69    8.10
  -5   4   6   73.29   11.70
  -5   4   6   76.99   12.20
  -4  -4   6  667.53   24.80
  -4  -4   6  669.93   29.70
  -4  -4   6  635.44   24.80
   4  -4  -6  732.63   30.00
   4  -4  -6  654.33   22.80
   4   4  -6  647.44   29.20
  -4   4   6  639.74   22.90
  -4   4   6  638.44   26.20
  -3  -4   6   93.79    9.10
   3  -4  -6  102.49    9.00
   3  -4  -6  123.09   12.30
  -3  -4   6  117.99   15.00
  -3  -4   6  100.69    8.20
   3   4  -6  119.59   14.10
  -3   4   6   89.39    9.90
  -3   4   6   95.99   12.20
  -3   4   6   98.49    9.20
  -2  -4   6  177.08    9.60
  -2  -4   6  151.58   11.70
  -2  -4   6  168.48    7.80
   2  -4  -6  195.28   10.70
   2  -4  -6  170.18   12.60
  -2  -4   6  181.68   15.40
   2   4  -6  179.58   15.10
  -2   4   6  177.58   10.70
  -2   4   6  180.98   13.60
  -2   4   6  156.68   12.00
   2   4  -6  188.08    8.90
  -1  -4   6  227.08    9.60
  -1  -4   6  226.78   11.90
  -1  -4   6  214.08   16.20
   1  -4  -6  224.78   11.30
   1  -4  -6  201.18   12.20
  -1   4   6  223.08   13.50
   1   4  -6  226.88    9.70
   1   4  -6  232.58   16.00
  -1   4   6  226.38   11.40
   1   4  -6  215.28   11.60
  -1   4   6  226.58   12.60
   0  -4  -6  135.79   12.10
   0  -4   6  119.19    8.70
   0  -4   6  124.19   14.10
   0  -4   6  127.29    8.50
   0  -4  -6  112.29    8.80
   0  -4   6  123.79   10.40
   0  -4  -6  115.29    8.90
   0   4  -6  111.29   10.00
   0   4   6  119.89    9.10
   0   4   6  128.39   10.10
   0   4   6  117.69   11.40
   0   4  -6  135.79   13.30
  -1  -4  -6   21.70    5.70
   1  -4   6   51.59    9.10
  -1  -4  -6   21.40    6.80
  -1  -4  -6   38.30    4.50
   1  -4   6   33.30    6.10
   1  -4   6   34.80    6.60
   1  -4   6   39.60    4.20
   1   4   6   27.90    6.50
  -1   4  -6   43.30    6.50
  -1   4  -6   41.40    8.50
   1   4   6   34.20    4.30
   1   4   6   34.70    5.20
   2  -4   6 1836.02   52.49
  -2  -4  -6 1832.22   51.39
   2  -4   6 1837.12   53.39
  -2  -4  -6 1815.52   52.19
  -2  -4  -6 1854.31   48.40
  -2  -4  -6 1853.11   56.29
   2  -4   6 1817.22   48.40
   2   4   6 1808.12   51.29
   2   4   6 1849.91   55.99
  -2   4  -6 1830.62   55.79
   2   4   6 1819.62   48.40
  -2   4  -6 1862.71   52.49
  -2   4  -6 1864.11   53.49
  -3  -4  -6   40.70    6.00
   3  -4   6   35.30    6.40
   3  -4   6   26.50    7.40
  -3  -4  -6   35.40    6.40
  -3  -4  -6   38.10    8.50
  -3   4  -6   32.80    7.90
   3   4   6   33.40    8.00
   3   4   6   42.30    6.00
  -3   4  -6   39.80    9.30
  -3   4  -6   36.80    6.70
   4  -4   6  334.97   16.30
  -4  -4  -6  342.27   15.50
   4  -4   6  340.67   19.20
  -4  -4  -6  340.47   23.60
  -4  -4  -6  349.87   22.60
   4   4   6  350.26   20.80
  -4   4  -6  336.07   20.90
   4   4   6  350.36   15.90
  -4   4  -6  356.46   16.90
  -4   4  -6  351.76   19.90
  -5  -4  -6  824.62   27.80
   5  -4   6  826.32   28.20
   5  -4   6  768.92   31.70
  -5  -4  -6  818.22   37.50
  -5  -4  -6  763.12   35.30
  -5   4  -6  790.82   28.30
   5   4   6  788.02   27.90
  -5   4  -6  779.02   37.60
  -5   4  -6  759.92   36.20
  -5   4  -6  810.42   32.50
   5   4   6  777.92   34.80
  -6  -4  -6   55.19   13.20
  -6  -4  -6   65.79    9.30
   6  -4   6   57.99    8.60
  -6  -4  -6   34.60   13.20
  -6   4  -6   40.70    8.60
  -6   4  -6   53.09   12.60
  -6   4  -6   36.50   12.20
  -6   4  -6   68.19   12.40
   6   4   6   56.69   14.20
  -7  -4  -6   51.69   27.40
  -7  -4  -6   71.39    9.90
  -7  -4  -6   87.49    9.80
  -7  -4  -6   66.29    9.60
  -7   4  -6   55.89   12.90
  -7   4  -6   84.09   16.50
  -7   4  -6   71.19   12.60
  -7   4  -6   57.29   14.00
  -7  -5   6    2.50    7.30
  -7  -5   6   -9.30    8.50
  -7  -5   6   -2.20    4.90
  -7  -5   6    3.20   11.30
  -7  -5   6   -7.70    6.70
  -7   5   6    9.40    6.20
  -7   5   6    6.30    8.00
  -7   5   6   10.30   11.80
  -7   5   6    0.90   10.60
  -6  -5   6  232.78   23.30
  -6  -5   6  232.38   16.70
  -6  -5   6  219.98   11.50
  -6  -5   6  218.18   17.40
  -6  -5   6  200.18   15.90
  -6   5   6  216.88   20.20
  -6   5   6  235.18   20.60
  -6   5   6  234.78   13.90
  -5  -5   6  155.58   15.80
   5  -5  -6  165.78   12.20
  -5  -5   6  152.78   13.60
   5  -5  -6  187.88   16.20
  -5   5   6  153.08   17.60
   5   5  -6  155.38   20.40
  -5   5   6  157.68   12.10
  -5   5   6  159.58   17.40
   4  -5  -6    2.40    7.80
  -4  -5   6   -0.90    7.60
  -4  -5   6    0.10    5.10
  -4  -5   6   -0.30    3.40
   4  -5  -6   12.00    6.10
  -4  -5   6    9.30    9.20
  -4   5   6    3.20    5.80
  -4   5   6   14.50    9.60
  -4   5   6    4.10    8.40
   4   5  -6    0.20    9.00
   4   5  -6    3.50    4.40
   3  -5  -6   10.50    6.90
  -3  -5   6    4.30    2.60
  -3  -5   6    0.10    4.90
  -3  -5   6   -0.10    8.50
   3  -5  -6    4.10    5.00
  -3  -5   6    1.00    6.50
   3   5  -6   10.50    7.90
  -3   5   6   -6.00    6.90
   3   5  -6   -1.80    3.50
  -3   5   6    5.90    5.00
  -3   5   6    3.10    6.50
  -2  -5   6  141.29    6.90
  -2  -5   6  143.39   11.60
  -2  -5   6  138.19   16.30
  -2   5   6  178.78   12.50
   2   5  -6  135.69   15.20
   2   5  -6  145.39    9.50
  -2   5   6  198.68   10.90
   1  -5  -6 1090.79   31.60
  -1  -5   6  917.31   31.30
   1  -5  -6 1209.18   35.70
   1  -5  -6 1049.49   30.70
  -1  -5   6  930.11   31.80
   1  -5  -6 1060.29   32.30
  -1  -5   6  934.31   29.10
  -1   5   6 1033.50   32.50
  -1   5   6 1009.60   31.30
   1   5  -6 1024.00   32.10
   1   5  -6  948.41   29.10
  -1   5   6 1128.39   34.80
   1   5  -6  931.81   35.30
   0  -5   6  279.17   19.20
   0  -5  -6  225.48   12.30
   0  -5  -6  235.28   12.10
   0  -5   6  229.38   13.30
   0  -5  -6  232.38   14.40
   0  -5   6  232.38   11.60
   0  -5  -6  274.77   15.70
   0  -5   6  241.78   11.50
   0   5   6  237.68   12.80
   0   5   6  257.07   12.30
   0   5   6  253.87   14.70
   0   5  -6  231.78   11.40
   1  -5   6   29.40    4.20
  -1  -5  -6   26.10    4.70
   1  -5   6   37.40    8.70
  -1  -5  -6   22.80    7.10
  -1  -5  -6   26.00    6.10
   1   5   6   21.10    6.80
   1   5   6   23.00    4.60
   1   5   6   21.60    5.00
   2  -5   6   14.30    6.80
  -2  -5  -6    1.50    5.70
  -2  -5  -6   14.40    3.30
   2  -5   6   15.40    2.80
   2  -5   6   21.60    6.70
  -2  -5  -6   25.00    7.70
   2   5   6   15.90    4.80
   2   5   6   12.90    6.60
  -2   5  -6   23.20    6.70
   2   5   6   13.70    3.20
  -2   5  -6    6.20    6.50
  -3  -5  -6   75.89    7.30
   3  -5   6   75.49    9.70
   3  -5   6   93.99   11.00
  -3  -5  -6   71.29   10.50
  -3  -5  -6   83.19   12.80
   3   5   6   74.69    8.40
  -3   5  -6   88.69   11.20
  -3   5  -6   73.69    9.60
   3   5   6   74.19   10.20
  -3   5  -6   74.19    8.80
   4  -5   6  610.64   25.60
  -4  -5  -6  565.94   21.00
   4  -5   6  595.64   23.50
  -4  -5  -6  581.94   29.00
  -4   5  -6  578.74   23.60
   4   5   6  599.44   28.20
  -4   5  -6  660.33   29.00
  -4   5  -6  508.45   35.00
   4   5   6  580.64   21.10
  -5  -5  -6   74.89   15.00
  -5  -5  -6   68.09   12.30
  -5  -5  -6   71.89    8.20
   5  -5   6   72.99    9.20
  -5   5  -6   71.89   12.00
  -5   5  -6   76.89   15.70
  -5   5  -6   99.29   10.90
   5   5   6   74.59   12.20
   5   5   6   90.49   10.60
  -6  -5  -6  232.58   25.90
  -6  -5  -6  212.98   14.50
  -6  -5  -6  228.98   23.50
   6  -5   6  253.17   16.20
  -6   5  -6  261.97   20.90
  -6   5  -6  236.18   17.40
  -6   5  -6  215.48   21.10
  -6   5  -6  247.38   24.50
  -6  -6   6   14.00    9.40
  -6  -6   6   10.20   12.50
   6  -6  -6    6.50    2.60
  -6  -6   6   11.20    7.40
  -6  -6   6   19.50    3.50
  -6  -6   6   17.90    8.00
  -6   6   6   12.20   10.80
  -6   6   6   19.80   11.30
  -6   6   6   19.50    6.60
  -5  -6   6  189.18    7.20
  -5  -6   6  184.38    7.10
   5  -6  -6  191.58   12.40
  -5  -6   6  214.18   22.90
  -5  -6   6  186.68   16.30
  -5  -6   6  184.38   14.90
  -5   6   6  215.98   19.60
  -5   6   6  191.38   13.00
  -5   6   6  168.68   18.60
  -5   6   6  180.88   20.50
   5   6  -6  190.48   22.60
  -4  -6   6  662.33   25.00
   4  -6  -6  671.83   27.90
  -4  -6   6  672.53   32.90
   4  -6  -6  692.63   23.60
  -4  -6   6  653.63   27.50
  -4   6   6  650.03   29.10
   4   6  -6  649.24   24.20
  -4   6   6  616.94   29.30
   4   6  -6  639.54   31.80
  -4   6   6  672.13   23.70
   3  -6  -6   29.80    6.20
  -3  -6   6   30.60    3.10
  -3  -6   6   29.10    8.00
   3  -6  -6   20.00    9.00
  -3  -6   6   45.20    6.90
  -3  -6   6   27.80   10.00
   3   6  -6   38.10   10.40
  -3   6   6   22.10    8.80
  -3   6   6   33.90    6.40
  -3   6   6   28.60    8.40
   3   6  -6   24.50    5.20
  -2  -6   6  386.96   17.30
   2  -6  -6  384.16   15.80
   2  -6  -6  388.76   12.50
  -2  -6   6  374.06   22.50
  -2  -6   6  390.26   12.40
   2  -6  -6  374.36   18.10
  -2   6   6  385.26   20.60
   2   6  -6  396.26   16.50
   2   6  -6  371.46   21.50
  -2   6   6  417.16   16.70
  -2   6   6  403.16   18.40
   1  -6  -6  775.72   26.60
  -1  -6   6  900.11   33.10
  -1  -6   6  789.62   24.40
   1  -6  -6  806.02   26.30
   1  -6  -6  779.62   27.60
   1  -6  -6  973.90   32.60
  -1  -6   6  837.12   27.30
  -1  -6   6  797.22   28.10
   1   6  -6  778.92   31.40
  -1   6   6  800.82   30.00
   1   6  -6  799.02   24.30
  -1   6   6  821.82   27.10
   1   6  -6  864.01   28.80
  -1   6   6  781.92   27.80
   0  -6  -6 1023.90   33.80
   0  -6   6 1029.80   31.20
   0  -6   6  982.80   30.80
   0  -6   6 1150.28   38.00
   0  -6  -6 1040.80   36.20
   0  -6   6  980.00   32.70
   0  -6  -6  976.30   31.50
   0  -6  -6 1019.20   32.10
   0   6  -6 1078.79   35.30
   0   6   6 1001.90   34.90
   0   6  -6  996.00   30.60
   0   6   6  975.20   31.60
   0   6  -6 1018.90   36.60
  -1  -6  -6 1878.71   57.69
   1  -6   6 1903.61   55.09
  -1  -6  -6 1828.72   52.39
   1  -6   6 1846.52   54.09
  -1  -6  -6 1893.51   54.29
   1  -6   6 1890.61   51.89
  -1  -6  -6 1878.31   57.99
   1  -6   6 1890.11   57.99
  -1   6  -6 1913.81   55.19
   1   6   6 1862.91   57.59
  -1   6  -6 1910.71   54.19
  -1   6  -6 1963.60   58.29
   1   6   6 1850.11   52.49
   1   6   6 1870.91   52.89
  -2  -6  -6   31.20    8.50
   2  -6   6   25.60    7.80
  -2  -6  -6   43.40    7.40
  -2  -6  -6   48.50   11.00
   2  -6   6   36.50    7.70
   2  -6   6   24.00    7.80
   2  -6   6   36.30    4.00
  -2  -6  -6   37.50    4.60
  -2   6  -6   46.80    9.10
   2   6   6   40.20    4.70
  -2   6  -6   35.80    7.50
  -2   6  -6   31.10    8.00
   2   6   6   31.70    5.30
   2   6   6   32.40    7.90
   3  -6   6  145.89   19.80
  -3  -6  -6  176.18    7.40
  -3  -6  -6  192.18   18.10
   3  -6   6  196.28   14.00
  -3  -6  -6  193.78   19.80
  -3   6  -6  197.48   15.90
  -3   6  -6  204.88   18.00
   3   6   6  188.08   20.00
  -3   6  -6  188.68   14.40
   3   6   6  196.68   10.60
  -4  -6  -6   13.30    5.40
  -4  -6  -6   -1.00   10.30
   4  -6   6   10.30    8.50
  -4  -6  -6   10.60    9.30
   4  -6   6   16.40    8.10
  -4   6  -6   15.50    8.50
  -4   6  -6   -3.00    8.30
  -4   6  -6    1.70    8.80
   4   6   6   13.50    5.10
   4   6   6   10.20    8.30
  -5  -6  -6   34.40    6.60
  -5  -6  -6   34.00   13.30
  -5  -6  -6   25.50   10.90
   5  -6   6   44.30    8.70
   5   6   6   10.40    7.40
   5   6   6   35.60    6.30
  -5   6  -6   47.40    9.80
  -5   6  -6   37.40   11.00
  -6  -6  -6   63.59   15.00
   6  -6   6   94.29   11.10
  -6  -6  -6   68.69    8.10
  -6  -6  -6   62.19   13.50
  -6   6  -6   57.59   12.00
   6   6   6   89.49   23.10
  -6   6  -6   84.09   13.60
  -6   6  -6   75.29   11.70
  -6   6  -6   60.59   14.00
  -6  -7   6   -5.00   12.50
   6  -7  -6   15.30   10.60
   6  -7  -6    0.40    2.40
  -6  -7   6   -8.60    6.90
  -6  -7   6   -8.00    8.60
  -6   7   6   10.90   11.00
  -6   7   6    5.90   11.60
  -6   7   6    0.50    6.10
  -6   7   6   -5.80   10.40
  -5  -7   6  196.78   23.90
  -5  -7   6  152.48   15.20
  -5  -7   6  189.28   17.30
   5  -7  -6  189.28   12.10
  -5   7   6  175.18   18.20
  -5   7   6  126.79   15.10
  -5   7   6  190.48   13.20
  -5   7   6  234.08   20.30
   5   7  -6  184.18   13.70
  -4  -7   6   52.69    8.70
   4  -7  -6   55.89    7.70
  -4  -7   6   63.99   14.10
  -4  -7   6   58.99   10.50
   4  -7  -6   65.39   11.40
   4   7  -6   58.49   13.10
  -4   7   6   42.70   10.70
  -4   7   6   46.20   12.20
   4   7  -6   50.49    7.30
  -4   7   6   57.89    8.30
  -4   7   6   62.39   11.80
   3  -7  -6  344.17   18.30
   3  -7  -6  323.87   15.50
  -3  -7   6  286.77   18.20
  -3  -7   6  354.66   24.50
  -3  -7   6  335.87   17.80
   3   7  -6  320.27   16.40
  -3   7   6  320.77   21.70
  -3   7   6  344.17   16.00
   3   7  -6  361.16   23.80
  -3   7   6  324.87   19.60
  -2  -7   6   27.90   10.40
  -2  -7   6   55.09    9.00
  -2  -7   6   21.70    7.50
  -2  -7   6   39.40    3.60
   2   7  -6   26.40    6.10
   2   7  -6   32.90    9.60
  -2   7   6   51.29    9.00
  -2   7   6   58.79    7.60
  -1  -7   6 1195.58   38.50
  -1  -7   6 1159.88   34.50
   1  -7  -6 1247.68   37.30
  -1  -7   6 1161.68   42.10
  -1  -7   6 1207.68   37.50
   1  -7  -6 1274.97   38.20
   1  -7  -6 1182.28   41.60
   1  -7  -6 1257.77   38.50
  -1   7   6 1236.18   41.50
   1   7  -6 1265.07   34.80
  -1   7   6 1211.48   38.30
   1   7  -6 1185.18   39.10
   1   7  -6 1152.88   41.80
   0  -7  -6  488.05   23.70
   0  -7   6  497.15   20.90
   0  -7   6  518.45   25.60
   0  -7  -6  491.45   21.80
   0  -7  -6  481.15   19.30
   0  -7  -6  497.25   19.60
   0  -7   6  532.35   18.50
   0   7  -6  480.15   22.60
   0   7   6  494.15   23.40
   0   7  -6  513.35   18.30
   0   7   6  497.25   19.60
   0   7  -6  514.65   24.40
  -1  -7  -6  176.88   16.30
   1  -7   6  188.48   17.20
  -1  -7  -6  164.88   10.60
   1  -7   6  155.18   13.70
   1  -7   6  176.78   10.20
  -1  -7  -6  157.88   15.60
   1  -7   6  165.28   12.30
  -1  -7  -6  178.38   12.10
  -1   7  -6  170.68   13.20
  -1   7  -6  168.98   12.20
  -1   7  -6  185.68   16.70
   1   7   6  164.48   15.20
   1   7   6  184.78   11.00
   1   7   6  166.28   10.60
  -2  -7  -6  365.56   17.90
   2  -7   6  364.56   21.50
  -2  -7  -6  374.16   22.00
   2  -7   6  385.36   18.80
   2  -7   6  373.36   18.60
  -2  -7  -6  356.06   14.20
   2  -7   6  375.16   13.10
  -2  -7  -6  355.86   23.10
   2   7   6  358.06   20.90
   2   7   6  360.96   14.10
   2   7   6  386.46   15.00
  -2   7  -6  380.76   21.00
  -2   7  -6  395.06   18.80
  -2   7  -6  354.26   18.30
   3  -7   6 1352.06   43.10
   3  -7   6 1272.47   34.70
  -3  -7  -6 1343.77   49.20
   3  -7   6 1347.27   43.90
  -3  -7  -6 1311.97   47.50
  -3   7  -6 1297.27   45.10
  -3   7  -6 1361.96   43.30
  -3   7  -6 1372.26   43.90
   3   7   6 1316.37   46.50
   3   7   6 1293.57   38.50
   4  -7   6   53.89    9.70
  -4  -7  -6   46.40   11.80
  -4  -7  -6   35.80   12.30
   4   7   6   48.30   11.20
   4   7   6   61.99    6.50
  -4   7  -6   45.60   10.80
  -4   7  -6   63.79   10.90
  -4   7  -6   66.79   11.40
   5  -7   6  335.17   19.50
  -5  -7  -6  312.77   14.80
  -5  -7  -6  334.37   27.10
  -5  -7  -6  335.27   25.70
  -5   7  -6  333.27   22.80
  -5   7  -6  351.46   20.70
  -5   7  -6  270.37   22.10
  -6  -7  -6  244.98   13.50
  -6  -7  -6  231.48   25.10
  -6   7  -6  203.38   22.80
  -6   7  -6  213.68   18.50
  -6   7  -6  173.68   20.80
   6   7   6  241.08   24.20
  -6  -8   6    4.60   12.70
   6  -8  -6    3.90   10.80
   6  -8  -6    3.10    2.60
  -6  -8   6   -3.30   13.10
  -6   8   6   -6.10   11.30
  -6   8   6    6.70    6.20
  -6   8   6   -9.60   10.40
  -5  -8   6   77.79   10.90
  -5  -8   6  125.59   18.50
   5  -8  -6   96.99   13.70
  -5  -8   6  109.69   13.30
   5  -8  -6  107.39   10.90
  -5   8   6   83.79   14.10
  -5   8   6  148.19   12.20
   5   8  -6  135.39   25.50
   5   8  -6  124.09   13.40
  -5   8   6   97.19   14.90
  -5   8   6  127.99   16.10
  -4  -8   6    8.50    9.00
  -4  -8   6   17.30    8.70
  -4  -8   6    3.70   12.20
  -4  -8   6    7.40    8.50
   4  -8  -6    0.80    6.80
   4  -8  -6   16.50    6.30
  -4   8   6  -14.90   11.40
   4   8  -6    4.30    5.80
  -4   8   6   12.70   10.20
  -4   8   6    9.10    6.70
  -4   8   6    7.30    9.90
   4   8  -6   11.50   12.00
  -3  -8   6  954.10   34.30
  -3  -8   6  980.80   43.60
  -3  -8   6  950.20   38.30
  -3  -8   6  988.00   34.80
   3  -8  -6  950.00   31.30
   3  -8  -6  917.51   34.50
  -3   8   6  977.40   39.70
  -3   8   6  962.20   36.00
   3   8  -6  951.50   40.60
  -3   8   6  929.41   31.50
   3   8  -6  941.41   33.30
   2  -8  -6  463.05   19.40
  -2  -8   6  501.75   21.30
  -2  -8   6  445.66   20.50
   2  -8  -6  499.55   24.70
   2  -8  -6  483.15   17.20
  -2  -8   6  487.95   27.40
  -2   8   6  487.15   25.50
  -2   8   6  469.75   21.90
   2   8  -6  484.75   21.50
   2   8  -6  487.35   26.50
  -1  -8   6  206.78   15.10
   1  -8  -6  187.28   12.80
   1  -8  -6  193.18   14.20
  -1  -8   6  177.38    9.80
   1  -8  -6  209.98   13.40
  -1  -8   6  192.38   18.90
   1  -8  -6  173.98   20.70
  -1   8   6  205.98   14.50
   1   8  -6  194.48   11.00
  -1   8   6  198.88   18.00
   1   8  -6  169.08   18.00
   1   8  -6  208.18   16.50
   0  -8  -6   14.10    6.40
   0  -8   6    0.80    9.30
   0  -8  -6   10.40    9.00
   0  -8  -6    0.30    6.80
   0  -8   6    5.60    5.30
   0  -8  -6    6.80    6.40
   0  -8   6    9.10    7.20
   0   8  -6   11.90    8.40
   0   8   6    6.60    6.40
   0   8   6    3.70    7.30
   0   8  -6    5.60    5.10
   0   8  -6    6.20    8.20
  -1  -8  -6  798.42   28.50
   1  -8   6  807.92   28.10
   1  -8   6  820.82   29.80
  -1  -8  -6  730.03   32.80
  -1  -8  -6  779.72   26.80
  -1  -8  -6  781.12   32.40
   1  -8   6  822.02   33.70
   1   8   6  773.72   26.30
   1   8   6  792.12   32.40
  -1   8  -6  913.61   33.90
  -1   8  -6  825.62   28.00
  -1   8  -6  833.72   29.90
   1   8   6  822.02   27.00
   2  -8   6 2373.76   68.19
  -2  -8  -6 2274.47   72.49
   2  -8   6 2353.96   63.29
  -2  -8  -6 2283.07   64.29
  -2  -8  -6 2377.76   73.39
  -2  -8  -6 2303.27   67.59
   2  -8   6 2368.46   78.29
   2  -8   6 2330.27   71.19
  -2   8  -6 2340.17   68.59
  -2   8  -6 2340.47   67.99
   2   8   6 2286.27   64.29
  -2   8  -6 2282.37   70.99
   2   8   6 2324.67   64.39
   2   8   6 2288.37   71.99
  -3  -8  -6    3.90    9.70
   3  -8   6   14.70    8.80
  -3  -8  -6    9.60   10.90
   3  -8   6   18.20    9.60
   3  -8   6   11.40    2.80
  -3  -8  -6   16.10    4.70
   3  -8   6   13.10    3.00
  -3   8  -6   11.30    8.70
   3   8   6   12.60    8.60
  -3   8  -6   28.70    9.70
   3   8   6   23.10    4.90
  -3   8  -6   14.20    9.50
  -4  -8  -6   15.40    3.40
  -4  -8  -6    4.90   10.20
  -4  -8  -6   11.00   12.10
   4  -8   6   -9.10    6.60
   4  -8   6   13.20    8.20
  -4   8  -6    4.30   10.10
  -4   8  -6   15.70   10.20
  -4   8  -6   18.20    9.60
   4   8   6    1.90    8.80
   4   8   6   11.00    4.40
  -5  -8  -6  117.89   16.00
  -5  -8  -6  210.28   26.00
  -5   8  -6  188.28   18.20
  -5   8  -6  174.68   19.40
   5   8   6  194.88   22.30
  -5   8  -6  162.28   16.20
  -6  -8  -6   15.10   14.80
  -6  -8  -6   20.30   14.40
   6  -8   6   15.10    8.90
  -6   8  -6   -9.20    9.40
   6   8   6   13.70   10.90
  -6   8  -6   28.90   12.20
  -6   8  -6   11.00   10.40
  -6  -9   6   37.00   10.90
  -6  -9   6    1.30    9.40
  -6  -9   6   35.40   16.80
   6  -9  -6    5.80    3.00
  -6  -9   6   46.90   11.80
   6   9  -6    7.20    3.60
  -6   9   6   13.50   12.00
  -6   9   6    7.80   13.00
  -6   9   6   40.20   14.20
  -5  -9   6   -2.20    9.00
   5  -9  -6    5.40    4.70
   5  -9  -6   20.20   11.10
  -5  -9   6   14.10    9.80
  -5  -9   6   -5.60   13.40
  -5  -9   6   15.80   10.40
   5   9  -6    8.60    5.10
  -5   9   6   13.00   11.50
  -5   9   6   18.40   11.70
   5   9  -6   21.40   26.70
  -5   9   6  -15.50   11.40
  -4  -9   6  395.66   22.30
  -4  -9   6  414.76   23.30
  -4  -9   6  449.66   31.00
   4  -9  -6  382.36   17.80
  -4  -9   6  401.26   22.90
  -4   9   6  427.16   29.10
  -4   9   6  437.86   25.00
  -4   9   6  415.96   24.40
   4   9  -6  401.46   20.80
  -3  -9   6  123.49   13.10
  -3  -9   6  121.59   13.10
  -3  -9   6  102.69   17.00
   3  -9  -6  117.79   12.00
  -3  -9   6  102.89   12.10
  -3   9   6  111.99   14.90
   3   9  -6  129.99   17.50
   3   9  -6   97.79   14.00
  -3   9   6  125.89   14.10
   2  -9  -6   39.60    8.00
  -2  -9   6   65.39   10.20
   2  -9  -6   42.40   10.00
  -2  -9   6   38.60   19.30
   2   9  -6   37.70    8.50
   2   9  -6   54.79   12.80
  -2   9   6   48.50   11.80
  -2   9   6   50.59   13.10
   1  -9  -6   18.40    6.80
   1  -9  -6   14.70    7.10
  -1  -9   6    4.30    8.10
   1  -9  -6   19.80    9.90
   1  -9  -6   17.40   10.70
  -1  -9   6    6.70   10.70
   1   9  -6   12.70   10.20
  -1   9   6   17.20    8.50
  -1   9   6    9.80    9.00
   1   9  -6   14.40    8.00
   1   9  -6   18.40    4.60
   0  -9  -6  192.68   21.90
   0  -9  -6  209.98   17.00
   0  -9   6  208.58   12.80
   0  -9   6  210.38   15.70
   0  -9   6  222.98   21.70
   0  -9  -6  224.78   15.10
   0  -9  -6  197.28   21.20
   0   9   6  209.98   14.80
   0   9   6  201.08   18.50
   0   9  -6  211.88   19.30
   0   9  -6  215.88   12.80
   0   9  -6  213.38   21.40
   1  -9   6  666.33   27.20
   1  -9   6  675.63   25.60
  -1  -9  -6  651.63   30.30
   1  -9   6  770.42   32.80
  -1  -9  -6  660.03   32.00
  -1  -9  -6  685.93   24.80
  -1  -9  -6  707.63   26.60
   1   9   6  661.43   30.30
  -1   9  -6  675.23   25.40
  -1   9  -6  685.83   31.00
  -1   9  -6  657.63   41.50
  -1   9  -6  677.53   27.30
   1   9   6  660.03   23.70
   1   9   6  668.13   24.90
   2  -9   6   35.90    6.00
  -2  -9  -6   22.80   14.10
   2  -9   6   27.00    9.30
  -2  -9  -6   34.30   11.60
  -2  -9  -6   22.10    8.20
   2  -9   6   39.30    9.90
  -2  -9  -6   27.50    6.70
   2  -9   6   35.20   10.60
   2   9   6   41.20    6.30
   2   9   6   40.60   10.60
  -2   9  -6   34.80   17.10
   2   9   6   38.10    7.00
  -2   9  -6   25.50   10.70
  -2   9  -6   27.90    8.80
  -3  -9  -6  146.89   19.50
   3  -9   6  161.78    8.50
  -3  -9  -6  139.99   10.50
   3  -9   6  164.88   16.50
   3  -9   6  155.98    7.80
  -3  -9  -6  123.39   16.90
  -3  -9  -6  143.59   15.80
   3  -9   6  149.19   17.50
  -3   9  -6  146.79   16.10
   3   9   6  168.08    9.80
  -3   9  -6  176.38   19.50
  -3   9  -6  157.18   15.30
   3   9   6  177.98   19.20
  -4  -9  -6  108.19    7.60
   4  -9   6   67.59   10.80
  -4  -9  -6   79.79   15.30
  -4  -9  -6   85.39   14.40
  -4   9  -6  112.39   13.20
  -4   9  -6   91.79   14.60
   4   9   6   65.29    6.80
  -4   9  -6  103.99   13.80
   5  -9   6    4.00   13.10
  -5  -9  -6    0.00   12.90
  -5  -9  -6  -22.80   10.20
  -5   9  -6  -11.20    9.50
  -5   9  -6  -15.40    9.00
   5   9   6    2.10    1.90
  -5   9  -6   -0.90   11.00
   5   9   6    5.90   16.90
  -5 -10   6  -11.50   13.10
  -5 -10   6    0.40    9.20
  -5 -10   6   -9.20    9.20
   5 -10  -6    5.50   10.20
   5  10  -6   12.20   13.20
  -5  10   6   13.40   19.60
  -5  10   6  -30.80   11.80
   5  10  -6    5.70    4.10
   4 -10  -6    5.90   10.90
   4 -10  -6   -9.40   14.30
  -4 -10   6    8.70    9.40
  -4 -10   6    4.10   13.10
  -4 -10   6   14.50   10.10
  -4 -10   6   -9.70    8.40
   4  10  -6   -0.70    6.70
  -4  10   6  -10.10   11.90
  -4  10   6   -1.70   10.80
  -4  10   6   -5.80   10.10
   4  10  -6   15.90   13.00
  -3 -10   6  104.59   17.20
  -3 -10   6  181.28   17.50
  -3 -10   6  152.38   17.10
   3 -10  -6  152.78   19.70
  -3  10   6  130.79   15.10
   3  10  -6  160.78   16.50
  -3  10   6  121.99   14.20
  -3  10   6  181.58   24.20
   2 -10  -6   28.60   10.30
   2 -10  -6   30.20    6.70
  -2 -10   6   40.00   10.40
  -2 -10   6    5.70   11.80
   2 -10  -6   22.90    8.10
   2  10  -6   18.80    8.10
  -2  10   6   33.00   10.70
   2  10  -6    4.00    8.20
   2  10  -6   24.30    3.20
  -2  10   6   18.80   11.30
  -1 -10   6   49.40   13.20
  -1 -10   6   89.59   12.10
   1 -10  -6   80.49    9.80
   1 -10  -6   77.59    9.80
   1 -10  -6   94.19   12.00
  -1  10   6   63.79   11.00
   1  10  -6   72.19    8.30
   1  10  -6   61.39   10.90
   1  10  -6   74.29   14.00
  -1  10   6   77.59   13.00
   0 -10   6 1179.08   41.50
   0 -10  -6 1227.28   41.30
   0 -10  -6 1191.48   43.00
   0 -10  -6 1240.38   40.30
   0 -10  -6 1221.88   51.79
   0 -10   6 1253.27   47.30
   0  10  -6 1208.78   38.00
   0  10   6 1198.78   45.50
   0  10   6 1269.77   41.00
   0  10  -6 1324.17   60.79
   0  10  -6 1264.07   46.80
  -1 -10  -6  235.38   16.60
  -1 -10  -6  196.68   22.00
   1 -10   6  198.08   17.10
  -1 -10  -6  209.88   15.20
   1 -10   6  283.07   24.70
  -1 -10  -6  214.88   20.80
  -1  10  -6  246.88   21.60
   1  10   6  197.08   15.00
  -1  10  -6  221.28   15.50
   1  10   6  202.48   13.40
  -1  10  -6  269.17   19.10
  -1  10  -6  263.77   23.60
   1  10   6  209.68   19.40
   2 -10   6  745.33   34.00
  -2 -10  -6  754.92   35.60
   2 -10   6  759.22   25.30
  -2 -10  -6  772.62   27.10
  -2 -10  -6  761.72   36.10
   2 -10   6  761.22   31.00
   2  10   6  747.93   34.60
  -2  10  -6  776.12   34.70
  -2  10  -6  791.22   34.10
   2  10   6  768.82   27.00
  -2  10  -6  799.02   32.00
   2  10   6  752.32   25.40
   3 -10   6  252.07   10.60
   3 -10   6  255.57   10.70
  -3 -10  -6  241.78   25.50
  -3 -10  -6  252.57   25.00
  -3 -10  -6  256.47   13.90
  -3 -10  -6  255.37   18.50
  -3  10  -6  248.78   20.20
   3  10   6  252.57   11.80
  -3  10  -6  248.78   19.40
  -3  10  -6  266.47   22.70
  -4 -10  -6    5.50    4.80
  -4 -10  -6    9.90   14.00
  -4 -10  -6   13.70   11.80
  -4  10  -6   16.30   11.00
  -4  10  -6   11.70   10.50
   4  10   6   14.60   10.50
  -4  10  -6   -1.90   10.00
   5 -10   6   14.10   18.40
  -5 -10  -6   12.60   12.30
  -5 -10  -6    9.60   14.80
  -5  10  -6   10.70   11.90
  -5  10  -6   16.30   11.00
  -5  10  -6  -10.90   10.00
   5  10   6    6.30   10.40
  -5 -11   6    3.80   14.90
  -5 -11   6   -3.40    9.70
  -5 -11   6  -19.30    9.70
   5 -11  -6   -6.90    2.80
  -5 -11   6   14.20   10.70
  -5  11   6    2.90   11.80
   5  11  -6   -1.50    3.60
  -5  11   6   13.40   12.70
   4 -11  -6  139.79   12.30
  -4 -11   6  104.79   14.10
  -4 -11   6  100.99   13.20
  -4 -11   6  118.09   14.20
  -4 -11   6  126.09   20.40
   4 -11  -6  154.78   17.80
   4  11  -6  127.49   20.10
  -4  11   6   73.69   16.60
  -4  11   6  124.49   16.40
   4  11  -6  121.39   15.30
  -4  11   6  128.89   16.20
  -3 -11   6   25.00   10.30
   3 -11  -6    2.90   10.20
   3 -11  -6    5.00    4.10
  -3 -11   6    4.10    9.80
   3 -11  -6   -2.90    7.00
  -3 -11   6   -7.20   12.90
  -3  11   6    1.90   12.10
  -3  11   6   19.10   11.30
  -3  11   6   -0.50   10.30
   3  11  -6   -0.30    7.80
   2 -11  -6  145.09   16.80
  -2 -11   6  171.38   25.20
  -2 -11   6  167.18   18.10
   2 -11  -6  138.29   14.20
   2 -11  -6  178.98   15.20
  -2  11   6  129.99   14.90
   2  11  -6  140.49    6.60
  -2  11   6  230.28   26.00
   2  11  -6  123.99   17.40
  -1 -11   6   40.70   10.70
   1 -11  -6   49.90    9.30
  -1 -11   6   34.40   13.30
   1 -11  -6   35.00   10.00
   1 -11  -6   37.70    8.80
   1  11  -6   48.20   11.10
  -1  11   6   52.99   11.60
   1  11  -6   38.50   12.80
  -1  11   6   40.30   12.40
   1  11  -6   45.50    6.20
   0 -11  -6  107.29   11.70
   0 -11   6  124.79   17.00
   0 -11  -6   98.59   15.50
   0 -11  -6  114.89   12.90
   0 -11  -6   95.39   12.50
   0 -11   6   99.49   13.10
   0  11  -6  120.09   16.20
   0  11   6  106.39   12.20
   0  11  -6  118.39   12.10
   0  11  -6   90.09   13.70
  -1 -11  -6  237.88   18.20
  -1 -11  -6  180.58   25.50
  -1 -11  -6  251.97   24.90
  -1 -11  -6  257.67   20.50
   1 -11   6  288.37   34.50
   1  11   6  221.68   16.20
  -1  11  -6  250.77   16.60
  -1  11  -6  221.68   19.20
  -1  11  -6  262.77   23.00
  -1  11  -6  233.28   25.10
   1  11   6  230.78   14.30
  -2 -11  -6  215.48   24.10
  -2 -11  -6  194.68   26.70
  -2 -11  -6  212.78   15.20
   2 -11   6  245.08   30.60
  -2  11  -6  246.28   20.30
   2  11   6  209.68   14.90
  -2  11  -6  239.88   18.20
  -2  11  -6  189.48   21.50
   2  11   6  224.38   12.60
  -3 -11  -6  310.47   16.50
   3 -11   6  322.87   13.40
   3 -11   6  336.67   24.40
  -3 -11  -6  332.67   21.50
  -3 -11  -6  317.67   28.20
  -3 -11  -6  346.27   28.60
  -3  11  -6  339.57   22.40
  -3  11  -6  332.07   24.60
  -3  11  -6  353.66   22.70
   3  11   6  329.77   29.50
  -4 -11  -6   14.40   14.10
  -4 -11  -6   18.10   10.70
  -4 -11  -6   16.30    5.60
  -4 -11  -6    4.90   12.50
  -4  11  -6   10.80   11.00
  -4  11  -6    8.40   11.60
  -4  11  -6    0.70   10.10
   4  11   6    9.80   10.80
  -5 -11  -6   12.10   13.10
  -5 -11  -6   30.40   16.60
   5 -11   6   16.50   11.20
   5  11   6   14.60   17.70
  -5  11  -6   13.80   11.00
  -5  11  -6    9.50   11.50
  -4 -12   6   42.90   11.90
  -4 -12   6   20.50   15.60
   4 -12  -6   54.49   17.10
   4 -12  -6    9.40    6.40
  -4 -12   6   38.80   11.60
   4  12  -6   39.70   17.70
  -4  12   6   10.80   11.90
   4  12  -6   17.90    8.80
  -4  12   6  -18.90   12.90
  -3 -12   6   23.30   16.00
  -3 -12   6   42.80   12.20
   3 -12  -6   29.40    8.30
   3 -12  -6   14.30   11.80
   3  12  -6   43.80   15.80
  -3  12   6   63.09   13.10
  -3  12   6   29.40   12.70
  -3  12   6   17.60   13.60
   3  12  -6   23.90    9.20
   2 -12  -6  109.99   11.50
  -2 -12   6  110.89   18.80
  -2 -12   6  128.29   14.40
   2 -12  -6  118.59   15.00
   2 -12  -6  110.89   11.60
  -2  12   6  132.59   14.60
  -2  12   6  109.29   14.60
   2  12  -6  101.19    5.40
  -2  12   6   90.89   16.10
   2  12  -6   96.49   13.40
   2  12  -6  132.49   19.20
  -1 -12   6   22.70   11.20
  -1 -12   6   19.10   14.20
   1 -12  -6   19.10   10.00
   1 -12  -6   20.40    8.70
   1 -12  -6    6.50    8.10
   1  12  -6   13.80   11.00
   1  12  -6    9.40   12.50
   1  12  -6   19.30    5.40
  -1  12   6   15.60   10.20
  -1  12   6   20.00   12.30
   0 -12   6   43.80   14.80
   0 -12  -6   61.69   11.40
   0 -12   6   35.60   11.50
   0 -12  -6   35.40   10.70
   0 -12  -6   16.90    7.10
   0 -12  -6   39.70   14.60
   0  12   6   48.30   10.60
   0  12  -6   41.10   13.00
   0  12  -6   41.80   12.90
   0  12  -6   56.39    8.60
  -1 -12  -6  103.69   15.60
   1 -12   6  107.59   16.60
  -1 -12  -6   68.19   16.20
  -1 -12  -6   87.99   11.10
  -1  12  -6   91.09   15.70
   1  12   6   73.79   11.40
  -1  12  -6   76.19   13.20
   1  12   6   74.79    8.90
  -1  12  -6   95.09   11.40
   2 -12   6   26.60   12.20
  -2 -12  -6   21.50   13.90
  -2 -12  -6   44.80   10.90
   2 -12   6   36.80   11.70
  -2 -12  -6   32.20   14.10
  -2  12  -6   67.39   13.20
  -2  12  -6   39.80   10.40
   2  12   6   42.00   12.20
  -2  12  -6   26.60   14.10
  -2  12  -6   34.60   11.50
   2  12   6   43.60    6.80
   2  12   6   38.10    8.70
  -3 -12  -6  190.28   26.60
  -3 -12  -6  242.08   20.00
  -3 -12  -6  234.18   27.50
  -3 -12  -6  248.98   15.60
   3 -12   6  220.98   11.70
   3 -12   6  221.58   23.20
   3 -12   6  227.48   21.70
  -3  12  -6  234.18   20.30
   3  12   6  210.98   31.80
  -3  12  -6  242.28   23.40
  -3  12  -6  214.18   20.90
  -3  12  -6  192.88   27.50
  -4 -12  -6   54.79   16.80
  -4 -12  -6   79.19   15.50
  -4 -12  -6   63.69    8.10
   4 -12   6   71.79   14.00
  -4 -12  -6   37.40   27.50
   4  12   6   52.59   13.60
  -4  12  -6   54.69   22.30
  -4  12  -6   61.19   13.20
  -4 -13   6   62.79   13.00
  -4 -13   6   36.20   13.00
  -4 -13   6   21.40   17.60
  -4  13   6   34.50   13.60
  -4  13   6   25.00   13.10
  -3 -13   6   54.39   26.10
   3 -13  -6   44.60    8.00
  -3 -13   6   93.79   14.80
   3 -13  -6   79.59   15.20
  -3  13   6   48.10   16.00
  -3  13   6   63.19   13.30
   3  13  -6   67.39   17.30
  -3  13   6   77.49   27.00
  -2 -13   6   50.49   12.60
  -2 -13   6   17.80   15.20
   2 -13  -6   41.20   10.90
   2 -13  -6   62.89   23.40
  -2  13   6   10.30   13.90
  -2  13   6   38.00   12.50
  -2  13   6   51.29   12.10
   2  13  -6   38.60   16.40
  -1 -13   6  136.19   16.20
   1 -13  -6   97.99   13.00
  -1 -13   6   80.99   17.70
   1 -13  -6  115.39   14.50
  -1  13   6  118.49   19.30
   1  13  -6  121.39   10.30
   1  13  -6  131.79   18.60
  -1  13   6  129.49   13.60
  -1  13   6  157.38   16.30
   0 -13  -6   -2.60   10.00
   0 -13   6  -10.80   14.20
   0 -13  -6    6.10    9.20
   0 -13  -6  -25.40   12.10
   0 -13  -6    2.70   10.80
   0 -13   6   -6.10   10.50
   0  13  -6   -4.20    6.80
   0  13  -6    5.60   12.20
   0  13   6   11.40    9.70
  -1 -13  -6    6.20    8.80
  -1 -13  -6   -7.40   13.20
  -1 -13  -6   -4.00    9.00
   1 -13   6    4.90   11.80
  -1 -13  -6   -1.80   11.10
  -1  13  -6   -3.10    8.00
   1  13   6    4.20    8.70
  -1  13  -6   -8.30   12.70
  -1  13  -6    4.30   11.10
  -1  13  -6   -1.00   10.80
   1  13   6    0.60    6.00
   1  13   6    2.00   14.50
  -2 -13  -6  141.89   15.30
   2 -13   6  167.78   23.40
  -2 -13  -6  131.99   18.90
  -2 -13  -6  112.59   19.40
   2 -13   6   95.99   14.80
  -2 -13  -6  104.39   14.10
  -2  13  -6  123.59   21.30
   2  13   6  114.39   16.70
  -2  13  -6  142.49   16.70
   2  13   6  115.79   16.50
  -2  13  -6  121.19   13.70
  -2  13  -6  100.19   15.10
   3 -13   6   42.60    6.40
  -3 -13  -6   33.90   15.50
   3 -13   6   51.89   12.50
  -3 -13  -6  -11.80   21.50
  -3 -13  -6   26.30   11.30
  -3 -13  -6   38.90    8.70
   3 -13   6   37.60   13.10
  -3  13  -6   28.10   11.40
  -3  13  -6   26.10   12.00
  -3  13  -6   24.30   14.90
   3  13   6   38.90   13.10
  -3 -14   6   21.70   17.70
  -3 -14   6   53.59   13.60
  -3 -14   6   44.60   12.20
   3  14  -6   21.90   10.90
  -3  14   6   32.90   13.90
  -3  14   6   39.10   14.80
   2 -14  -6  -12.20    9.70
   2 -14  -6    2.30   11.10
   2 -14  -6   -2.00    8.60
  -2 -14   6   -3.40   23.80
  -2 -14   6   -5.40   10.50
   2  14  -6   -2.10   10.40
  -2  14   6    2.30   14.80
  -2  14   6   11.10   10.60
  -2  14   6    0.10   14.00
   2  14  -6  -17.50   14.00
   1 -14  -6  219.18   22.10
  -1 -14   6  199.78   23.90
  -1 -14   6  260.07   23.50
   1 -14  -6  252.87   19.10
   1 -14  -6  228.78   26.90
  -1  14   6  242.18   22.20
   1  14  -6  258.77   31.40
   1  14  -6  253.17   13.20
   1  14  -6  205.98   25.90
  -1  14   6  198.58   26.20
  -1  14   6  245.38   19.60
   0 -14   6   10.10   17.80
   0 -14  -6    2.90   12.00
   0 -14   6   -3.60   10.70
   0 -14  -6   10.50   10.80
   0 -14  -6    0.50   10.20
   0  14   6    3.30    8.20
   0  14   6    0.60    9.70
   0  14  -6    5.60    7.30
   0  14   6    9.10   11.70
   0  14  -6    5.50   13.80
   0  14  -6   -2.60   14.20
  -1 -14  -6   -1.50   14.80
   1 -14   6   13.00   11.50
  -1 -14  -6   -1.70    9.40
  -1 -14  -6   23.80   10.70
  -1 -14  -6   20.90   12.90
   1 -14   6   33.30   15.50
  -1  14  -6   21.10   13.60
   1  14   6    7.80    7.30
  -1  14  -6   18.20    9.00
  -1  14  -6   -0.70   12.10
   1  14   6    5.90    9.30
   1  14   6   18.80   12.20
  -1  14  -6   28.20   16.30
  -2 -14  -6   14.00   16.60
   2 -14   6   28.80   13.00
  -2 -14  -6   46.20   10.60
  -2 -14  -6   27.60   14.80
  -2 -14  -6   28.50   15.30
   2  14   6   38.30    7.00
  -2  14  -6   16.40   12.00
   2  14   6   39.40   13.90
  -2  14  -6   24.40   12.00
  -2  14  -6   11.80   15.30
   2  14   6   29.20    9.90
  -2  14  -6   36.90   11.20
   3 -14   6   57.69    7.50
   3 -14   6   19.30   12.30
  -3 -14  -6   27.80    9.10
  -3 -14  -6   40.10   16.90
  -3 -14  -6   33.30   16.70
  -3  14  -6   30.70   13.50
  -3  14  -6   37.10   13.20
  -3  14  -6   28.80   14.20
   1 -15  -6  228.28   22.50
   1 -15  -6  210.18   19.40
  -1 -15   6  188.08   26.60
   1 -15  -6  165.08   22.00
   1  15  -6  268.47   41.20
   1  15  -6  162.08   19.80
   1  15  -6  192.38   11.80
  -1  15   6  189.68   19.30
   0 -15  -6  -20.20    9.30
   0 -15  -6   -6.20   10.90
   0 -15  -6    7.60   11.70
   0 -15   6   -9.20   16.00
   0  15   6   -8.60   10.10
   0  15  -6   23.20   15.80
   0  15  -6   -9.50   12.80
   0  15   6    6.80    8.50
   0  15  -6    8.30    7.70
  -1 -15  -6   80.29   13.70
  -1 -15  -6   60.89   15.20
   1 -15   6   53.99   16.60
  -1 -15  -6   63.29   18.20
   1  15   6   58.89    9.40
  -1  15  -6   42.60   10.40
  -1  15  -6   59.89   15.60
  -1  15  -6   41.90   21.30
  -7   0   7   12.40    9.90
  -7   0   7   13.70    8.20
  -7   0   7    2.10    8.60
  -7   0   7    9.80    7.50
  -7   0   7   10.50    7.30
  -6   0   7   -2.00   12.30
  -6   0   7   -5.60    6.00
  -6   0   7    4.30    7.70
  -6   0   7    2.30    8.90
  -5   0   7  350.56   16.60
  -5   0   7  353.76   17.80
  -5   0   7  359.36   18.30
  -5   0   7  351.36   19.20
  -5   0   7  361.96   20.10
  -4   0   7   -2.00    3.50
   4   0  -7    2.90    5.70
  -4   0   7   -6.20    5.40
   4   0  -7   -6.30    6.00
  -4   0   7    2.50    6.40
  -4   0   7   -5.50    5.60
   3   0  -7 1293.17   39.60
  -3   0   7 1317.97   40.80
  -3   0   7 1336.07   36.80
   3   0  -7 1337.67   39.70
  -3   0   7 1356.16   39.80
   2   0  -7    5.40    5.10
  -2   0   7    2.40    5.20
   2   0  -7    4.60    4.90
  -2   0   7    0.80    1.80
  -2   0   7   11.50    5.20
   0   0  -7    5.10    4.10
   0   0   7   -1.50    4.30
   0   0  -7    2.00    5.00
   0   0  -7    1.80    4.90
   0   0   7    3.60    3.30
   0   0  -7    2.80    3.30
   1   0   7 1593.74   43.60
   1   0   7 1540.15   44.80
   1   0   7 1569.34   46.50
  -1   0  -7 1560.64   43.50
  -1   0  -7 1620.84   46.80
  -1   0  -7 1603.24   45.10
   2   0   7    0.70    5.20
  -2   0  -7    1.20    3.40
   2   0   7    1.20    2.90
  -2   0  -7    5.20    5.50
   2   0   7    0.00    3.50
  -2   0  -7    9.70    5.70
   3   0   7 2361.56   63.29
  -3   0  -7 2387.66   71.29
   3   0   7 2435.26   67.59
  -3   0  -7 2456.25   67.59
  -3   0  -7 2298.87   63.99
  -4   0  -7   -0.30    6.60
   4   0   7   -0.10    6.50
  -4   0  -7   -3.30    7.40
   4   0   7   -0.30    2.90
  -4   0  -7    4.60    3.60
   5   0   7 7704.73  205.28
  -5   0  -7 7674.53  211.38
  -5   0  -7 7444.46  199.38
  -5   0  -7 7602.94  198.88
  -5   0  -7 7802.92  205.08
  -6   0  -7   -5.00    3.70
  -6   0  -7    0.60    8.40
  -6   0  -7    0.00    3.80
  -6   0  -7    5.10    4.20
   6   0   7  -10.90    7.70
  -6   0  -7   -2.60    9.60
  -7   0  -7   78.79    7.10
  -7   0  -7   72.59   15.00
  -7   0  -7   79.69   12.60
  -7   0  -7   55.19   17.00
  -7  -1   7  241.58   17.10
  -7  -1   7  217.58   20.10
  -7  -1   7  253.87   17.30
  -7  -1   7  255.07   19.70
  -7  -1   7  257.67   17.70
  -7   1   7  241.08   18.70
  -7   1   7  188.98   17.10
  -7   1   7  262.17   17.00
  -7   1   7  249.68   18.40
  -7   1   7  224.18   20.00
  -6  -1   7   88.49   10.50
  -6  -1   7   57.69    8.50
  -6  -1   7   69.19   11.20
  -6  -1   7   71.89   10.10
  -6  -1   7   73.49   11.20
  -6   1   7   83.89    9.90
  -6   1   7   73.59    9.40
  -6   1   7   79.89   12.00
  -6   1   7   72.99   11.30
  -6   1   7   66.69    9.60
  -5  -1   7  113.99   10.70
  -5  -1   7   75.89   10.70
   5  -1  -7  117.89   12.50
  -5  -1   7  110.29   12.40
  -5  -1   7  105.09   10.30
  -5  -1   7  103.99   10.80
  -5   1   7  117.19   12.70
  -5   1   7   98.49   11.40
  -5   1   7  105.89   11.80
  -5   1   7   86.89   12.20
  -5   1   7  124.09   12.50
  -4  -1   7  529.25   20.80
  -4  -1   7  503.25   21.40
  -4  -1   7  507.75   17.60
   4  -1  -7  514.75   19.90
  -4  -1   7  526.75   22.40
  -4   1   7  537.15   20.20
  -4   1   7  511.75   19.60
  -4   1   7  508.95   22.20
   4   1  -7  481.55   21.90
   3  -1  -7    9.00    5.20
  -3   1   7   10.60    4.30
  -3   1   7   13.20    5.50
  -3   1   7    0.60    4.40
  -3   1   7    2.90    6.50
  -2  -1   7 2122.59   61.49
  -2  -1   7 2186.58   60.19
   2  -1  -7 2116.29   58.99
   2  -1  -7 2163.18   59.79
   2   1  -7 2161.58   59.99
  -2   1   7 2203.38   59.19
  -2   1   7 2200.68   60.99
  -2   1   7 2117.79   57.89
   2   1  -7 2082.69   61.09
  -2   1   7 2179.68   59.79
   1  -1  -7 4657.43  124.19
  -1  -1   7 4517.75  118.89
  -1  -1   7 4512.35  118.59
   1  -1  -7 4517.05  118.79
   1   1  -7 4514.15  118.89
   1   1  -7 4273.27  120.19
  -1   1   7 4516.85  118.89
  -1   1   7 4353.76  119.09
  -1   1   7 4486.95  117.89
   0  -1   7  833.22   25.10
   0  -1  -7  836.22   25.50
   0  -1  -7  791.82   24.50
   0  -1   7  798.02   28.60
   0  -1  -7  824.22   25.50
   0  -1   7  839.72   27.60
   0   1  -7  789.92   24.10
   0   1   7  809.32   25.60
   0   1  -7  816.12   24.80
   0   1  -7  783.52   27.30
   0   1   7  812.52   24.60
   0   1  -7  805.82   25.10
   0   1   7  805.22   25.20
  -2  -1  -7   22.90    5.90
  -2  -1  -7    9.40    5.90
   2  -1   7   10.10    3.30
   2  -1   7    9.80    6.00
  -2  -1  -7    9.50    4.20
   2  -1   7   15.50    4.80
   2   1   7   18.70    2.50
  -2   1  -7    7.80    5.90
  -2   1  -7   14.10    3.20
  -2   1  -7    8.40    5.70
   2   1   7   17.30    6.40
   2   1   7   14.30    5.30
  -3  -1  -7  177.78   14.90
   3  -1   7  164.58   12.30
  -3  -1  -7  201.48   12.50
   3  -1   7  185.78    8.90
  -3  -1  -7  179.18    9.40
  -3   1  -7  190.08   13.20
  -3   1  -7  175.28    7.50
   3   1   7  166.38   12.10
  -3   1  -7  182.78   14.90
  -4  -1  -7   80.49    7.00
   4  -1   7   68.29    7.20
  -4  -1  -7   80.19   11.40
   4  -1   7   94.09   10.50
  -4  -1  -7  106.09   11.80
   4   1   7   94.59    9.80
  -4   1  -7   78.59    5.70
  -4   1  -7   79.89    9.80
  -4   1  -7   75.09   11.00
  -4   1  -7   79.19    8.00
  -5  -1  -7   25.00    5.70
  -5  -1  -7   28.60    9.00
   5  -1   7   22.80    5.00
  -5  -1  -7   17.70   10.50
   5  -1   7   28.40    9.50
  -5   1  -7    6.40   15.30
  -5   1  -7   22.40    5.30
   5   1   7   29.50    9.10
  -5   1  -7   22.40    5.40
  -5   1  -7   29.50    3.80
  -5   1  -7   16.70   10.30
  -6  -1  -7   61.99   13.30
  -6  -1  -7   68.89    7.10
  -6  -1  -7   64.99    6.80
  -6  -1  -7   67.69   11.00
  -6   1  -7   82.29    9.00
  -6   1  -7   74.69   14.20
   6   1   7   50.29   10.00
  -6   1  -7   53.59   10.90
  -6   1  -7   59.89    4.70
  -6   1  -7   69.79    4.90
  -7  -1  -7   -2.10    4.50
  -7  -1  -7   -5.40    4.60
  -7  -1  -7    0.90   18.50
  -7  -1  -7   -0.70   12.00
  -7  -1  -7   -4.10    8.80
  -7   1  -7    9.60   10.30
  -7   1  -7   -0.70   11.50
  -7   1  -7    5.30    5.10
  -7  -2   7   58.39    9.00
  -7  -2   7   36.50   11.50
  -7  -2   7   41.40   13.40
  -7  -2   7   55.89   11.00
  -7  -2   7   62.49   10.50
  -7   2   7   57.59   11.90
  -7   2   7   71.29   12.40
  -7   2   7   69.99    9.70
  -7   2   7   31.10    7.80
  -7   2   7   51.59    9.70
  -6  -2   7    6.90    7.00
  -6  -2   7   25.60    9.80
  -6  -2   7   12.20    7.90
  -6  -2   7    6.90    8.70
  -6  -2   7   -8.50    5.70
  -6   2   7    9.10    7.30
  -6   2   7    7.70    7.10
  -6   2   7   13.10    9.50
  -6   2   7    5.20    9.30
  -6   2   7   -6.50    5.80
  -5  -2   7   66.99    8.50
  -5  -2   7   45.00    6.30
  -5  -2   7   37.00    9.70
   5  -2  -7   45.00    8.30
  -5  -2   7   65.89   10.40
  -5  -2   7   63.49    9.70
  -5   2   7   59.99    9.90
  -5   2   7   42.30    6.50
  -5   2   7   41.10    7.30
  -5   2   7   51.89    8.60
  -5   2   7   38.20   15.30
  -4  -2   7   93.59    7.80
  -4  -2   7   80.99    9.20
  -4  -2   7  117.39   14.20
  -4  -2   7   89.29   10.00
   4  -2  -7   96.89   10.50
  -4   2   7  114.39   10.60
  -4   2   7  101.89   10.90
  -4   2   7   69.79    7.50
   4   2  -7   94.89   13.30
   3  -2  -7  317.17   11.80
  -3  -2   7  317.87   10.40
  -3  -2   7  332.97   17.90
  -3  -2   7  324.37   15.40
   3  -2  -7  321.57   14.20
   3   2  -7  298.87   15.60
  -3   2   7  305.57   14.30
  -3   2   7  344.87   14.70
   3   2  -7  334.07   17.40
  -3   2   7  323.07   11.70
  -3   2   7  306.97   16.00
  -2  -2   7 3270.57   87.69
   2  -2  -7 3059.59   84.89
  -2  -2   7 3204.78   84.29
   2  -2  -7 3071.19   83.29
  -2  -2   7 3218.78   85.69
   2   2  -7 3142.79   85.39
  -2   2   7 3081.49   84.99
  -2   2   7 3006.90   86.09
   2   2  -7 3195.28   87.59
  -1  -2   7 1847.82   50.79
   1  -2  -7 1839.22   50.69
   1  -2  -7 1775.02   50.59
  -1  -2   7 1838.32   50.09
  -1  -2   7 1805.72   53.19
   1  -2  -7 1831.52   50.49
  -1   2   7 1865.21   50.89
   1   2  -7 1809.02   53.19
   1   2  -7 1814.62   50.69
   1   2  -7 1729.63   51.59
  -1   2   7 1786.92   51.09
   0  -2   7 4038.80  106.29
   0  -2   7 3839.82  105.09
   0  -2  -7 4151.48  106.79
   0  -2   7 4048.50  108.29
   0  -2  -7 3935.21  105.09
   0   2   7 3962.90  105.59
   0   2  -7 4042.20  105.39
   0   2   7 3835.82  105.09
   0   2   7 3924.91  104.79
   0   2  -7 3882.51  107.99
   0   2   7 3969.50  106.39
   0   2  -7 3813.82  104.49
   1  -2   7 3512.25   92.99
  -1  -2  -7 3473.25   94.99
   1  -2   7 3418.46   90.79
   1  -2   7 3421.46   92.09
  -1  -2  -7 3459.65   92.69
  -1  -2  -7 3412.36   92.09
   1   2   7 3468.35   94.99
  -1   2  -7 3392.86   95.59
   1   2   7 3491.85   92.69
   1   2   7 3455.45   92.19
   1   2   7 3405.16   90.49
  -1   2  -7 3434.76   91.89
  -1   2  -7 3428.36   92.89
  -2  -2  -7  668.93   26.10
  -2  -2  -7  670.33   21.60
   2  -2   7  675.53   21.50
  -2  -2  -7  673.93   22.70
   2  -2   7  675.33   23.70
   2  -2   7  653.93   19.30
  -2   2  -7  662.33   19.20
  -2   2  -7  667.73   25.60
  -2   2  -7  728.83   27.80
  -2   2  -7  653.33   23.20
   2   2   7  662.13   22.40
   2   2   7  669.33   26.00
   2   2   7  666.83   17.90
  -3  -2  -7   62.29    9.30
  -3  -2  -7   68.49    7.50
  -3  -2  -7   60.69    6.30
   3  -2   7   98.59    8.20
  -3   2  -7   77.59    9.00
  -3   2  -7   80.69    8.10
   3   2   7   73.99    9.70
  -3   2  -7   70.59    9.90
  -3   2  -7   71.09    4.10
   3   2   7   54.69    7.30
  -4  -2  -7  762.42   25.20
  -4  -2  -7  785.72   27.40
  -4  -2  -7  774.22   33.00
   4  -2   7  759.12   24.70
   4  -2   7  731.13   38.10
  -4   2  -7  785.62   33.10
   4   2   7  756.62   27.40
  -4   2  -7  804.12   25.00
  -4   2  -7  798.72   28.90
  -5  -2  -7  554.44   21.30
   5  -2   7  666.23   27.40
   5  -2   7  682.93   21.40
  -5  -2  -7  574.34   24.40
  -5  -2  -7  559.24   30.80
  -5   2  -7  593.24   21.30
  -5   2  -7  562.84   31.20
  -5   2  -7  569.24   25.60
   5   2   7  576.64   25.00
  -6  -2  -7   22.20   11.00
  -6  -2  -7   32.20    6.90
  -6  -2  -7   50.19    9.60
  -6   2  -7   33.60   12.30
  -6   2  -7   38.50   11.20
   6   2   7   51.29    9.60
  -6   2  -7   38.00    6.80
  -7  -2  -7   22.10   13.20
  -7  -2  -7    2.70   13.00
  -7  -2  -7   14.80    5.80
  -7  -2  -7   16.50    6.10
  -7   2  -7   23.50   11.80
  -7   2  -7   15.40   11.80
  -7   2  -7   23.20    6.50
  -7  -3   7   62.39   10.60
  -7  -3   7   67.09    9.30
  -7  -3   7   57.49    9.10
  -7  -3   7   52.29   12.90
  -7  -3   7   68.69   10.90
  -7   3   7   64.99   13.10
  -7   3   7   75.39   13.90
  -7   3   7   80.19    9.60
  -7   3   7   50.99   11.10
  -6  -3   7  169.18   13.30
  -6  -3   7  158.98   13.70
  -6  -3   7  182.68   23.10
  -6  -3   7  191.18   15.90
  -6  -3   7  188.88   16.40
  -6   3   7  174.08   16.10
  -6   3   7  188.78   14.00
  -6   3   7  135.39    8.40
  -6   3   7  178.08   17.40
  -6   3   7  175.08   17.90
  -5  -3   7 2301.87   65.09
  -5  -3   7 2528.95   77.69
  -5  -3   7 2241.58   67.79
  -5  -3   7 2250.37   64.59
  -5  -3   7 2360.56   71.79
   5  -3  -7 2249.97   65.49
  -5   3   7 2303.97   69.49
  -5   3   7 2169.68   60.79
  -5   3   7 2357.46   69.89
  -5   3   7 2264.47   65.59
  -4  -3   7  406.06   22.30
  -4  -3   7  426.86   15.40
   4  -3  -7  414.76   17.40
  -4  -3   7  406.26   19.10
  -4   3   7  415.26   17.40
   4   3  -7  409.06   22.00
  -4   3   7  392.06   20.30
  -3  -3   7  639.44   20.90
   3  -3  -7  674.63   22.60
  -3  -3   7  646.84   19.50
  -3  -3   7  653.93   27.00
  -3  -3   7  683.63   24.10
  -3   3   7  647.94   25.10
  -3   3   7  636.64   22.40
   3   3  -7  681.43   26.70
  -3   3   7  652.43   23.80
  -2  -3   7 3758.32  106.99
   2  -3  -7 3778.82  100.99
  -2  -3   7 3801.82  102.29
  -2  -3   7 3805.52  104.39
   2  -3  -7 3987.30  103.99
   2  -3  -7 3944.31  105.29
  -2   3   7 3874.81  105.19
   2   3  -7 3818.12  100.69
   2   3  -7 3872.21  107.09
  -2   3   7 4029.40  104.09
  -2   3   7 3845.92  104.39
  -1  -3   7  575.14   18.90
   1  -3  -7  576.34   23.90
   1  -3  -7  589.94   20.80
  -1  -3   7  587.84   20.00
  -1  -3   7  594.64   24.00
   1  -3  -7  564.44   19.80
   1   3  -7  598.84   23.60
  -1   3   7  595.24   20.90
   1   3  -7  590.74   20.00
  -1   3   7  575.44   20.00
   1   3  -7  615.44   19.50
   1   3  -7  599.24   18.50
  -1   3   7  605.34   20.70
   0  -3   7  233.78   14.70
   0  -3  -7  229.88   11.00
   0  -3  -7  242.48   11.40
   0  -3   7  238.38   11.30
   0  -3  -7  233.48   13.40
   0  -3   7  266.77   11.00
   0   3   7  238.38   12.00
   0   3   7  240.28   12.00
   0   3   7  236.28   15.80
   0   3  -7  241.88   10.80
   0   3   7  235.48   12.80
   0   3  -7  223.68   11.10
   0   3  -7  236.78   15.80
  -1  -3  -7   -2.70    5.20
   1  -3   7   -6.40    6.60
   1  -3   7   -0.20    5.40
  -1  -3  -7    0.00    4.80
  -1  -3  -7    3.50    4.90
   1  -3   7   -0.50    4.90
   1  -3   7    2.70    3.30
   1   3   7    3.20    5.20
   1   3   7    3.50    4.80
  -1   3  -7    1.00    5.10
  -1   3  -7   -1.20    3.20
  -1   3  -7   -1.20    7.20
   1   3   7   -2.50    5.10
   1   3   7   -0.60    3.10
   2  -3   7 3239.48   89.89
   2  -3   7 3288.97   88.59
  -2  -3  -7 3338.77   93.19
  -2  -3  -7 3213.48   88.69
  -2  -3  -7 3243.18   88.49
   2  -3   7 3254.37   85.69
   2   3   7 3276.37   88.69
  -2   3  -7 3253.57   85.69
   2   3   7 3276.27   92.89
  -2   3  -7 3383.96   93.19
  -2   3  -7 3267.57   88.49
  -2   3  -7 3288.37   89.89
   2   3   7 3245.48   84.59
   3  -3   7 1152.58   35.50
   3  -3   7 1236.88   38.60
  -3  -3  -7 1170.78   36.20
  -3  -3  -7 1157.28   35.80
  -3  -3  -7 1181.18   41.40
  -3   3  -7 1209.28   38.50
   3   3   7 1184.98   41.40
   3   3   7 1202.48   36.30
  -3   3  -7 1219.38   41.20
  -3   3  -7 1210.08   35.80
  -4  -3  -7 2396.76   68.29
   4  -3   7 2455.05   68.29
  -4  -3  -7 2441.76   75.89
  -4  -3  -7 2448.46   69.39
   4  -3   7 2463.85   71.89
  -4   3  -7 2469.15   71.79
   4   3   7 2398.76   69.29
  -4   3  -7 2482.45   76.49
   4   3   7 2428.06   75.49
  -4   3  -7 2493.45   68.49
  -5  -3  -7   59.49    8.00
  -5  -3  -7   60.69    8.80
  -5  -3  -7   57.09   12.50
   5  -3   7   61.69    7.40
   5  -3   7   52.49   11.20
   5   3   7   76.59    9.80
  -5   3  -7   36.40   11.40
  -5   3  -7   66.29    8.30
  -5   3  -7   75.69   11.90
  -6  -3  -7  942.71   43.00
   6  -3   7  940.11   37.30
  -6  -3  -7  921.81   41.50
  -6  -3  -7  944.11   31.30
  -6  -3  -7  864.11   43.70
   6   3   7  900.91   33.30
  -6   3  -7  920.61   36.40
  -6   3  -7  891.01   30.90
  -6   3  -7  957.00   42.50
  -7  -3  -7   26.50    7.60
  -7  -3  -7   22.10    6.90
  -7  -3  -7   24.20   12.30
  -7  -3  -7   11.80    8.10
  -7   3  -7   18.00   12.20
  -7   3  -7   16.70   19.10
  -7   3  -7   26.00    7.70
  -7   3  -7   55.99   11.60
  -7  -4   7   46.00    8.50
  -7  -4   7   50.79    8.00
  -7  -4   7   67.89   14.00
  -7  -4   7   70.69   11.50
  -7  -4   7   63.79   11.60
  -7   4   7   64.39   13.00
  -7   4   7   51.99   14.80
  -7   4   7   55.89   10.20
  -6  -4   7    3.70    8.10
  -6  -4   7   -2.30    5.20
  -6  -4   7   -2.90    9.70
  -6  -4   7  -12.60    7.40
  -6   4   7    3.30    9.10
  -6   4   7   -3.80    6.40
  -6   4   7   -4.20    9.90
  -5  -4   7  108.59   12.10
  -5  -4   7   91.99   13.30
  -5  -4   7   74.69   10.80
   5  -4  -7  118.49   12.00
  -5  -4   7   98.29    9.90
  -5   4   7  123.99   12.30
  -5   4   7  124.59   13.40
  -5   4   7  100.49   12.70
   5   4  -7  135.59   18.60
  -4  -4   7  119.69    9.00
   4  -4  -7  145.29   14.60
  -4  -4   7  134.59   13.20
   4  -4  -7  125.09   11.00
  -4  -4   7  124.99    9.60
  -4  -4   7  138.79   17.60
  -4   4   7  107.99   14.80
  -4   4   7  133.29   11.40
  -4   4   7  133.49   14.00
   4   4  -7  121.69   17.00
   3  -4  -7  456.55   20.00
  -3  -4   7  435.36   15.40
  -3  -4   7  446.06   22.90
  -3  -4   7  430.66   14.90
  -3  -4   7  443.56   18.80
   3  -4  -7  454.95   17.50
  -3   4   7  427.56   17.50
   3   4  -7  461.85   22.70
   3   4  -7  443.46   15.00
  -3   4   7  440.76   20.00
  -3   4   7  425.06   20.30
   2  -4  -7 1336.87   40.70
  -2  -4   7 1389.56   43.90
  -2  -4   7 1287.67   36.80
   2  -4  -7 1286.57   35.20
   2  -4  -7 1402.96   35.30
   2  -4  -7 1282.77   38.80
  -2  -4   7 1327.47   39.80
   2   4  -7 1305.17   36.90
  -2   4   7 1322.47   40.90
  -2   4   7 1305.77   40.80
   2   4  -7 1260.77   42.90
  -2   4   7 1304.37   39.00
  -1  -4   7 2693.53   73.89
   1  -4  -7 2748.32   75.99
   1  -4  -7 2745.53   75.39
  -1  -4   7 2752.82   75.59
  -1   4   7 2769.02   75.59
   1   4  -7 2757.52   79.39
   1   4  -7 2735.73   74.09
  -1   4   7 2879.11   77.49
  -1   4   7 2720.53   76.09
   0  -4   7  502.05   23.30
   0  -4  -7  535.15   19.10
   0  -4   7  513.45   18.20
   0  -4  -7  522.15   21.30
   0  -4   7  525.15   19.70
   0  -4  -7  527.45   18.20
   0  -4   7  555.54   18.10
   0   4  -7  552.24   18.40
   0   4   7  533.55   19.30
   0   4  -7  483.55   22.30
   0   4   7  514.45   18.30
   0   4   7  511.35   20.60
  -1  -4  -7   98.59    9.50
   1  -4   7   87.69    9.70
   1  -4   7   78.99    9.50
   1  -4   7   59.89   10.50
  -1  -4  -7   85.89   11.40
  -1  -4  -7   86.09    8.40
   1  -4   7   98.99    6.90
  -1   4  -7   83.99    9.70
   1   4   7   82.49    7.00
   1   4   7   87.79   11.00
   1   4   7  100.89    9.10
  -2  -4  -7 6230.08  163.18
  -2  -4  -7 6155.38  162.78
   2  -4   7 6314.47  164.58
   2  -4   7 6090.39  159.78
  -2  -4  -7 6146.08  167.48
   2  -4   7 6215.18  163.48
  -2   4  -7 6089.89  163.28
  -2   4  -7 6183.18  164.38
   2   4   7 6202.28  167.48
   2   4   7 6131.29  159.38
  -2   4  -7 6197.38  167.38
   2   4   7 5975.20  162.58
  -3  -4  -7   66.39    9.80
   3  -4   7   62.09    8.70
  -3  -4  -7   73.09    7.70
   3  -4   7   76.79    8.10
  -3  -4  -7   64.89    7.50
   3   4   7   66.69    7.20
  -3   4  -7   65.79    9.00
  -3   4  -7   60.09    7.40
  -3   4  -7   70.39   10.40
   3   4   7   65.89    9.70
  -4  -4  -7  147.99   12.50
  -4  -4  -7  170.38   12.10
   4  -4   7  171.98   16.00
   4  -4   7  160.98   12.50
  -4  -4  -7  153.18   18.70
   4   4   7  157.28   12.40
  -4   4  -7  174.18   15.50
   4   4   7  151.38   17.40
  -4   4  -7  173.08   13.10
  -4   4  -7  175.78   19.50
   5  -4   7   14.50    9.30
  -5  -4  -7    1.70    9.60
  -5  -4  -7    8.00    7.10
   5  -4   7    3.10    5.90
  -5  -4  -7   25.20   11.70
  -5  -4  -7    3.00    6.50
  -5   4  -7    8.80   10.60
  -5   4  -7    1.30    6.70
  -5   4  -7    5.00    9.40
   5   4   7   14.80    9.00
   5   4   7    5.00    6.70
  -5   4  -7   -8.00    9.00
   6  -4   7   15.90   11.20
  -6  -4  -7   15.70   12.60
   6  -4   7   17.60    6.50
  -6  -4  -7    9.10    7.60
  -6  -4  -7   10.80   11.10
  -6  -4  -7    8.90    7.20
  -6   4  -7    1.40   10.20
   6   4   7   11.50    7.10
  -6   4  -7   17.00   10.80
  -6   4  -7    9.50    7.50
  -6  -5   7  152.88   10.50
  -6  -5   7  166.78   22.30
   6  -5  -7  141.09   16.40
  -6  -5   7  112.79   13.20
  -6  -5   7  147.89   16.00
  -6  -5   7  156.18   15.90
  -6   5   7  154.08   12.70
  -6   5   7  194.28   19.70
  -6   5   7  150.48   19.00
  -6   5   7  162.28   16.80
  -5  -5   7    8.40    4.40
   5  -5  -7    7.50    6.20
  -5  -5   7   11.20   12.70
  -5  -5   7    0.60    5.60
  -5  -5   7    1.70    8.20
  -5  -5   7    3.20    4.80
  -5   5   7   -0.40    8.90
  -5   5   7    3.20    9.50
  -5   5   7    5.70    6.60
  -5   5   7    6.30    9.90
   5   5  -7   11.60   10.10
   4  -5  -7  655.73   27.30
  -4  -5   7  658.63   31.30
  -4  -5   7  611.84   19.80
  -4  -5   7  620.64   26.60
  -4  -5   7  616.04   26.70
  -4  -5   7  627.64   20.10
   4  -5  -7  661.53   23.50
   4   5  -7  700.33   41.80
  -4   5   7  674.43   28.80
   4   5  -7  634.04   22.10
  -4   5   7  671.83   23.70
  -4   5   7  653.93   38.10
  -3  -5   7  684.93   24.90
   3  -5  -7  669.23   25.70
   3  -5  -7  663.13   23.00
  -3  -5   7  647.34   29.20
  -3  -5   7  653.23   22.00
  -3   5   7  663.43   23.10
  -3   5   7  651.63   26.10
   3   5  -7  651.93   21.40
   3   5  -7  629.14   28.50
  -3   5   7  659.23   26.50
   2  -5  -7    8.50    2.30
   2  -5  -7   -1.50    6.30
  -2  -5   7    9.10    6.20
   2  -5  -7   10.00    5.50
  -2  -5   7    9.00    3.80
   2  -5  -7    7.90    2.40
  -2  -5   7   15.70    8.30
   2   5  -7   10.10    3.90
  -2   5   7   10.60    6.90
  -2   5   7    6.00    5.50
   2   5  -7    4.50    7.60
  -2   5   7   12.60    6.60
  -1  -5   7   29.50    6.50
   1  -5  -7   32.60    5.50
  -1  -5   7   35.50    9.00
   1  -5  -7   22.90    6.60
  -1  -5   7   33.00    4.90
   1  -5  -7   30.80    6.10
  -1   5   7   32.00    7.10
  -1   5   7   27.70    6.80
   1   5  -7   36.00    5.80
   1   5  -7   28.80    8.50
  -1   5   7   31.10    6.70
   0  -5  -7  613.24   21.60
   0  -5  -7  640.24   25.30
   0  -5   7  643.94   21.20
   0  -5   7  647.94   21.40
   0  -5   7  637.44   23.30
   0  -5   7  648.74   27.40
   0  -5  -7  645.74   22.40
   0   5   7  621.94   22.20
   0   5   7  637.94   21.80
   0   5   7  639.44   24.70
   0   5  -7  644.34   21.30
   0   5  -7  648.64   26.70
   1  -5   7   36.90   10.20
   1  -5   7   16.00    6.50
  -1  -5  -7   14.80    4.40
  -1  -5  -7   15.90    6.80
   1  -5   7   15.10    6.20
   1  -5   7    3.40    5.90
  -1  -5  -7    7.60    5.90
  -1   5  -7   20.80    6.20
   1   5   7   10.10    4.30
   1   5   7   14.10    6.50
  -1   5  -7   20.30    8.10
   1   5   7   17.80    5.50
  -2  -5  -7 4388.66  117.39
   2  -5   7 4294.27  113.39
   2  -5   7 4482.65  118.59
  -2  -5  -7 4230.18  113.49
  -2  -5  -7 4398.76  121.99
   2  -5   7 4391.86  117.69
  -2   5  -7 4413.06  118.29
   2   5   7 4291.37  113.59
   2   5   7 4358.96  116.19
  -2   5  -7 4376.76  117.69
   2   5   7 4316.57  121.49
  -2   5  -7 4189.38  120.69
   3  -5   7  594.54   24.50
  -3  -5  -7  576.14   21.90
   3  -5   7  560.84   22.00
  -3  -5  -7  562.04   26.40
  -3  -5  -7  569.04   20.60
   3   5   7  541.55   25.90
   3   5   7  559.34   20.30
  -3   5  -7  547.15   26.30
  -3   5  -7  578.84   23.50
  -3   5  -7  594.74   22.30
  -4  -5  -7   27.30    6.30
   4  -5   7   32.40    8.00
   4  -5   7   33.00    9.60
  -4  -5  -7   24.40   11.50
  -4  -5  -7   17.70   10.90
  -4  -5  -7   19.80    7.90
  -4   5  -7   20.60    9.50
   4   5   7   26.10    9.10
   4   5   7   21.00    6.20
  -4   5  -7   33.30    8.10
  -4   5  -7   27.60    9.50
   5  -5   7    3.70    6.30
  -5  -5  -7    2.10   11.40
  -5  -5  -7    1.60    7.20
  -5  -5  -7   -1.70    6.00
  -5  -5  -7    0.00    9.10
  -5   5  -7    5.60    7.40
   5   5   7   -4.00    5.60
  -5   5  -7   -2.00    9.40
   5   5   7    9.20    6.90
  -5   5  -7   -0.60    9.60
   6  -5   7   79.69    9.70
  -6  -5  -7   69.09   14.90
  -6  -5  -7  126.19   12.20
  -6  -5  -7  105.39   10.40
  -6  -5  -7   85.39   14.30
   6  -5   7   89.49   13.90
  -6   5  -7  119.29   16.20
  -6   5  -7  103.59   11.60
  -6   5  -7   96.99   14.10
  -6   5  -7   98.79   14.60
   6  -6  -7    5.10    5.70
  -6  -6   7   -4.20    6.40
  -6  -6   7    8.10    8.30
  -6  -6   7   19.10    3.60
  -6  -6   7   -1.90   11.90
  -6  -6   7   36.40   10.60
  -6   6   7   -3.40    9.70
  -6   6   7   12.30   10.90
  -6   6   7   -4.50   10.10
  -6   6   7   13.10    6.70
   5  -6  -7   55.39    7.90
  -5  -6   7   39.40    7.30
  -5  -6   7   48.50    5.30
  -5  -6   7   38.40   12.40
  -5  -6   7   53.19   11.20
  -5  -6   7   47.30    5.10
   5   6  -7   39.70   12.00
  -5   6   7   53.89   11.70
  -5   6   7   43.30   11.50
  -5   6   7   42.50    7.60
  -5   6   7   30.20   10.50
  -4  -6   7  500.15   29.30
  -4  -6   7  468.15   22.10
   4  -6  -7  465.05   19.80
  -4  -6   7  497.05   20.60
  -4  -6   7  447.76   14.30
  -4  -6   7  473.95   14.50
   4  -6  -7  506.85   24.50
  -4   6   7  482.55   19.90
  -4   6   7  460.55   25.50
  -4   6   7  504.05   25.10
   4   6  -7  472.45   27.20
   4   6  -7  480.65   19.10
  -3  -6   7    2.80    9.00
  -3  -6   7   11.60    7.40
  -3  -6   7    6.40    5.40
   3  -6  -7   -0.70    6.70
   3  -6  -7   10.20    5.90
  -3  -6   7    9.30    2.80
  -3   6   7   17.20    6.50
   3   6  -7    5.20    8.80
   3   6  -7   11.30    4.30
  -3   6   7    5.90    7.80
  -3   6   7    3.60    8.10
   2  -6  -7  762.72   27.60
   2  -6  -7  769.62   25.80
  -2  -6   7  780.42   32.30
  -2  -6   7  701.23   25.40
   2  -6  -7  752.82   22.00
  -2  -6   7  793.52   27.30
   2   6  -7  760.92   31.50
   2   6  -7  769.32   25.70
  -2   6   7  792.02   28.40
  -2   6   7  786.22   29.60
  -2   6   7  797.42   26.30
   1  -6  -7  622.34   22.80
  -1  -6   7  580.24   22.90
  -1  -6   7  572.24   27.50
   1  -6  -7  593.94   21.30
   1  -6  -7  579.34   25.50
   1  -6  -7  581.14   21.30
  -1  -6   7  610.14   22.00
  -1  -6   7  621.74   19.60
   1   6  -7  677.83   25.60
  -1   6   7  589.54   21.90
  -1   6   7  600.04   25.00
   1   6  -7  599.84   26.60
  -1   6   7  572.14   22.30
   1   6  -7  602.74   23.00
   0  -6   7 1488.75   43.20
   0  -6   7 1421.56   44.90
   0  -6  -7 1478.55   44.10
   0  -6  -7 1468.35   43.60
   0  -6   7 1573.94   49.60
   0  -6   7 1442.56   43.00
   0  -6  -7 1586.24   48.40
   0  -6  -7 1510.25   46.00
   0   6   7 1503.65   47.60
   0   6  -7 1458.45   42.90
   0   6  -7 1434.76   48.50
   0   6   7 1503.45   43.90
   1  -6   7  178.18   12.50
  -1  -6  -7  181.48   12.50
   1  -6   7  170.98    9.50
  -1  -6  -7  171.28   15.80
   1  -6   7  181.78   13.10
  -1  -6  -7  194.28   16.50
   1  -6   7  161.38   16.10
  -1  -6  -7  164.28   10.20
  -1   6  -7  177.88   16.20
  -1   6  -7  169.88   12.10
   1   6   7  188.38   15.30
   1   6   7  152.58   10.90
   1   6   7  179.38   10.30
   2  -6   7  322.07   19.50
  -2  -6  -7  283.07   19.40
  -2  -6  -7  290.17   20.90
  -2  -6  -7  256.97   15.40
  -2  -6  -7  274.27   11.50
   2  -6   7  318.97   10.90
   2  -6   7  317.67   16.30
   2  -6   7  363.96   16.70
  -2   6  -7  304.97   16.50
   2   6   7  263.57   13.30
   2   6   7  274.27   11.20
  -2   6  -7  322.07   19.90
   2   6   7  259.87   17.70
  -2   6  -7  288.77   16.50
   3  -6   7 2222.78   66.09
  -3  -6  -7 2231.58   71.39
  -3  -6  -7 2220.08   64.59
   3  -6   7 2273.37   65.09
  -3  -6  -7 2225.08   70.09
   3   6   7 2177.98   62.29
  -3   6  -7 2267.27   66.39
   3   6   7 2231.58   69.79
  -3   6  -7 2174.28   68.49
  -3   6  -7 2300.97   65.19
  -4  -6  -7   86.69   10.40
  -4  -6  -7   94.19   10.50
  -4  -6  -7   77.89   14.00
  -4  -6  -7   85.49   13.40
   4  -6   7   77.09   10.00
  -4   6  -7  100.99   12.60
   4   6   7   86.49   12.60
  -4   6  -7   96.29   13.20
  -4   6  -7   83.99   10.20
   4   6   7   96.49   10.00
  -5  -6  -7   37.50   11.60
   5  -6   7   49.00   13.90
  -5  -6  -7   60.19   10.30
   5  -6   7   48.60    9.20
  -5  -6  -7   39.90   13.90
  -5  -6  -7   64.69    8.10
  -5   6  -7   44.60   11.80
  -5   6  -7   52.79   11.60
   5   6   7   59.99    7.80
  -5   6  -7   55.89   10.30
  -6  -6  -7    7.60    6.70
  -6  -6  -7   -4.30   10.90
   6  -6   7   17.80    7.40
  -6  -6  -7    7.00   12.10
  -6  -6  -7    0.20    8.20
  -6   6  -7   -1.10   10.50
   6   6   7    3.40    3.20
   6   6   7   16.20   11.00
  -6   6  -7   -5.30   10.00
  -6   6  -7    0.90   11.30
  -6   6  -7    2.70    8.70
  -6  -7   7   44.80   11.50
  -6  -7   7   47.80   15.60
   6  -7  -7   56.39   13.20
  -6   7   7   47.50    8.20
  -6   7   7   22.40   12.20
  -6   7   7   55.29   21.20
  -6   7   7   53.99   13.60
   5  -7  -7  197.08   20.60
   5  -7  -7  188.18   12.70
  -5  -7   7  162.38   23.90
  -5  -7   7  160.08   16.70
  -5  -7   7  132.19   14.30
  -5   7   7  195.08   13.70
  -5   7   7  122.79   15.70
  -5   7   7  167.78   18.60
  -5   7   7  207.68   18.80
   5   7  -7  126.19   11.50
   4  -7  -7   44.60   10.90
  -4  -7   7   24.00    7.50
   4  -7  -7   28.90    7.10
  -4  -7   7   21.20    9.50
  -4  -7   7   30.30   12.10
   4   7  -7   27.90   11.20
  -4   7   7   36.60   10.90
   4   7  -7   29.10    6.00
  -4   7   7   30.00    7.80
  -4   7   7   32.30   11.20
  -3  -7   7 1159.08   44.90
   3  -7  -7 1077.59   39.00
  -3  -7   7 1226.38   37.80
   3  -7  -7 1093.59   35.80
  -3  -7   7 1155.78   39.10
  -3   7   7 1161.38   36.40
   3   7  -7 1135.99   36.30
  -3   7   7 1152.88   41.90
  -3   7   7 1094.69   40.60
   3   7  -7 1124.29   43.50
  -2  -7   7  110.19   13.10
  -2  -7   7  109.39    6.90
  -2  -7   7  107.29   14.40
  -2  -7   7   93.49   10.30
   2  -7  -7  126.49    7.70
   2  -7  -7  114.09   12.50
   2  -7  -7  150.08   11.30
  -2   7   7  114.59   11.40
   2   7  -7  115.99   11.20
   2   7  -7  109.69   16.20
  -2   7   7  170.18   16.20
  -2   7   7  119.19   13.50
   1  -7  -7  573.34   26.60
  -1  -7   7  555.84   27.50
  -1  -7   7  556.04   18.90
   1  -7  -7  576.04   21.40
  -1  -7   7  563.44   21.80
   1  -7  -7  583.14   22.80
  -1  -7   7  544.35   23.00
   1  -7  -7  591.14   21.50
  -1   7   7  543.95   24.70
   1   7  -7  573.24   23.40
  -1   7   7  597.44   22.70
   1   7  -7  578.84   18.90
  -1   7   7  535.45   21.30
   1   7  -7  554.74   26.50
   0  -7  -7  367.06   16.70
   0  -7   7  369.86   22.90
   0  -7   7  374.06   17.50
   0  -7  -7  369.86   21.80
   0  -7   7  382.26   15.70
   0  -7  -7  354.76   18.60
   0  -7  -7  377.86   17.20
   0  -7   7  391.86   16.30
   0   7  -7  370.06   22.20
   0   7  -7  362.36   19.80
   0   7  -7  372.86   15.50
   0   7   7  381.96   20.20
   0   7   7  386.06   16.90
   1  -7   7  787.22   27.80
   1  -7   7  789.92   31.70
  -1  -7  -7  771.02   31.60
  -1  -7  -7  768.82   30.80
  -1  -7  -7  773.12   26.70
  -1  -7  -7  760.02   25.10
   1  -7   7  757.92   24.40
   1  -7   7  763.02   26.80
  -1   7  -7  767.02   26.70
   1   7   7  771.22   30.40
  -1   7  -7  768.02   28.00
   1   7   7  760.42   25.50
   1   7   7  763.32   25.10
  -1   7  -7  763.12   31.30
  -2  -7  -7   62.39    6.10
   2  -7   7   70.39   11.40
   2  -7   7   62.49    6.90
  -2  -7  -7   52.29   10.40
   2  -7   7   67.89    9.60
  -2  -7  -7   62.59    9.30
   2  -7   7   66.39    9.80
  -2  -7  -7   54.49   11.50
   2   7   7   68.69    7.60
  -2   7  -7   53.19   10.70
   2   7   7   73.59   12.50
  -2   7  -7   51.89    9.10
   2   7   7   55.29    6.80
  -2   7  -7   69.89    9.80
   3  -7   7  514.35   23.00
  -3  -7  -7  389.06   13.60
  -3  -7  -7  369.16   41.70
  -3  -7  -7  399.06   20.10
  -3  -7  -7  387.76   32.40
   3   7   7  357.46   23.50
  -3   7  -7  481.05   25.30
  -3   7  -7  468.75   21.40
  -3   7  -7  499.15   26.90
   3   7   7  364.86   16.20
   4  -7   7  178.18   15.80
  -4  -7  -7  146.29   15.50
  -4  -7  -7  156.68   20.40
  -4  -7  -7  152.28   18.00
  -4   7  -7  155.78   16.10
   4   7   7  152.58   19.70
  -4   7  -7  155.48   17.90
   4   7   7  173.28   11.20
  -5  -7  -7   11.30   12.00
  -5  -7  -7    5.30    5.80
  -5  -7  -7    4.60   10.70
  -5  -7  -7   16.90    9.10
   5  -7   7    2.20    7.60
  -5   7  -7   22.00   10.80
   5   7   7   22.30   12.70
  -5   7  -7    1.50    9.50
   5   7   7   10.80    4.70
  -5   7  -7    5.60    8.80
  -6  -7  -7   10.00   11.70
   6  -7   7    0.90    4.20
  -6  -7  -7    9.90   13.30
  -6  -7  -7    9.40    6.50
  -6  -7  -7   -0.40    9.20
   6   7   7    3.20   10.80
   6   7   7    4.10    2.70
  -6   7  -7   -1.80    9.10
  -6   7  -7   30.50   12.00
  -6   7  -7  -18.80    9.20
   6  -8  -7    2.40    3.40
  -6  -8   7    3.60   12.20
   6  -8  -7   12.80   13.50
  -6  -8   7  -14.60   12.40
  -6   8   7   -0.80   10.80
  -6   8   7    3.60    6.60
  -6   8   7    8.70   12.90
   5  -8  -7  103.49   15.50
  -5  -8   7   89.69   17.60
  -5  -8   7  127.99   14.10
   5  -8  -7   89.69    9.90
  -5  -8   7   64.19   10.30
  -5   8   7   90.49   14.60
  -5   8   7   93.79   14.20
   5   8  -7  134.69   19.00
  -5   8   7   67.39   13.80
  -5   8   7  105.99   10.20
   4  -8  -7   19.90    6.80
  -4  -8   7   10.00    9.20
  -4  -8   7   22.40    8.20
  -4  -8   7   18.60   12.20
  -4  -8   7   11.40    9.50
   4   8  -7   18.00   11.90
  -4   8   7   40.30    8.40
  -4   8   7    4.90   11.00
   4   8  -7   15.60    6.10
  -4   8   7   14.70   10.30
  -3  -8   7  341.17   26.50
  -3  -8   7  347.27   20.50
   3  -8  -7  344.07   17.40
  -3  -8   7  373.16   19.80
   3   8  -7  376.46   25.90
   3   8  -7  378.76   18.40
  -3   8   7  375.56   21.20
  -3   8   7  362.46   24.10
  -3   8   7  354.06   18.10
   2  -8  -7   25.30    8.70
   2  -8  -7   11.50    6.60
  -2  -8   7   11.40   10.60
  -2  -8   7   22.40    3.70
   2  -8  -7   15.10    4.60
  -2  -8   7   28.70   15.10
  -2  -8   7   19.70    8.20
  -2   8   7   15.00    8.90
   2   8  -7   21.30    7.00
  -2   8   7   15.50    7.30
  -2   8   7   16.00    9.20
   2   8  -7   12.60    9.30
   1  -8  -7  202.28   20.60
  -1  -8   7  224.98   11.10
   1  -8  -7  205.58   14.20
  -1  -8   7  229.58   22.00
  -1  -8   7  211.08   14.50
   1  -8  -7  216.08   13.90
  -1  -8   7  225.38   16.10
   1  -8  -7  220.18   13.50
   1   8  -7  218.28   16.70
  -1   8   7  221.08   15.40
   1   8  -7  243.38   23.10
  -1   8   7  235.68   17.80
   1   8  -7  232.48   11.00
   0  -8  -7  708.33   28.00
   0  -8   7  691.43   24.50
   0  -8  -7  696.13   25.20
   0  -8  -7  771.02   32.00
   0  -8   7  700.13   24.00
   0  -8   7  682.13   26.30
   0  -8   7  699.13   32.50
   0  -8  -7  674.93   25.10
   0   8  -7  684.93   29.30
   0   8   7  676.73   29.20
   0   8   7  694.83   25.40
   0   8  -7  680.33   23.70
   0   8  -7  698.93   31.10
   1  -8   7  463.85   25.40
   1  -8   7  432.16   17.40
  -1  -8  -7  440.16   18.10
   1  -8   7  450.65   23.70
  -1  -8  -7  463.75   28.10
  -1  -8  -7  409.96   23.80
  -1  -8  -7  447.06   23.80
   1  -8   7  436.36   19.60
  -1   8  -7  447.06   19.50
   1   8   7  430.96   18.10
  -1   8  -7  470.85   25.40
  -1   8  -7  465.45   22.00
   1   8   7  450.85   18.40
   1   8   7  465.65   34.00
  -2  -8  -7   41.40   10.70
  -2  -8  -7   64.99   10.10
   2  -8   7   47.40    5.60
  -2  -8  -7   44.60    6.50
   2  -8   7   62.29   10.10
   2  -8   7   54.39   17.10
   2  -8   7   36.90   11.60
  -2  -8  -7   55.19   12.10
  -2   8  -7   67.99   10.20
   2   8   7   49.80    9.90
  -2   8  -7   62.09   10.50
   2   8   7   60.09    6.80
  -2   8  -7   43.40   10.70
   2   8   7   52.99    6.90
   3  -8   7 1000.80   27.60
  -3  -8  -7 1018.30   42.40
   3  -8   7  961.60   27.50
   3  -8   7 1018.70   35.90
  -3  -8  -7 1004.60   29.50
  -3  -8  -7 1052.29   41.70
   3  -8   7 1013.90   36.80
  -3  -8  -7 1021.70   35.60
   3   8   7  995.70   31.10
  -3   8  -7 1008.30   36.60
   3   8   7  961.40   39.70
  -3   8  -7 1003.40   36.70
  -3   8  -7 1002.00   39.10
  -4  -8  -7   44.00   14.10
  -4  -8  -7   18.40   11.20
   4  -8   7    3.00    7.60
  -4  -8  -7   22.40    9.40
   4   8   7   25.30    5.60
   4   8   7    7.40    7.20
  -4   8  -7   22.30    9.90
  -4   8  -7   36.00   10.60
  -4   8  -7   26.60   10.40
  -5  -8  -7   70.89   14.30
  -5  -8  -7   43.00   14.90
  -5  -8  -7   77.49   12.20
   5   8   7   70.59   13.50
  -5   8  -7   60.09   12.60
  -5   8  -7   79.89   13.40
  -6  -8  -7    4.10   10.70
   6  -8   7    2.90    8.00
  -6  -8  -7    3.50   13.50
  -6  -8  -7    5.60   12.80
   6   8   7   -2.70    2.30
  -6   8  -7    2.60   10.00
  -6   8  -7  -21.80    9.30
  -6   8  -7   28.30   13.00
   6   8   7    7.20   10.80
  -5  -9   7   30.30   15.70
  -5  -9   7   37.20   10.50
  -5  -9   7   44.50   11.30
   5  -9  -7   42.80   12.90
   5  -9  -7   32.60    7.00
  -5  -9   7   26.90    9.50
   5   9  -7   34.80   20.60
  -5   9   7   40.80   12.50
  -5   9   7   21.90   12.80
  -5   9   7   37.50    8.20
  -5   9   7   39.60   13.10
   4  -9  -7   59.29   14.30
  -4  -9   7   88.49   12.40
  -4  -9   7   53.19   11.70
  -4  -9   7   44.90   14.20
  -4  -9   7   55.89    9.80
  -4   9   7   81.09   12.90
   4   9  -7   71.39    9.20
  -4   9   7   56.69   12.60
  -4   9   7   49.60   13.10
  -3  -9   7 1046.20   37.80
  -3  -9   7 1099.89   45.70
  -3  -9   7 1058.49   37.90
   3  -9  -7 1026.10   37.70
   3   9  -7 1038.00   36.70
  -3   9   7 1066.79   42.10
  -3   9   7 1046.80   39.20
   3   9  -7 1020.70   44.20
   2  -9  -7   37.90    9.90
  -2  -9   7   27.30    9.20
   2  -9  -7   23.50    7.20
   2  -9  -7   40.00   10.10
  -2  -9   7   40.60   11.60
  -2  -9   7    8.80   12.00
   2   9  -7   27.70    8.20
  -2   9   7   29.90   11.80
   2   9  -7   31.00   11.10
  -2   9   7   26.90   11.10
   2   9  -7   29.50    3.90
  -1  -9   7  127.69   16.30
  -1  -9   7  135.69   13.10
   1  -9  -7  195.18   23.70
   1  -9  -7  129.89   13.10
  -1  -9   7  126.69    9.50
   1  -9  -7  123.09   19.20
  -1  -9   7  110.69   11.00
   1   9  -7  168.48   17.80
  -1   9   7  153.58   18.70
   1   9  -7  133.19   18.80
  -1   9   7  117.49   14.00
   1   9  -7  119.79    9.30
   0  -9   7   10.50   10.70
   0  -9  -7   -4.20    7.40
   0  -9  -7    0.60    6.70
   0  -9   7    2.50    7.80
   0  -9   7    8.50    6.60
   0  -9   7   -7.20    5.40
   0  -9  -7    0.80    6.50
   0   9   7    6.90    8.70
   0   9  -7    8.50   10.20
   0   9   7   -2.30    7.00
   0   9  -7    1.80    8.90
   0   9  -7   -0.50    5.60
   1  -9   7    7.70    6.10
   1  -9   7    1.10    6.90
  -1  -9  -7   -2.00   10.20
  -1  -9  -7   10.20    6.40
   1  -9   7   14.80    8.90
  -1  -9  -7   15.40    7.50
  -1  -9  -7   12.70    8.90
  -1   9  -7    6.30    9.10
  -1   9  -7   21.20    7.40
   1   9   7    7.80    8.10
   1   9   7   13.50    6.30
   1   9   7   -1.30    6.20
   2  -9   7  175.78   21.30
   2  -9   7  142.89   10.10
  -2  -9  -7  182.08   21.30
  -2  -9  -7  147.29   11.40
   2  -9   7  147.39   16.10
  -2  -9  -7  130.29   18.70
  -2  -9  -7  148.19   15.70
   2  -9   7  157.48   15.80
   2   9   7  164.38   11.60
  -2   9  -7  167.48   17.40
   2   9   7  146.59   18.60
   2   9   7  163.88   11.50
  -2   9  -7  164.48   15.60
  -3  -9  -7   25.70   11.40
  -3  -9  -7   30.50   10.40
   3  -9   7   27.00    3.80
   3  -9   7   23.50   10.30
  -3  -9  -7   18.10   12.90
   3  -9   7   25.90    9.60
  -3  -9  -7   24.50    5.60
  -3   9  -7   24.80   10.70
   3   9   7   25.50   10.30
   3   9   7   35.80    5.80
  -3   9  -7   40.90   11.60
  -3   9  -7   29.90   10.10
  -4  -9  -7  188.38   24.20
  -4  -9  -7  202.78   17.70
  -4  -9  -7  202.98   23.20
  -4  -9  -7  212.88    9.70
  -4   9  -7  214.28   19.00
  -4   9  -7  207.28   20.80
  -4   9  -7  206.08   20.20
  -5  -9  -7   11.30   15.40
  -5  -9  -7    7.10   10.90
  -5  -9  -7   -2.80   10.90
   5  -9   7   12.60   11.00
  -5   9  -7  -13.20    9.80
   5   9   7   -9.30    9.50
  -5   9  -7   11.90   10.40
  -5   9  -7    3.30   11.90
  -5 -10   7   43.60   10.70
   5 -10  -7   48.10   13.20
  -5 -10   7   65.79   11.90
  -5 -10   7   57.49   12.60
  -5 -10   7   77.69   23.90
  -5  10   7   55.39   13.70
   5  10  -7   67.19   16.20
  -5  10   7   28.00   14.10
  -5  10   7   55.79   14.90
  -4 -10   7  311.47   21.90
  -4 -10   7  369.66   30.50
  -4 -10   7  349.37   22.50
  -4 -10   7  329.57   22.00
   4 -10  -7  344.97   17.40
  -4  10   7  345.47   24.60
   4  10  -7  360.06   19.80
   4  10  -7  364.16   31.30
  -4  10   7  304.47   27.80
  -4  10   7  331.07   24.20
  -3 -10   7  113.69   13.70
  -3 -10   7  115.09   13.90
  -3 -10   7   80.29   16.10
   3 -10  -7   93.69    9.90
  -3  10   7   90.09   15.00
   3  10  -7  111.69   14.60
  -3  10   7  111.19   14.40
  -2 -10   7  210.58   18.40
   2 -10  -7  217.18   15.20
   2 -10  -7  207.98   13.20
   2 -10  -7  219.98   18.50
  -2 -10   7  199.38   17.40
  -2 -10   7  182.38   23.40
   2  10  -7  191.18   17.70
   2  10  -7  194.08    8.60
  -2  10   7  196.98   22.30
  -2  10   7  208.68   19.00
   1 -10  -7   28.60    8.00
   1 -10  -7   27.20    8.30
   1 -10  -7   18.60    8.90
  -1 -10   7   14.20    9.80
   1 -10  -7    3.90   14.20
  -1 -10   7   24.90   12.90
  -1 -10   7   22.00    8.60
   1  10  -7   20.70    5.40
   1  10  -7    6.30   10.60
  -1  10   7   27.90   10.20
  -1  10   7   15.90   10.40
   1  10  -7   52.59   11.90
   0 -10  -7  725.83   34.00
   0 -10  -7  596.04   24.90
   0 -10   7  624.14   23.30
   0 -10  -7  584.44   28.80
   0 -10  -7  615.14   27.90
   0 -10   7  595.64   26.30
   0  10   7  596.94   30.30
   0  10  -7  581.14   22.80
   0  10  -7  622.84   31.50
   0  10   7  601.54   25.20
   0  10  -7  613.54   36.40
  -1 -10  -7  482.95   21.20
[truncated: 1,603,736 more chars]
