# Supplementary material for: 5-Meth­oxy-N,N-di-n-propyl­tryptamine (5-MeO-DPT): freebase and fumarate
Source: Acta Crystallogr E Crystallogr Commun. 2021 Apr 13;77(Pt 5):522–6. doi: 10.1107/S2056989021003753 (PMC8100262; doi:10.1107/S2056989021003753)
Supplement: Supplementary file 2 [file e-77-00522-umd2187e_asup2.hkl]

data_umd2187e_a                                                                 
_shelx_title ' UMD2187E_a.res in P2(1)/n'                                       
_shelx_refln_list_code          4                                               
_shelx_F_calc_maximum       51.26                                               
_exptl_crystal_F_000       600.00                                               
_reflns_d_resolution_high  0.8194                                               
                                                                                
loop_                                                                           
 _space_group_symop_operation_xyz                                               
 'x, y, z'                                                                      
 '-x+1/2, y+1/2, -z+1/2'                                                        
 '-x, -y, -z'                                                                   
 'x-1/2, -y-1/2, z-1/2'                                                         
                                                                                
_cell_length_a     6.2223                                                       
_cell_length_b    13.0931                                                       
_cell_length_c    19.7791                                                       
_cell_angle_alpha  90.000                                                       
_cell_angle_beta   91.825                                                       
_cell_angle_gamma  90.000                                                       
                                                                                
_shelx_F_squared_multiplier     1.000                                           
                                                                                
loop_                                                                           
 _refln_index_h                                                                 
 _refln_index_k                                                                 
 _refln_index_l                                                                 
 _refln_F_squared_calc                                                          
 _refln_F_squared_meas                                                          
 _refln_F_squared_sigma                                                         
 _refln_observed_status                                                         
   2   0   0       1453.28       1401.38        25.91 o                         
   4   0   0        234.79        220.64         3.32 o                         
   6   0   0        139.29        142.97         2.91 o                         
   1   1   0          1.14          0.72         0.18 o                         
   2   1   0         74.67         74.61         2.31 o                         
   3   1   0        406.95        377.39         3.69 o                         
   4   1   0       1150.96       1213.80         9.93 o                         
   5   1   0         15.28         14.71         0.69 o                         
   6   1   0         83.60         80.02         1.55 o                         
   7   1   0         16.54         17.87         0.87 o                         
   2   2   0        162.22        174.96         1.75 o                         
   3   2   0         75.12         78.80         1.18 o                         
   4   2   0         92.12         82.45         1.68 o                         
   5   2   0         68.29         71.86         1.27 o                         
   6   2   0          4.53          2.61         0.62 o                         
   7   2   0         28.05         29.52         1.19 o                         
   2   3   0        799.63        803.80         6.28 o                         
   3   3   0        725.91        744.80         6.83 o                         
   4   3   0        235.11        216.42         2.46 o                         
   5   3   0         44.64         42.58         1.14 o                         
   6   3   0         37.12         31.39         1.31 o                         
   7   3   0         10.40          8.73         0.87 o                         
   0   4   0        554.03        644.99        11.98 o                         
   1   4   0         18.81         22.35         0.67 o                         
   2   4   0       1174.59       1247.70        10.58 o                         
   3   4   0        332.62        366.79         3.46 o                         
   4   4   0          4.05          5.79         0.51 o                         
   5   4   0         66.11         66.35         1.25 o                         
   6   4   0         26.48         27.29         0.95 o                         
   7   4   0          0.16          0.83         0.72 o                         
   1   5   0         14.87         21.73         1.05 o                         
   2   5   0       1014.42       1088.30         9.37 o                         
   3   5   0        620.28        561.65         5.08 o                         
   4   5   0         11.79          9.10         0.54 o                         
   5   5   0        275.56        263.98         3.40 o                         
   6   5   0          0.86         -0.06         0.60 o                         
   7   5   0          1.76          0.61         0.68 o                         
   0   6   0         70.17         77.01         1.55 o                         
   1   6   0         12.22         13.11         0.63 o                         
   2   6   0        927.95        948.59         7.91 o                         
   3   6   0        194.28        188.67         2.31 o                         
   4   6   0         22.12         25.89         1.29 o                         
   5   6   0         11.16          8.96         0.67 o                         
   6   6   0          0.00          0.02         0.63 o                         
   7   6   0         11.22          9.30         0.69 o                         
   1   7   0        161.19        170.13         3.00 o                         
   2   7   0        388.62        381.43         3.48 o                         
   3   7   0         10.03         11.50         0.68 o                         
   4   7   0         94.50         92.38         1.69 o                         
   5   7   0         13.49         10.65         0.90 o                         
   6   7   0          3.54          4.63         0.89 o                         
   0   8   0        339.03        326.28         4.34 o                         
   1   8   0          0.72          0.65         0.45 o                         
   2   8   0        234.08        239.48         2.21 o                         
   3   8   0        109.26        111.28         1.77 o                         
   4   8   0        257.53        256.74         3.12 o                         
   5   8   0          7.47          5.16         0.84 o                         
   6   8   0         45.10         43.13         1.58 o                         
   1   9   0          0.16          0.51         0.56 o                         
   2   9   0         40.56         44.26         0.88 o                         
   3   9   0        181.76        175.39         2.38 o                         
   4   9   0          0.04          0.03         0.64 o                         
   5   9   0         75.09         74.73         1.96 o                         
   6   9   0          2.51          2.78         0.88 o                         
   0  10   0         45.67         53.36         1.91 o                         
   1  10   0         13.23         15.14         0.78 o                         
   2  10   0         28.76         27.07         0.97 o                         
   3  10   0          0.27         -0.64         0.64 o                         
   4  10   0         30.19         30.08         1.43 o                         
   5  10   0         34.53         32.04         1.97 o                         
   1  11   0        124.81        117.42         1.77 o                         
   2  11   0         77.14         75.37         1.33 o                         
   3  11   0          8.04          5.80         0.84 o                         
   4  11   0         42.26         43.56         1.74 o                         
   5  11   0         24.69         24.18         1.39 o                         
   0  12   0         17.48         21.98         1.46 o                         
   1  12   0         46.21         45.34         1.66 o                         
   2  12   0         28.64         28.22         1.30 o                         
   3  12   0         29.01         26.66         1.46 o                         
   4  12   0          6.38          3.89         0.62 o                         
   5  12   0          4.65          5.05         1.12 o                         
   1  13   0          5.33          4.71         0.81 o                         
   2  13   0          6.45          5.88         0.70 o                         
   3  13   0          1.43          1.36         0.89 o                         
   4  13   0          1.12         -0.55         0.55 o                         
   0  14   0         64.96         63.79         2.49 o                         
   1  14   0          4.78          4.27         0.80 o                         
   2  14   0         36.61         45.27         2.02 o                         
   3  14   0          0.46         -0.25         0.77 o                         
   1  15   0          6.77          4.82         1.00 o                         
   2  15   0          6.56          6.50         1.35 o                         
  -7   0   1         34.36         38.34         1.99 o                         
  -5   0   1         47.33         54.80         1.70 o                         
  -3   0   1       1904.63       2032.35        24.10 o                         
  -1   0   1        466.49        441.00         6.80 o                         
   1   0   1         14.48         15.06         1.01 o                         
   3   0   1        861.68        876.11        10.60 o                         
   5   0   1          0.05         -0.61         0.71 o                         
   7   0   1          0.45         -0.40         1.07 o                         
  -7   1   1         17.83         15.87         0.94 o                         
  -6   1   1          0.97         -0.60         0.60 o                         
  -5   1   1         25.42         26.01         0.95 o                         
  -4   1   1         23.76         30.22         0.88 o                         
  -3   1   1          6.25          2.14         0.43 o                         
  -2   1   1       1626.41       1594.27        20.95 o                         
   2   1   1        505.93        466.74         4.06 o                         
   3   1   1          3.50          2.42         0.42 o                         
   4   1   1          2.78          2.31         0.55 o                         
   5   1   1         74.28         74.34         1.34 o                         
   6   1   1          8.77          8.32         0.68 o                         
   7   1   1          7.19          7.12         0.72 o                         
  -7   2   1          0.03          0.90         0.69 o                         
  -6   2   1          3.26          1.47         0.64 o                         
  -5   2   1         77.55         73.05         1.35 o                         
  -4   2   1          5.04          9.09         0.56 o                         
  -3   2   1        207.25        240.46         2.39 o                         
  -2   2   1        103.66         99.79         1.50 o                         
   0   2   1        138.04        102.95         1.49 o                         
   2   2   1        807.16        811.89         6.91 o                         
   3   2   1       1998.21       2166.34        20.17 o                         
   4   2   1          7.62          5.82         0.54 o                         
   5   2   1          5.46          5.14         0.55 o                         
   6   2   1         42.68         40.26         1.18 o                         
   7   2   1          2.47          4.54         0.71 o                         
  -7   3   1          2.59          2.22         0.66 o                         
  -6   3   1         15.70         17.99         0.81 o                         
  -5   3   1          0.35          0.76         0.54 o                         
  -4   3   1         98.77         91.32         1.35 o                         
  -3   3   1          0.51          3.42         0.60 o                         
  -2   3   1        406.13        408.34         3.50 o                         
   0   3   1        838.40        753.88         5.62 o                         
   1   3   1          4.90          0.95         0.62 o                         
   2   3   1         17.97          9.11         0.47 o                         
   3   3   1        547.60        559.97         5.31 o                         
   4   3   1         12.28         10.04         0.54 o                         
   5   3   1         11.82         12.09         0.78 o                         
   6   3   1          1.85          1.44         0.54 o                         
   7   3   1         82.07         81.42         1.52 o                         
  -7   4   1         20.14         20.25         1.21 o                         
  -6   4   1         39.74         41.36         1.17 o                         
  -5   4   1        147.08        151.90         1.99 o                         
  -4   4   1          0.19         -0.23         0.40 o                         
  -3   4   1         45.71         53.30         0.93 o                         
  -2   4   1       1157.65       1183.07        10.05 o                         
  -1   4   1         95.88        110.09         1.20 o                         
   1   4   1        272.74        251.65         2.53 o                         
   2   4   1         16.77         27.88         0.62 o                         
   3   4   1        253.55        291.95         2.85 o                         
   4   4   1          1.83          2.50         0.46 o                         
   5   4   1         23.94         21.28         0.76 o                         
   6   4   1          0.58          1.46         0.62 o                         
   7   4   1          0.85          1.59         0.70 o                         
  -7   5   1         20.96         22.47         1.01 o                         
  -6   5   1         14.88         14.40         0.72 o                         
  -5   5   1        127.86        130.74         2.92 o                         
  -4   5   1        155.00        160.03         1.88 o                         
  -3   5   1        378.47        348.91         3.42 o                         
  -2   5   1         18.15         24.86         2.36 o                         
   0   5   1        675.54        605.27         4.92 o                         
   1   5   1        153.61        174.84         5.33 o                         
   2   5   1        387.99        435.94         3.86 o                         
   3   5   1          1.74          2.40         0.49 o                         
   4   5   1          1.00          1.85         0.52 o                         
   5   5   1         34.95         34.08         1.17 o                         
   6   5   1         43.25         39.89         1.58 o                         
   7   5   1         31.24         36.08         1.42 o                         
  -7   6   1          0.19         -0.23         0.65 o                         
  -6   6   1         17.33         16.21         0.80 o                         
  -5   6   1          4.15          3.86         0.85 o                         
  -4   6   1         61.93         52.38         1.30 o                         
  -3   6   1         17.02         20.12         0.86 o                         
  -2   6   1       1779.80       1648.18        13.98 o                         
  -1   6   1       1541.64       1511.19        11.21 o                         
   0   6   1        130.61        118.84         1.48 o                         
   1   6   1         51.94         68.05         2.24 o                         
   2   6   1         62.31         64.06         2.08 o                         
   3   6   1        131.07        121.89         1.73 o                         
   4   6   1          8.12          9.81         0.56 o                         
   5   6   1          2.10          2.75         0.58 o                         
   6   6   1          5.17          1.61         0.59 o                         
   7   6   1         12.24         15.20         0.84 o                         
  -6   7   1        212.83        227.86         2.71 o                         
  -5   7   1          6.15          6.13         0.64 o                         
  -4   7   1         96.42         83.99         1.60 o                         
  -3   7   1          2.79          1.56         0.73 o                         
  -2   7   1        561.29        570.64         4.87 o                         
  -1   7   1       1366.25       1408.97        10.18 o                         
   0   7   1          2.81          1.75         0.51 o                         
   1   7   1        252.46        279.86         2.85 o                         
   2   7   1        160.64        169.16         2.00 o                         
   3   7   1        250.19        254.86         2.95 o                         
   4   7   1         20.41         17.58         0.77 o                         
   5   7   1          1.56          2.69         0.80 o                         
   6   7   1         28.99         32.35         2.31 o                         
  -6   8   1          0.01          0.66         0.77 o                         
  -5   8   1          0.00          0.39         0.44 o                         
  -4   8   1          0.11          1.55         0.62 o                         
  -3   8   1          4.91          4.35         0.63 o                         
  -2   8   1        269.17        285.85         2.86 o                         
  -1   8   1         32.06         39.96         1.32 o                         
   0   8   1        231.81        236.68         2.34 o                         
   1   8   1         37.70         40.58         1.41 o                         
   2   8   1          0.53          2.75         0.75 o                         
   3   8   1         62.20         61.54         1.41 o                         
   4   8   1         29.70         30.33         1.59 o                         
   5   8   1         12.09         11.49         1.02 o                         
   6   8   1         10.54         10.73         0.94 o                         
  -6   9   1          1.27          2.76         1.09 o                         
  -5   9   1         22.61         24.20         1.86 o                         
  -4   9   1          4.85          3.91         0.74 o                         
  -3   9   1        111.90        114.53         1.90 o                         
  -2   9   1        142.77        139.00         1.89 o                         
  -1   9   1          5.92          5.51         0.55 o                         
   0   9   1        117.78        128.93         1.68 o                         
   1   9   1          1.31          2.96         0.56 o                         
   2   9   1          6.47          8.52         0.50 o                         
   3   9   1          0.28          1.66         0.67 o                         
   4   9   1         11.61         10.33         0.76 o                         
   5   9   1         18.24         14.25         1.07 o                         
   6   9   1          0.17          0.61         0.73 o                         
  -5  10   1          0.05         -0.48         1.36 o                         
  -4  10   1          2.20          3.48         0.75 o                         
  -3  10   1          0.20          0.62         0.66 o                         
  -2  10   1        208.56        216.50         2.19 o                         
  -1  10   1         10.00          9.49         0.74 o                         
   0  10   1          9.46         11.77         0.77 o                         
   1  10   1         40.51         44.31         1.27 o                         
   2  10   1        246.19        248.68         2.49 o                         
   3  10   1          4.74          4.13         0.72 o                         
   4  10   1          3.08          3.86         0.95 o                         
   5  10   1         17.38         13.33         1.56 o                         
  -5  11   1          8.22          8.38         1.39 o                         
  -4  11   1        113.10        114.25         3.00 o                         
  -3  11   1          0.83          0.28         0.76 o                         
  -2  11   1         50.83         45.58         1.00 o                         
  -1  11   1         41.56         45.78         1.33 o                         
   0  11   1          0.03         -0.29         0.68 o                         
   1  11   1          3.06          2.76         0.68 o                         
   2  11   1         43.83         49.05         1.36 o                         
   3  11   1         86.90         85.76         1.88 o                         
   4  11   1          3.13          3.12         1.04 o                         
   5  11   1          1.20          1.02         0.93 o                         
  -5  12   1          0.00         -0.81         0.81 o                         
  -4  12   1         22.23         26.13         1.80 o                         
  -3  12   1          8.38          5.13         0.82 o                         
  -2  12   1          3.71          2.89         0.60 o                         
  -1  12   1          0.79          1.86         0.70 o                         
   0  12   1         19.21         24.33         0.98 o                         
   1  12   1         44.08         46.43         1.36 o                         
   2  12   1         10.79         12.56         0.70 o                         
   3  12   1          5.39          7.67         1.11 o                         
   4  12   1          1.22         -0.67         0.67 o                         
  -4  13   1          0.56         -0.82         0.86 o                         
  -3  13   1         50.89         50.46         1.59 o                         
  -2  13   1          2.70          0.88         0.55 o                         
  -1  13   1          0.90         -0.40         0.81 o                         
   0  13   1         17.05         17.57         1.15 o                         
   1  13   1          7.32          5.72         0.81 o                         
   2  13   1         14.60         16.81         0.92 o                         
   3  13   1         28.94         29.62         1.47 o                         
   4  13   1          4.77          1.40         1.17 o                         
  -3  14   1          0.71          0.01         0.68 o                         
  -2  14   1         22.66         22.73         1.22 o                         
  -1  14   1          4.73          3.61         0.89 o                         
   0  14   1          9.38          8.85         1.24 o                         
   1  14   1          0.30         -0.29         0.77 o                         
   2  14   1         27.92         33.92         1.56 o                         
   3  14   1          0.33          0.49         0.68 o                         
  -2  15   1          5.56          3.68         1.22 o                         
  -1  15   1          7.59          7.96         0.95 o                         
   0  15   1          4.84          3.70         0.86 o                         
   1  15   1          7.57         10.15         1.00 o                         
   2  15   1          6.53          5.42         0.92 o                         
  -6   0   2        188.97        195.86         3.46 o                         
  -4   0   2         12.77         11.30         0.80 o                         
  -2   0   2        205.15        182.98         3.28 o                         
   2   0   2       1729.12       1729.89        32.05 o                         
   4   0   2        723.31        769.07        10.77 o                         
   6   0   2         88.73         93.44         2.33 o                         
  -7   1   2          2.79          1.17         0.66 o                         
  -6   1   2         13.02         11.04         0.77 o                         
  -5   1   2         34.12         31.34         1.02 o                         
  -4   1   2          2.17          2.09         0.45 o                         
  -3   1   2          7.28          3.15         0.41 o                         
  -2   1   2        276.57        236.74         2.37 o                         
  -1   1   2        761.71        655.86         5.81 o                         
   2   1   2          0.00          1.18         0.31 o                         
   3   1   2        572.63        579.42         5.10 o                         
   4   1   2         83.72         92.72         1.31 o                         
   5   1   2         80.39         74.27         1.45 o                         
   6   1   2        124.58        123.00         1.85 o                         
   7   1   2         25.77         23.02         0.93 o                         
  -7   2   2         49.94         54.50         1.45 o                         
  -6   2   2         18.84         18.14         0.83 o                         
  -5   2   2         17.29         16.14         0.72 o                         
  -4   2   2         15.42         18.55         1.39 o                         
  -3   2   2         37.25         39.34         0.97 o                         
  -2   2   2        164.90        181.74         1.73 o                         
   1   2   2        354.04        338.81         2.89 o                         
   2   2   2        956.08        928.74         8.81 o                         
   3   2   2        193.28        226.49         2.29 o                         
   4   2   2         77.79         84.28         1.23 o                         
   5   2   2         37.38         37.00         1.03 o                         
   6   2   2         14.11         14.47         0.87 o                         
   7   2   2         16.44         18.38         0.88 o                         
  -7   3   2         17.56         19.20         0.89 o                         
  -6   3   2         54.52         53.72         3.14 o                         
  -5   3   2          7.35          5.91         0.61 o                         
  -4   3   2          2.09          1.83         0.44 o                         
  -3   3   2         49.95         59.01         1.28 o                         
  -2   3   2         19.86         19.83         0.62 o                         
  -1   3   2        219.57        245.29         1.98 o                         
   1   3   2        787.56        727.00         5.67 o                         
   2   3   2       2627.69       2572.93        39.05 o                         
   3   3   2        172.08        210.68         2.92 o                         
   4   3   2          1.74          0.83         0.33 o                         
   5   3   2         66.14         64.96         1.31 o                         
   6   3   2         41.99         38.52         1.08 o                         
   7   3   2          0.00          0.83         0.77 o                         
  -7   4   2          9.01          8.06         0.67 o                         
  -6   4   2          5.56          5.22         0.60 o                         
  -5   4   2        162.69        146.29         1.93 o                         
  -4   4   2         21.41         26.23         0.97 o                         
  -3   4   2         42.89         49.20         1.62 o                         
  -2   4   2       1009.87        995.41         8.98 o                         
  -1   4   2          1.64          3.57         0.30 o                         
   0   4   2       1172.80       1085.19         8.37 o                         
   1   4   2         20.47         18.59         0.59 o                         
   2   4   2        305.74        351.10         2.98 o                         
   3   4   2        113.93         93.34         1.36 o                         
   4   4   2         26.39         26.76         0.98 o                         
   5   4   2          0.06         -0.62         0.72 o                         
   6   4   2         16.27         21.94         1.01 o                         
   7   4   2         24.44         30.62         1.22 o                         
  -7   5   2          0.52          0.62         0.72 o                         
  -6   5   2          7.74          6.68         0.64 o                         
  -5   5   2         38.46         37.19         0.90 o                         
  -4   5   2         55.41         55.35         1.21 o                         
  -3   5   2        143.81        155.01         2.00 o                         
  -2   5   2       1129.45       1134.13         9.24 o                         
   0   5   2        141.89        150.80         1.54 o                         
   1   5   2         39.33         31.41         1.28 o                         
   2   5   2        509.57        551.10         4.75 o                         
   3   5   2         14.34         12.15         0.51 o                         
   4   5   2         84.87         91.19         1.40 o                         
   5   5   2          7.39          6.44         0.70 o                         
   6   5   2         29.98         31.34         1.02 o                         
   7   5   2          1.09          1.31         0.64 o                         
  -7   6   2          0.68          0.07         0.75 o                         
  -6   6   2          4.09          7.05         0.71 o                         
  -5   6   2        146.05        138.32         1.61 o                         
  -4   6   2         71.44         68.44         1.33 o                         
  -3   6   2          3.22          3.94         0.56 o                         
  -2   6   2       1111.50       1042.47         8.27 o                         
  -1   6   2        448.67        467.36         4.14 o                         
   0   6   2        625.14        632.52         5.21 o                         
   1   6   2        626.89        621.71         8.61 o                         
   2   6   2         20.27         15.33         0.89 o                         
   3   6   2        203.09        250.68         2.63 o                         
   4   6   2          4.08          3.11         0.58 o                         
   5   6   2          0.18          0.47         0.64 o                         
   6   6   2         37.10         34.76         1.33 o                         
  -6   7   2         15.80         15.65         1.01 o                         
  -5   7   2          4.47          6.22         0.54 o                         
  -4   7   2        279.10        257.28         3.22 o                         
  -3   7   2        300.54        325.39         3.28 o                         
  -2   7   2         14.72         15.12         0.81 o                         
  -1   7   2        370.67        382.82         3.43 o                         
   0   7   2         24.30         31.05         1.13 o                         
   1   7   2        206.99        244.75         5.95 o                         
   2   7   2          1.87          4.33         0.55 o                         
   3   7   2        178.52        180.86         2.11 o                         
   4   7   2         46.58         43.80         2.04 o                         
   5   7   2          0.67          2.26         0.78 o                         
   6   7   2          4.13          3.66         0.66 o                         
  -6   8   2         20.86         25.69         2.15 o                         
  -5   8   2         52.17         55.77         2.14 o                         
  -4   8   2          1.84          2.32         0.65 o                         
  -3   8   2         50.24         54.93         1.30 o                         
  -2   8   2       1057.28       1089.98         8.79 o                         
  -1   8   2          0.12          0.81         0.49 o                         
   0   8   2        106.69        115.26         1.61 o                         
   1   8   2        573.72        583.88         5.04 o                         
   2   8   2        415.18        408.69         3.84 o                         
   3   8   2         78.88         86.30         3.18 o                         
   4   8   2         10.50         12.95         0.74 o                         
   5   8   2          3.82          2.83         0.80 o                         
   6   8   2         14.44         15.01         1.07 o                         
  -6   9   2          6.93          5.56         1.23 o                         
  -5   9   2         46.44         49.93         1.93 o                         
  -4   9   2          0.19          0.81         0.70 o                         
  -3   9   2       1378.79       1330.04        11.20 o                         
  -2   9   2         45.41         51.98         1.31 o                         
  -1   9   2          0.59          0.12         0.50 o                         
   0   9   2         82.24         82.03         1.46 o                         
   1   9   2         98.77         98.41         1.60 o                         
   2   9   2        261.84        273.13         3.02 o                         
   3   9   2        235.37        240.41         3.03 o                         
   4   9   2         18.17         17.58         1.04 o                         
   5   9   2         13.11          9.93         1.13 o                         
   6   9   2          2.73          4.23         0.78 o                         
  -5  10   2         16.24         17.85         1.33 o                         
  -4  10   2         22.09         20.19         1.08 o                         
  -3  10   2         99.12        104.49         1.98 o                         
  -2  10   2         17.99         14.53         0.88 o                         
  -1  10   2         16.06         15.92         0.84 o                         
   0  10   2         26.98         24.00         0.89 o                         
   1  10   2          3.88          1.84         0.66 o                         
   2  10   2          9.76          9.48         0.61 o                         
   3  10   2          0.02         -0.21         0.67 o                         
   4  10   2          4.51          2.37         0.96 o                         
   5  10   2          1.92          3.28         1.01 o                         
  -5  11   2          1.87          0.55         1.04 o                         
  -4  11   2         63.36         66.23         2.15 o                         
  -3  11   2        124.54        126.82         2.16 o                         
  -2  11   2         90.73         90.59         1.85 o                         
  -1  11   2         16.67         11.80         0.83 o                         
   0  11   2         81.26         78.27         1.51 o                         
   1  11   2         12.26         13.38         0.85 o                         
   2  11   2          0.91         -0.02         0.56 o                         
   3  11   2          5.02          5.36         0.85 o                         
   4  11   2         30.85         28.88         1.54 o                         
   5  11   2         12.80         14.41         1.30 o                         
  -4  12   2         44.30         45.26         1.76 o                         
  -3  12   2          7.94          5.60         0.86 o                         
  -2  12   2          6.47          6.71         0.44 o                         
  -1  12   2        106.65        112.82         1.92 o                         
   0  12   2          8.97          6.53         0.76 o                         
   1  12   2        160.45        165.01         2.48 o                         
   2  12   2         27.26         26.42         1.73 o                         
   3  12   2          7.07          5.97         0.89 o                         
   4  12   2         27.69         25.35         1.51 o                         
  -4  13   2         13.23          7.23         1.44 o                         
  -3  13   2          0.01          0.78         0.96 o                         
  -2  13   2         12.40         11.13         1.04 o                         
  -1  13   2         44.74         48.38         1.55 o                         
   0  13   2         16.84         17.75         1.05 o                         
   1  13   2          5.79          4.62         0.78 o                         
   2  13   2          9.55         10.23         0.87 o                         
   3  13   2         21.18         25.12         1.34 o                         
   4  13   2          6.23          3.28         1.33 o                         
  -3  14   2          0.48          0.12         0.84 o                         
  -2  14   2          8.60         10.07         1.04 o                         
  -1  14   2         58.77         59.16         1.84 o                         
   0  14   2         19.89         13.68         0.97 o                         
   1  14   2          4.24          2.55         0.79 o                         
   2  14   2        195.49        212.66         3.00 o                         
   3  14   2          3.17          0.87         0.98 o                         
  -2  15   2         21.01         19.90         1.57 o                         
  -1  15   2         14.89         16.80         1.08 o                         
   0  15   2          5.03          4.28         0.94 o                         
   1  15   2          5.50          5.01         0.93 o                         
   2  15   2          0.05          0.07         0.52 o                         
  -7   0   3         31.03         31.07         1.81 o                         
  -5   0   3         70.26         70.30         1.91 o                         
  -3   0   3         49.99         47.52         1.30 o                         
  -1   0   3          4.66          6.90         0.64 o                         
   3   0   3         28.41         27.62         1.18 o                         
   5   0   3         36.81         37.75         1.72 o                         
   7   0   3         91.25         96.21         2.99 o                         
  -7   1   3         19.22         19.55         1.24 o                         
  -6   1   3         23.85         24.27         0.96 o                         
  -5   1   3        132.20        120.48         1.74 o                         
  -4   1   3         10.45          9.74         0.56 o                         
  -3   1   3        409.74        392.89         3.80 o                         
  -2   1   3       1005.59        925.67         7.86 o                         
   2   1   3         98.84         76.02         0.93 o                         
   3   1   3        335.95        333.51         3.11 o                         
   4   1   3        166.55        170.60         1.92 o                         
   5   1   3          1.43          1.05         0.50 o                         
   6   1   3        104.42        112.38         1.78 o                         
   7   1   3          2.75          2.32         0.71 o                         
  -7   2   3         16.23         17.10         0.97 o                         
  -6   2   3          0.58         -0.43         0.67 o                         
  -5   2   3        148.12        138.97         1.88 o                         
  -4   2   3        613.53        634.15         5.41 o                         
  -3   2   3         12.61         10.51         0.50 o                         
  -2   2   3        387.98        380.16         3.58 o                         
  -1   2   3        111.13         96.79         1.13 o                         
   1   2   3         20.47         27.01         0.56 o                         
   2   2   3        522.21        547.36         5.04 o                         
   3   2   3        614.05        664.70         5.80 o                         
   4   2   3         29.17         19.70         0.60 o                         
   5   2   3        121.00        117.83         1.63 o                         
   6   2   3         13.00         13.67         0.75 o                         
   7   2   3          4.34          5.78         0.54 o                         
  -7   3   3          0.00          0.69         0.67 o                         
  -6   3   3         39.84         38.48         1.40 o                         
  -5   3   3         75.09         67.96         1.47 o                         
  -4   3   3        125.05        124.42         1.61 o                         
  -3   3   3          1.95          2.94         0.38 o                         
  -2   3   3         77.63         83.35         1.21 o                         
  -1   3   3        737.42        700.95         5.46 o                         
   1   3   3        346.33        311.12         2.63 o                         
   2   3   3        329.57        341.38         3.17 o                         
   3   3   3          0.38          1.87         0.41 o                         
   4   3   3         28.28         27.85         0.86 o                         
   5   3   3          0.18          1.03         0.60 o                         
   6   3   3         27.20         25.11         1.35 o                         
   7   3   3         27.51         25.58         1.72 o                         
  -7   4   3          0.00          0.67         0.57 o                         
  -6   4   3          4.22          3.65         0.62 o                         
  -5   4   3          0.01          0.60         0.50 o                         
  -4   4   3        110.54        116.86         1.37 o                         
  -3   4   3        347.33        327.74         3.04 o                         
  -2   4   3        263.37        243.87         2.56 o                         
  -1   4   3       1725.45       1748.92        15.40 o                         
   0   4   3          4.73          3.02         0.37 o                         
   1   4   3        330.88        298.68         2.61 o                         
   2   4   3       2306.23       2518.79        29.65 o                         
   3   4   3        600.62        654.53         5.59 o                         
   4   4   3         37.44         38.41         0.85 o                         
   5   4   3         20.18         17.45         0.78 o                         
   6   4   3         12.61         11.76         0.77 o                         
   7   4   3          1.82          2.26         0.64 o                         
  -7   5   3          8.91          8.53         0.72 o                         
  -6   5   3          3.56          4.45         0.59 o                         
  -5   5   3         21.67         16.85         0.66 o                         
  -4   5   3        112.26        110.49         1.49 o                         
  -3   5   3        460.38        453.85         4.55 o                         
  -2   5   3        676.65        725.75         6.36 o                         
  -1   5   3        109.67         81.00         1.09 o                         
   0   5   3         13.48          6.72         0.44 o                         
   1   5   3         41.49         37.68         0.90 o                         
   2   5   3        171.47        181.55         1.91 o                         
   3   5   3         66.80         69.10         1.12 o                         
   4   5   3          4.67          6.43         0.48 o                         
   5   5   3         98.56         93.05         1.73 o                         
   6   5   3          5.50          3.53         0.65 o                         
   7   5   3          7.39          6.07         0.98 o                         
  -6   6   3         91.52         85.90         1.68 o                         
  -5   6   3          1.02          1.13         0.63 o                         
  -4   6   3         15.93         22.70         1.00 o                         
  -3   6   3         63.46         71.96         1.39 o                         
  -2   6   3       1068.82       1062.25         8.79 o                         
  -1   6   3       1914.99       1920.64        15.38 o                         
   0   6   3          0.49          1.22         0.45 o                         
   1   6   3        949.22        914.01         7.62 o                         
   2   6   3          4.06          3.87         0.43 o                         
   3   6   3         48.58         51.24         1.03 o                         
   4   6   3         17.66         17.48         0.84 o                         
   5   6   3          1.21         -0.37         0.53 o                         
   6   6   3          0.22          0.34         0.59 o                         
  -6   7   3          5.32          6.91         1.11 o                         
  -5   7   3          2.10          1.36         0.65 o                         
  -4   7   3         91.31         87.56         1.61 o                         
  -3   7   3         36.03         38.45         1.07 o                         
  -2   7   3       1318.04       1274.46        11.06 o                         
  -1   7   3         10.16          4.92         0.52 o                         
   0   7   3         51.36         59.38         1.18 o                         
   1   7   3         38.94         47.47         1.63 o                         
   2   7   3        832.91        864.95         7.71 o                         
   3   7   3          0.07         -0.41         0.41 o                         
   4   7   3         17.06         16.85         0.95 o                         
   5   7   3         56.82         48.83         1.34 o                         
   6   7   3         39.11         39.35         1.42 o                         
  -6   8   3          4.46          3.75         0.99 o                         
  -5   8   3         36.08         32.52         1.51 o                         
  -4   8   3         75.59         77.21         1.69 o                         
  -3   8   3        108.25        102.52         1.65 o                         
  -2   8   3        544.66        544.91         4.76 o                         
  -1   8   3        128.68        139.39         1.78 o                         
   0   8   3          0.61          2.48         0.54 o                         
   1   8   3          1.45          0.57         0.57 o                         
   2   8   3        273.86        294.32         2.98 o                         
   3   8   3         71.24         71.58         1.31 o                         
   4   8   3          6.68          5.46         0.67 o                         
   5   8   3          6.53          2.82         0.78 o                         
   6   8   3         11.30         15.49         1.05 o                         
  -6   9   3         38.48         35.58         1.70 o                         
  -5   9   3         10.86         10.24         1.08 o                         
  -4   9   3          0.67          0.04         0.72 o                         
  -3   9   3        758.68        763.33         6.82 o                         
  -2   9   3        290.49        317.52         3.18 o                         
  -1   9   3          0.02         -0.40         0.53 o                         
   0   9   3         72.77         65.51         1.31 o                         
   1   9   3         11.58         17.63         1.08 o                         
   2   9   3         35.40         34.63         1.50 o                         
   3   9   3          8.87          9.09         0.69 o                         
   4   9   3          1.37          1.42         0.45 o                         
   5   9   3          2.29          2.55         0.99 o                         
   6   9   3         13.06         16.62         1.33 o                         
  -5  10   3          1.26          0.85         0.83 o                         
  -4  10   3         72.24         70.50         1.82 o                         
  -3  10   3          8.23         10.18         0.87 o                         
  -2  10   3         25.59         24.60         1.02 o                         
  -1  10   3          7.87          9.70         0.83 o                         
   0  10   3         75.96         89.67         1.67 o                         
   1  10   3        337.35        334.36         3.89 o                         
   2  10   3        131.44        126.29         2.05 o                         
   3  10   3          0.94          2.06         0.72 o                         
   4  10   3          1.51          1.39         0.89 o                         
   5  10   3          0.68          0.27         0.95 o                         
  -5  11   3          0.05         -0.84         0.84 o                         
  -4  11   3         86.92         86.58         2.42 o                         
  -3  11   3        201.41        188.14         2.65 o                         
  -2  11   3         28.69         26.12         1.21 o                         
  -1  11   3         17.07         15.29         0.84 o                         
   0  11   3        135.50        136.46         1.84 o                         
   1  11   3          0.00          0.86         0.92 o                         
   2  11   3          5.34          4.08         0.71 o                         
   3  11   3          0.94          1.73         0.59 o                         
   4  11   3         17.41         16.80         1.33 o                         
   5  11   3          3.46          5.41         1.03 o                         
  -4  12   3         87.28         88.86         3.16 o                         
  -3  12   3         43.32         38.34         1.34 o                         
  -2  12   3         36.56         40.87         1.57 o                         
  -1  12   3          1.35          0.97         0.70 o                         
   0  12   3          7.10          5.86         0.78 o                         
   1  12   3         57.31         67.35         2.51 o                         
   2  12   3          8.32          9.14         0.74 o                         
   3  12   3          2.25          1.37         0.70 o                         
   4  12   3         31.80         30.16         1.65 o                         
  -4  13   3          1.73          1.64         1.39 o                         
  -3  13   3        174.76        177.42         3.06 o                         
  -2  13   3         11.81         13.09         1.09 o                         
  -1  13   3          0.01          1.31         0.77 o                         
   0  13   3          0.01         -0.35         0.74 o                         
   1  13   3          7.33         10.92         0.92 o                         
   2  13   3          0.86         -0.43         0.43 o                         
   3  13   3          0.26          0.09         0.76 o                         
   4  13   3          3.67          4.53         1.70 o                         
  -3  14   3          4.04          3.92         1.11 o                         
  -2  14   3         37.66         37.16         1.65 o                         
  -1  14   3         17.69         17.98         1.15 o                         
   0  14   3         22.12         20.12         1.14 o                         
   1  14   3          2.35          1.83         0.79 o                         
   2  14   3         26.97         28.82         1.16 o                         
   3  14   3          2.85          1.67         0.84 o                         
  -2  15   3         21.04         20.03         1.55 o                         
  -1  15   3         22.92         18.62         1.15 o                         
   0  15   3         45.47         44.44         1.61 o                         
   1  15   3         10.51         11.16         0.99 o                         
   2  15   3          2.19          1.03         0.80 o                         
  -6   0   4          5.57          5.23         0.98 o                         
  -4   0   4        269.22        268.28         3.89 o                         
  -2   0   4         47.77         57.13         1.93 o                         
   2   0   4         62.25         61.30         2.11 o                         
   4   0   4        475.51        492.76         7.27 o                         
   6   0   4         54.35         58.52         1.83 o                         
  -7   1   4          2.34          2.10         0.73 o                         
  -6   1   4         99.24        102.43         1.81 o                         
  -5   1   4        287.69        271.97         2.94 o                         
  -4   1   4          1.74          0.78         0.45 o                         
  -3   1   4          8.95          5.79         0.48 o                         
  -2   1   4        175.92        175.28         1.77 o                         
   0   1   4        239.29        229.68         1.94 o                         
   2   1   4        115.61        118.37         1.61 o                         
   3   1   4         74.97         76.54         1.49 o                         
   4   1   4        192.64        174.48         3.19 o                         
   5   1   4        302.97        283.30         2.82 o                         
   6   1   4         60.06         59.63         1.33 o                         
   7   1   4          0.08         -0.54         0.54 o                         
  -7   2   4         11.70         11.80         0.83 o                         
  -6   2   4         71.02         68.86         1.49 o                         
  -5   2   4         20.87         18.00         0.85 o                         
  -4   2   4         44.52         40.34         0.97 o                         
  -3   2   4        166.17        164.66         1.92 o                         
  -2   2   4        691.16        671.33         5.81 o                         
  -1   2   4        797.79        697.14         5.20 o                         
   1   2   4        533.06        536.98         3.91 o                         
   2   2   4        182.65        193.72         2.23 o                         
   3   2   4         23.26         28.09         1.58 o                         
   4   2   4          4.21          2.49         0.28 o                         
   5   2   4          4.71          5.36         0.60 o                         
   6   2   4         56.48         57.77         1.68 o                         
   7   2   4         24.26         25.82         1.20 o                         
  -7   3   4          0.98         -0.10         0.66 o                         
  -6   3   4          5.73          6.56         0.71 o                         
  -5   3   4         69.18         64.96         1.29 o                         
  -4   3   4        301.88        275.00         2.80 o                         
  -3   3   4        311.74        288.23         3.02 o                         
  -2   3   4        541.01        569.44         4.80 o                         
  -1   3   4         12.05          7.25         0.33 o                         
   0   3   4        174.95        146.43         1.44 o                         
   1   3   4         34.07         33.07         0.73 o                         
   2   3   4        815.04        890.49         7.63 o                         
   3   3   4          2.23          0.17         0.50 o                         
   4   3   4         34.23         39.33         0.95 o                         
   5   3   4        105.08        118.17         1.77 o                         
   6   3   4         99.21         97.48         1.73 o                         
   7   3   4          7.76         10.64         0.86 o                         
  -7   4   4         21.74         24.42         1.01 o                         
  -6   4   4          0.84          0.38         0.60 o                         
  -5   4   4         63.40         54.67         1.07 o                         
  -4   4   4        158.09        146.19         1.77 o                         
  -3   4   4          0.41          0.03         0.41 o                         
  -2   4   4          3.85          4.73         0.65 o                         
  -1   4   4         57.70         63.46         0.92 o                         
   0   4   4       1027.42        912.63         7.45 o                         
   1   4   4        401.49        419.98         3.23 o                         
   2   4   4       1236.96       1250.70         9.67 o                         
   3   4   4        290.30        282.72         2.74 o                         
   4   4   4         62.13         61.17         0.97 o                         
   5   4   4         21.75         22.76         0.75 o                         
   6   4   4         73.09         76.39         2.12 o                         
   7   4   4         28.87         30.27         2.47 o                         
  -7   5   4          6.33          6.46         0.83 o                         
  -6   5   4         20.03         20.88         1.03 o                         
  -5   5   4         14.23         17.28         0.99 o                         
  -4   5   4         12.75         11.51         0.57 o                         
  -3   5   4        114.78        104.68         1.60 o                         
  -2   5   4         29.32         36.03         1.25 o                         
  -1   5   4         61.67         81.39         1.04 o                         
   0   5   4         43.04         45.06         1.02 o                         
   1   5   4        832.96        823.74         6.29 o                         
   2   5   4         14.22         11.91         0.51 o                         
   3   5   4        190.16        203.92         2.18 o                         
   4   5   4        137.84        112.91         1.42 o                         
   5   5   4          8.01          7.55         0.75 o                         
   6   5   4          3.62          5.40         1.01 o                         
   7   5   4          1.81          2.23         0.74 o                         
  -6   6   4          0.36          0.46         0.58 o                         
  -5   6   4         27.02         29.45         1.13 o                         
  -4   6   4        392.36        393.71         4.08 o                         
  -3   6   4         74.79         72.16         1.43 o                         
  -2   6   4         84.00         79.60         1.60 o                         
  -1   6   4        192.67        174.52         1.82 o                         
   0   6   4        975.48        967.03         7.39 o                         
   1   6   4        447.99        442.67         3.81 o                         
   2   6   4        217.53        219.09         2.20 o                         
   3   6   4          5.10          4.81         0.63 o                         
   4   6   4         16.47         16.49         0.79 o                         
   5   6   4          6.48          2.71         0.49 o                         
   6   6   4         17.41         20.95         1.15 o                         
  -6   7   4          0.09         -0.07         0.51 o                         
  -5   7   4          8.67         10.30         0.84 o                         
  -4   7   4        192.77        187.76         2.36 o                         
  -3   7   4          4.71          6.96         0.67 o                         
  -2   7   4        356.81        369.20         3.73 o                         
  -1   7   4          3.12          2.74         0.52 o                         
   0   7   4         68.33         70.27         1.26 o                         
   1   7   4        156.76        122.83         1.65 o                         
   2   7   4          6.84          8.72         0.56 o                         
   3   7   4         63.80         53.95         0.92 o                         
   4   7   4          1.01         -0.57         0.57 o                         
   5   7   4         57.59         67.11         1.35 o                         
   6   7   4          3.81          1.72         1.15 o                         
  -6   8   4          0.10         -0.45         0.79 o                         
  -5   8   4          4.89          3.65         0.76 o                         
  -4   8   4         59.28         59.02         1.52 o                         
  -3   8   4        221.87        213.96         2.76 o                         
  -2   8   4         19.64         20.98         0.95 o                         
  -1   8   4        144.97        145.99         1.94 o                         
   0   8   4        137.59        108.84         1.54 o                         
   1   8   4          0.28          0.50         0.55 o                         
   2   8   4        746.98        770.50         6.69 o                         
   3   8   4         67.76         68.90         1.56 o                         
   4   8   4         43.23         43.41         1.50 o                         
   5   8   4          1.01         -0.47         0.71 o                         
   6   8   4          3.39          3.03         1.22 o                         
  -6   9   4          3.49          1.55         1.08 o                         
  -5   9   4          0.02         -0.25         0.65 o                         
  -4   9   4         21.52         24.73         1.21 o                         
  -3   9   4        259.58        260.78         4.19 o                         
  -2   9   4        145.32        143.91         2.15 o                         
  -1   9   4         69.52         60.49         1.46 o                         
   0   9   4         48.09         46.35         1.21 o                         
   1   9   4        547.76        530.30         5.21 o                         
   2   9   4         17.63         17.55         0.79 o                         
   3   9   4         17.84         15.50         0.79 o                         
   4   9   4          0.95          3.06         0.64 o                         
   5   9   4          8.82         10.55         1.01 o                         
   6   9   4          0.88          0.05         1.23 o                         
  -5  10   4          2.74          2.99         1.02 o                         
  -4  10   4         27.62         26.31         1.19 o                         
  -3  10   4        307.98        295.89         3.68 o                         
  -2  10   4        246.58        249.07         3.13 o                         
  -1  10   4          3.33          4.48         0.70 o                         
   0  10   4        100.53         88.26         2.64 o                         
   1  10   4        125.02        114.95         2.09 o                         
   2  10   4         12.64         12.62         0.79 o                         
   3  10   4         38.21         48.79         1.48 o                         
   4  10   4         88.89         88.89         2.47 o                         
   5  10   4          0.36          0.07         1.32 o                         
  -5  11   4         12.21         11.53         1.26 o                         
  -4  11   4        172.50        160.14         2.80 o                         
  -3  11   4         18.84         20.27         1.10 o                         
  -2  11   4         35.55         31.88         1.33 o                         
  -1  11   4         19.68         24.99         1.52 o                         
   0  11   4         21.46         24.09         1.46 o                         
   1  11   4         84.13         87.16         2.03 o                         
   2  11   4          9.97          9.69         0.93 o                         
   3  11   4         90.02         96.99         2.16 o                         
   4  11   4          1.49          1.45         0.90 o                         
   5  11   4          3.67          5.90         1.08 o                         
  -4  12   4         28.25         23.83         1.86 o                         
  -3  12   4        100.53        106.30         2.20 o                         
  -2  12   4        137.07        134.57         2.39 o                         
  -1  12   4          1.74          1.89         0.76 o                         
   0  12   4         56.52         56.82         2.24 o                         
   1  12   4        232.59        227.81         3.52 o                         
   2  12   4          0.60          0.90         0.69 o                         
   3  12   4         19.42         17.11         0.90 o                         
   4  12   4          3.95          2.48         1.04 o                         
  -4  13   4          6.09          3.67         1.52 o                         
  -3  13   4         22.60         25.08         1.29 o                         
  -2  13   4          6.78          7.90         1.16 o                         
  -1  13   4        106.19        110.82         2.30 o                         
   0  13   4        134.20        135.56         2.43 o                         
   1  13   4         11.30         10.92         0.91 o                         
   2  13   4          0.40         -0.23         0.55 o                         
   3  13   4          5.18          3.01         1.01 o                         
   4  13   4          4.35          3.87         1.23 o                         
  -3  14   4          0.01         -0.46         0.87 o                         
  -2  14   4         37.88         34.54         1.64 o                         
  -1  14   4          9.83          8.90         1.12 o                         
   0  14   4          7.22          5.37         0.93 o                         
   1  14   4          0.04         -0.40         0.77 o                         
   2  14   4         38.34         40.94         1.34 o                         
   3  14   4          0.90          0.19         0.67 o                         
  -2  15   4         30.23         30.22         1.79 o                         
  -1  15   4          5.48          1.90         0.99 o                         
   0  15   4         16.15         15.59         1.14 o                         
   1  15   4          0.00         -1.01         1.01 o                         
   2  15   4         17.18         12.74         1.58 o                         
  -7   0   5         19.81         23.91         1.40 o                         
  -5   0   5        228.66        237.75         3.78 o                         
  -3   0   5         15.66          9.32         0.62 o                         
  -1   0   5       1170.04        993.02        13.19 o                         
   1   0   5         47.65         39.84         0.95 o                         
   3   0   5         84.72         91.79         1.67 o                         
   5   0   5         24.77         23.42         1.63 o                         
   7   0   5          0.93         -0.39         0.63 o                         
  -7   1   5         25.08         26.36         1.09 o                         
  -6   1   5         49.16         56.60         1.95 o                         
  -5   1   5         32.43         33.59         1.09 o                         
  -4   1   5        251.94        245.49         2.58 o                         
  -3   1   5         82.81         70.65         1.10 o                         
  -2   1   5        227.02        225.57         2.18 o                         
  -1   1   5       1073.00       1018.91         9.00 o                         
   0   1   5         20.42         23.74         1.53 o                         
   1   1   5        653.83        657.50         5.38 o                         
   2   1   5        566.98        562.88         4.72 o                         
   3   1   5        213.85        198.79         1.94 o                         
   4   1   5         23.37         24.66         0.81 o                         
   5   1   5          2.30          2.31         0.50 o                         
   6   1   5         23.14         21.41         0.86 o                         
   7   1   5         15.48         17.14         0.77 o                         
  -7   2   5          5.80          7.53         0.91 o                         
  -6   2   5         23.18         20.44         0.92 o                         
  -5   2   5         93.59        101.28         1.73 o                         
  -4   2   5        114.38        112.66         1.53 o                         
  -3   2   5        228.78        231.83         2.63 o                         
  -2   2   5         38.20         41.61         0.74 o                         
  -1   2   5        202.90        169.41         1.58 o                         
   0   2   5        111.29        107.36         1.30 o                         
   1   2   5        118.53        110.23         1.09 o                         
   2   2   5         24.59         30.18         0.76 o                         
   3   2   5        524.35        535.53         5.47 o                         
   4   2   5          7.64          7.96         0.84 o                         
   5   2   5         11.44         12.98         0.67 o                         
   6   2   5        119.73        129.09         2.00 o                         
   7   2   5          2.69          2.77         0.77 o                         
  -7   3   5          2.30          3.01         0.71 o                         
  -6   3   5         57.64         60.01         1.55 o                         
  -5   3   5        103.73        102.31         1.59 o                         
  -4   3   5        156.16        157.00         1.87 o                         
  -3   3   5         32.91         40.26         1.03 o                         
  -2   3   5          1.81          3.78         0.41 o                         
  -1   3   5         18.00         19.03         0.74 o                         
   0   3   5         23.01         22.15         0.62 o                         
   1   3   5         25.84         28.15         0.85 o                         
   2   3   5         13.72         20.27         1.14 o                         
   3   3   5         11.38         15.75         0.83 o                         
   4   3   5         38.85         50.49         1.31 o                         
   5   3   5         16.23         18.95         1.06 o                         
   6   3   5          9.17          9.44         1.00 o                         
   7   3   5          7.61          7.39         1.08 o                         
  -7   4   5          0.50          0.49         0.74 o                         
  -6   4   5          5.07          3.23         0.79 o                         
  -5   4   5          1.48          0.20         0.60 o                         
  -4   4   5        108.32        118.64         1.58 o                         
  -3   4   5          8.25         11.36         0.51 o                         
  -2   4   5         30.48         28.16         0.79 o                         
  -1   4   5         55.73         46.69         0.80 o                         
   0   4   5       1583.24       1580.22        12.64 o                         
   1   4   5          0.43          0.34         0.37 o                         
   2   4   5         61.77         89.38         1.70 o                         
   3   4   5          0.28          0.45         0.52 o                         
   4   4   5          0.08         -0.02         0.58 o                         
   5   4   5         56.47         54.67         1.39 o                         
   6   4   5         11.05         12.92         0.96 o                         
   7   4   5          3.33          4.74         1.07 o                         
  -7   5   5          0.04         -0.67         0.67 o                         
  -6   5   5          2.23          0.75         0.70 o                         
  -5   5   5        298.63        288.19         3.42 o                         
  -4   5   5         94.36         92.92         1.29 o                         
  -3   5   5         69.58         70.52         1.01 o                         
  -2   5   5          0.79          0.99         0.40 o                         
  -1   5   5        610.53        627.55         5.08 o                         
   0   5   5         72.09         83.89         2.73 o                         
   1   5   5         14.84         19.33         1.21 o                         
   2   5   5         17.49         17.43         0.57 o                         
   3   5   5        159.46        150.06         1.76 o                         
   4   5   5         49.85         57.11         1.35 o                         
   5   5   5         87.50         77.66         1.69 o                         
   6   5   5         16.42         16.02         1.12 o                         
  -6   6   5         28.67         27.59         1.19 o                         
  -5   6   5         50.74         58.21         1.49 o                         
  -4   6   5          0.07          1.50         0.79 o                         
  -3   6   5         45.06         45.49         1.18 o                         
  -2   6   5        181.65        180.48         1.87 o                         
  -1   6   5        143.69        138.17         1.74 o                         
   0   6   5         49.79         48.26         1.01 o                         
   1   6   5       1117.77       1058.13         8.05 o                         
   2   6   5        354.79        370.41         3.16 o                         
   3   6   5         57.92         69.57         1.55 o                         
   4   6   5         50.91         52.86         1.35 o                         
   5   6   5          0.31          0.39         0.67 o                         
   6   6   5         13.17         13.37         1.05 o                         
  -6   7   5          0.32          0.35         0.62 o                         
  -5   7   5         63.72         54.73         1.51 o                         
  -4   7   5         47.81         49.03         1.40 o                         
  -3   7   5         23.10         20.69         0.86 o                         
  -2   7   5        178.88        158.48         1.93 o                         
  -1   7   5        266.79        254.03         2.50 o                         
   0   7   5         16.21         17.50         0.68 o                         
   1   7   5        250.90        233.32         2.26 o                         
   2   7   5          0.51         -0.17         0.43 o                         
   3   7   5          0.16          0.62         0.29 o                         
   4   7   5         14.20          8.00         0.70 o                         
   5   7   5          9.12         10.65         0.82 o                         
   6   7   5          2.03          2.73         1.68 o                         
  -6   8   5         14.37         16.22         1.38 o                         
  -5   8   5          1.40          0.04         0.65 o                         
  -4   8   5        381.11        373.36         3.67 o                         
  -3   8   5         20.98         17.06         1.08 o                         
  -2   8   5          8.60          5.78         0.72 o                         
  -1   8   5        274.00        273.12         2.86 o                         
   0   8   5        193.05        192.85         2.14 o                         
   1   8   5        301.15        270.48         2.64 o                         
   2   8   5         88.62         98.14         1.67 o                         
   3   8   5        238.26        238.94         2.51 o                         
   4   8   5         93.33         89.53         1.70 o                         
   5   8   5          6.22          4.97         1.15 o                         
   6   8   5          4.28          2.06         1.20 o                         
  -6   9   5          7.66          9.92         1.72 o                         
  -5   9   5          7.93          6.08         1.05 o                         
  -4   9   5          0.05          1.22         0.81 o                         
  -3   9   5          5.16          3.61         0.79 o                         
  -2   9   5         32.21         24.83         1.26 o                         
  -1   9   5          9.80          9.46         0.77 o                         
   0   9   5        491.86        481.97         5.83 o                         
   1   9   5        247.84        254.33         2.73 o                         
   2   9   5        293.30        281.46         3.04 o                         
   3   9   5         69.70         68.30         1.23 o                         
   4   9   5         90.04         89.39         3.10 o                         
   5   9   5         14.65         12.49         1.15 o                         
   6   9   5          7.63          6.42         1.34 o                         
  -5  10   5          0.01         -0.75         0.75 o                         
  -4  10   5        157.04        154.16         2.40 o                         
  -3  10   5         84.12         91.96         2.19 o                         
  -2  10   5          8.31          6.75         0.92 o                         
  -1  10   5          0.02         -0.39         0.67 o                         
   0  10   5          0.00          1.76         0.77 o                         
   1  10   5         31.46         28.98         1.05 o                         
   2  10   5         33.66         33.19         1.14 o                         
   3  10   5         25.43         27.06         1.48 o                         
   4  10   5          1.52          1.02         1.06 o                         
   5  10   5          1.32          0.61         0.93 o                         
  -5  11   5          0.40         -0.37         1.15 o                         
  -4  11   5         50.15         52.58         1.67 o                         
  -3  11   5        142.85        150.45         2.50 o                         
  -2  11   5          5.50          8.71         0.89 o                         
  -1  11   5         96.85         91.58         1.80 o                         
   0  11   5         21.52         24.33         1.22 o                         
   1  11   5          0.09          0.83         0.84 o                         
   2  11   5         19.48         18.07         0.99 o                         
   3  11   5         20.92         21.56         1.43 o                         
   4  11   5          9.67          9.70         1.20 o                         
   5  11   5         63.35         66.79         2.05 o                         
  -4  12   5          0.09          0.07         0.97 o                         
  -3  12   5        265.31        266.83         3.63 o                         
  -2  12   5         32.03         36.18         1.45 o                         
  -1  12   5          4.94          3.91         0.79 o                         
   0  12   5        138.67        127.62         2.50 o                         
   1  12   5        169.07        178.04         3.02 o                         
   2  12   5          3.19          3.09         0.71 o                         
   3  12   5          1.72          0.20         0.49 o                         
   4  12   5         27.39         27.37         1.40 o                         
  -4  13   5         26.34         24.12         1.94 o                         
  -3  13   5          4.26          5.66         1.49 o                         
  -2  13   5          7.54          8.00         1.41 o                         
  -1  13   5          9.29         10.95         1.00 o                         
   0  13   5          5.02          6.53         1.01 o                         
   1  13   5         72.20         77.17         1.91 o                         
   2  13   5         13.75         12.12         0.89 o                         
   3  13   5          6.77          5.53         0.99 o                         
   4  13   5          2.70          3.01         1.27 o                         
  -3  14   5          6.99          2.94         0.81 o                         
  -2  14   5         36.45         35.53         1.62 o                         
  -1  14   5         17.33         18.73         1.14 o                         
   0  14   5          3.10          2.19         0.91 o                         
   1  14   5          5.88          6.34         0.87 o                         
   2  14   5         39.74         39.45         1.46 o                         
   3  14   5         39.34         39.56         2.18 o                         
  -2  15   5          7.63         11.08         1.49 o                         
  -1  15   5          6.53          7.66         1.15 o                         
   0  15   5          0.92          1.07         0.98 o                         
   1  15   5         14.23         14.54         1.25 o                         
   2  15   5          6.44          2.50         0.87 o                         
  -6   0   6         73.56         83.22         2.82 o                         
  -4   0   6         12.74         15.78         1.09 o                         
   0   0   6        774.58        784.53         7.97 o                         
   2   0   6        228.04        178.09         2.97 o                         
   4   0   6         41.72         46.60         1.78 o                         
   6   0   6         54.89         51.16         1.45 o                         
  -7   1   6          0.00          0.08         0.69 o                         
  -6   1   6        138.26        143.79         2.21 o                         
  -5   1   6        553.73        571.22         5.34 o                         
  -4   1   6        112.25        105.45         1.59 o                         
  -3   1   6        504.09        534.85         4.79 o                         
  -2   1   6         25.81         22.44         0.70 o                         
  -1   1   6         11.66          7.15         0.34 o                         
   0   1   6         25.02         25.21         0.60 o                         
   1   1   6          0.03          0.94         0.32 o                         
   2   1   6         16.03         18.90         0.50 o                         
   3   1   6         24.93         25.35         0.71 o                         
   4   1   6        373.59        378.26         3.47 o                         
   5   1   6        101.26         97.57         1.36 o                         
   6   1   6         12.58         14.07         0.62 o                         
   7   1   6          2.62          2.41         0.70 o                         
  -7   2   6          0.60          0.25         0.82 o                         
  -6   2   6        183.07        186.12         2.40 o                         
  -5   2   6          1.29          2.89         0.62 o                         
  -4   2   6          0.16          1.58         0.62 o                         
  -3   2   6          3.61          3.94         0.64 o                         
  -2   2   6        109.76        107.38         1.42 o                         
  -1   2   6        482.99        481.01         3.89 o                         
   0   2   6         34.73         34.46         0.69 o                         
   1   2   6         21.45         20.47         0.53 o                         
   2   2   6        594.88        620.63         5.17 o                         
   3   2   6       1084.00       1063.96         8.74 o                         
   4   2   6          1.87          2.27         0.56 o                         
   5   2   6          8.84          7.30         0.72 o                         
   6   2   6         46.89         48.64         1.68 o                         
   7   2   6          2.80          3.20         0.82 o                         
  -7   3   6          2.82          3.15         0.79 o                         
  -6   3   6          0.52          0.31         0.69 o                         
  -5   3   6        101.89        105.80         1.71 o                         
  -4   3   6        127.49        126.27         2.08 o                         
  -3   3   6        162.21        182.40         2.19 o                         
  -2   3   6       1545.25       1593.15        14.15 o                         
  -1   3   6          0.70          0.20         0.44 o                         
   0   3   6        127.94        103.87         1.15 o                         
   1   3   6        564.35        569.71         4.24 o                         
   2   3   6          1.10          1.01         0.37 o                         
   3   3   6         16.48         25.55         0.88 o                         
   4   3   6          4.87          4.38         0.71 o                         
   5   3   6          4.20          6.29         0.77 o                         
   6   3   6         64.47         75.03         1.76 o                         
   7   3   6         34.26         40.28         1.56 o                         
  -7   4   6         13.90         12.88         0.91 o                         
  -6   4   6          0.50         -0.77         0.77 o                         
  -5   4   6         22.32         22.73         0.98 o                         
  -4   4   6        175.74        186.25         2.59 o                         
  -3   4   6         26.71         28.98         0.97 o                         
  -2   4   6         49.92         49.75         0.93 o                         
  -1   4   6         49.69         62.97         1.01 o                         
   0   4   6         38.41         34.39         0.82 o                         
   1   4   6          9.24         10.22         0.56 o                         
   2   4   6        548.59        524.17         4.12 o                         
   3   4   6         13.21         10.44         0.63 o                         
   4   4   6        105.47         97.62         1.66 o                         
   5   4   6        236.12        224.91         2.72 o                         
   6   4   6         14.71         15.46         1.03 o                         
   7   4   6         17.64         20.39         1.22 o                         
  -7   5   6          1.73          0.29         0.70 o                         
  -6   5   6         58.74         63.08         1.62 o                         
  -5   5   6         43.77         45.64         1.49 o                         
  -4   5   6          2.47          1.04         0.50 o                         
  -3   5   6          1.29          0.77         0.41 o                         
  -2   5   6         39.88         44.10         2.34 o                         
  -1   5   6        263.05        289.86         5.69 o                         
   0   5   6         66.29         68.37         1.18 o                         
   1   5   6         10.05          7.36         0.54 o                         
   2   5   6          2.13          4.17         0.43 o                         
   3   5   6         21.02         22.01         0.86 o                         
   4   5   6        159.14        166.59         2.66 o                         
   5   5   6         23.11         22.33         1.05 o                         
   6   5   6         58.73         66.59         1.93 o                         
  -6   6   6          5.69          4.12         0.50 o                         
  -5   6   6         59.46         53.28         1.06 o                         
  -4   6   6        191.36        186.89         2.41 o                         
  -3   6   6          6.57          8.77         0.53 o                         
  -2   6   6        134.70        110.31         1.41 o                         
  -1   6   6        221.10        232.13         3.17 o                         
   0   6   6        303.51        289.14         2.72 o                         
   1   6   6        580.07        537.70         4.20 o                         
   2   6   6         13.53         10.34         0.48 o                         
   3   6   6         49.71         52.90         1.21 o                         
   4   6   6          7.06          2.66         0.67 o                         
   5   6   6         10.39          9.84         0.84 o                         
   6   6   6         19.03         20.89         1.16 o                         
  -6   7   6          0.70          0.01         0.67 o                         
  -5   7   6         56.27         51.64         2.00 o                         
  -4   7   6         14.62         15.73         0.84 o                         
  -3   7   6        100.36         93.41         1.66 o                         
  -2   7   6         12.46         11.75         1.34 o                         
  -1   7   6        357.50        344.63         3.03 o                         
   0   7   6        140.29        141.84         1.72 o                         
   1   7   6         43.72         48.53         0.96 o                         
   2   7   6        121.68        104.82         1.32 o                         
   3   7   6        368.22        375.56         3.85 o                         
   4   7   6         16.57         15.94         1.01 o                         
   5   7   6         79.09         91.64         2.21 o                         
   6   7   6         63.66         63.49         2.67 o                         
  -6   8   6          0.48          0.37         0.61 o                         
  -5   8   6         26.25         31.96         1.64 o                         
  -4   8   6          2.40          2.10         0.67 o                         
  -3   8   6        280.12        269.94         3.04 o                         
  -2   8   6        127.80        135.63         1.96 o                         
  -1   8   6         50.70         54.66         1.16 o                         
   0   8   6          0.19          1.90         0.55 o                         
   1   8   6        216.27        228.77         2.41 o                         
   2   8   6        650.68        662.03         5.23 o                         
   3   8   6          2.62          4.17         0.44 o                         
   4   8   6          2.03          2.75         0.59 o                         
   5   8   6         42.32         48.58         3.02 o                         
   6   8   6          4.37          3.53         1.17 o                         
  -6   9   6          7.25          4.57         1.55 o                         
  -5   9   6          5.33          2.17         0.86 o                         
  -4   9   6        108.72        115.60         2.18 o                         
  -3   9   6         31.09         32.63         1.30 o                         
  -2   9   6         13.70         13.52         1.06 o                         
  -1   9   6          8.08          4.12         0.66 o                         
   0   9   6         62.16         59.66         1.36 o                         
   1   9   6        205.88        192.14         2.11 o                         
   2   9   6         12.94          9.60         0.65 o                         
   3   9   6         45.36         44.18         1.00 o                         
   4   9   6         30.97         25.56         1.58 o                         
   5   9   6          1.38         -0.85         0.89 o                         
  -5  10   6          0.58         -0.30         1.21 o                         
  -4  10   6          0.04          0.25         0.86 o                         
  -3  10   6         37.36         41.83         2.33 o                         
  -2  10   6          9.60          6.72         0.81 o                         
  -1  10   6         23.58         21.44         0.98 o                         
   0  10   6        355.61        348.90         3.78 o                         
   1  10   6         62.11         63.15         2.00 o                         
   2  10   6        212.19        216.63         2.50 o                         
   3  10   6         67.50         71.59         1.36 o                         
   4  10   6          4.21          2.58         0.93 o                         
   5  10   6          3.07          2.13         1.28 o                         
  -5  11   6          1.65         -0.57         0.89 o                         
  -4  11   6         27.87         34.59         1.32 o                         
  -3  11   6          1.24          1.25         0.71 o                         
  -2  11   6         37.94         42.36         2.44 o                         
  -1  11   6         14.43         12.32         0.88 o                         
   0  11   6         33.10         30.44         1.19 o                         
   1  11   6         61.27         67.37         1.82 o                         
   2  11   6         56.99         62.36         1.72 o                         
   3  11   6         87.86         93.04         1.89 o                         
   4  11   6          4.07          3.10         0.96 o                         
   5  11   6          4.84          4.37         1.48 o                         
  -4  12   6         10.27          6.24         1.75 o                         
  -3  12   6          7.14          9.38         1.24 o                         
  -2  12   6         28.55         30.85         0.98 o                         
  -1  12   6          3.35          4.71         0.83 o                         
   0  12   6         10.58         12.50         0.95 o                         
   1  12   6         19.57         24.23         1.18 o                         
   2  12   6          9.59         11.37         0.88 o                         
   3  12   6         60.17         64.27         1.64 o                         
   4  12   6         15.42         17.79         1.37 o                         
  -4  13   6         14.55         11.23         1.84 o                         
  -3  13   6         19.20         18.34         1.44 o                         
  -2  13   6         11.72         11.16         1.36 o                         
  -1  13   6         39.77         34.84         1.60 o                         
   0  13   6          0.31         -0.57         0.94 o                         
   1  13   6          0.06         -0.02         0.78 o                         
   2  13   6         35.25         34.50         1.35 o                         
   3  13   6         12.44         10.01         0.96 o                         
  -3  14   6         12.00         10.41         1.54 o                         
  -2  14   6          0.06         -0.73         1.02 o                         
  -1  14   6         62.06         67.62         1.82 o                         
   0  14   6          1.72          1.03         0.90 o                         
   1  14   6          3.41          3.76         0.86 o                         
   2  14   6          6.27          8.84         0.94 o                         
   3  14   6         11.40         11.58         1.16 o                         
  -1  15   6         53.86         55.25         2.68 o                         
   0  15   6          0.08         -0.31         1.09 o                         
   1  15   6         15.99         16.73         1.36 o                         
  -7   0   7          5.29          2.74         1.03 o                         
  -5   0   7        100.27        100.30         2.31 o                         
  -3   0   7        370.07        377.61         4.99 o                         
   1   0   7        484.52        452.43         5.26 o                         
   3   0   7        683.16        682.14         8.51 o                         
   5   0   7       2141.98       2219.20        26.46 o                         
   7   0   7         20.84         21.57         1.53 o                         
  -7   1   7         70.32         68.20         1.62 o                         
  -6   1   7         19.34         20.87         0.91 o                         
  -5   1   7         23.82         30.00         0.98 o                         
  -4   1   7        161.43        145.38         1.93 o                         
  -3   1   7          3.85          2.05         0.63 o                         
  -2   1   7        569.97        616.14         5.42 o                         
  -1   1   7       1315.18       1313.98        11.67 o                         
   0   1   7        238.82        230.65         2.02 o                         
   2   1   7          4.25          4.10         0.35 o                         
   3   1   7         49.25         50.91         1.02 o                         
   4   1   7         19.49         23.18         0.77 o                         
   5   1   7          6.74          7.01         0.54 o                         
   6   1   7         18.09         18.69         0.68 o                         
   7   1   7          0.31         -0.05         0.67 o                         
  -7   2   7         15.10         15.78         0.97 o                         
  -6   2   7          1.27          1.62         0.66 o                         
  -5   2   7         18.46         14.51         0.90 o                         
  -4   2   7         29.40         26.42         1.09 o                         
  -3   2   7         96.01         90.56         1.19 o                         
  -2   2   7        951.32        905.62         8.22 o                         
  -1   2   7        486.60        518.76         4.41 o                         
   0   2   7       1216.39       1156.28         8.94 o                         
   1   2   7        964.95        997.33         7.45 o                         
   2   2   7        184.51        189.67         1.75 o                         
   3   2   7         29.98         20.43         0.83 o                         
   4   2   7        241.83        219.54         2.68 o                         
   5   2   7        148.27        169.56         3.98 o                         
   6   2   7         10.76         11.12         0.96 o                         
   7   2   7          6.96          4.92         0.87 o                         
  -7   3   7         17.53         18.60         1.02 o                         
  -6   3   7         52.89         47.49         1.36 o                         
  -5   3   7        626.68        653.03         6.42 o                         
  -4   3   7        113.29        116.50         1.99 o                         
  -3   3   7        169.61        185.70         2.19 o                         
  -2   3   7       1050.48       1116.22         9.06 o                         
  -1   3   7        163.21        167.18         1.62 o                         
   0   3   7         80.30         67.65         0.96 o                         
   1   3   7          0.92          0.02         0.34 o                         
   2   3   7        938.45        942.28         7.10 o                         
   3   3   7        333.24        338.25         3.40 o                         
   4   3   7        694.23        697.82         6.43 o                         
   5   3   7         21.61         17.79         0.89 o                         
   6   3   7        231.11        260.28         3.47 o                         
   7   3   7          4.82          7.51         0.94 o                         
  -7   4   7         16.69         16.32         1.07 o                         
  -6   4   7          0.03         -0.79         0.79 o                         
  -5   4   7         29.39         30.49         1.53 o                         
  -4   4   7         42.33         36.09         1.10 o                         
  -3   4   7        117.97        124.72         1.54 o                         
  -2   4   7        368.56        374.92         3.20 o                         
  -1   4   7        792.90        791.97         7.27 o                         
   0   4   7        163.13        148.90         1.60 o                         
   1   4   7         26.84         25.07         0.77 o                         
   2   4   7       1710.50       1798.41        13.80 o                         
   3   4   7         16.09         19.04         0.75 o                         
   4   4   7         51.80         46.24         1.28 o                         
   5   4   7          0.61          1.72         0.64 o                         
   6   4   7          1.87          3.29         0.76 o                         
  -6   5   7         47.46         43.06         1.35 o                         
  -5   5   7          3.46          1.45         0.57 o                         
  -4   5   7        193.41        182.00         2.09 o                         
  -3   5   7        188.66        186.30         2.21 o                         
  -2   5   7          5.42          2.38         0.34 o                         
  -1   5   7          9.47          8.89         0.55 o                         
   0   5   7        185.34        180.92         1.88 o                         
   1   5   7          6.75          4.31         0.48 o                         
   2   5   7       1275.48       1255.35         9.80 o                         
   3   5   7        141.91        161.07         2.06 o                         
   4   5   7          9.48          7.42         0.71 o                         
   5   5   7          0.28          0.38         0.66 o                         
   6   5   7         24.67         28.18         1.27 o                         
  -6   6   7          3.10          2.98         0.97 o                         
  -5   6   7         15.46         13.15         0.68 o                         
  -4   6   7        129.73        134.53         1.65 o                         
  -3   6   7          1.57          2.29         0.47 o                         
  -2   6   7        229.01        217.70         2.31 o                         
  -1   6   7        157.99        170.13         1.74 o                         
   0   6   7        387.13        423.04         3.72 o                         
   1   6   7         44.13         49.05         0.98 o                         
   2   6   7         92.89         83.55         1.96 o                         
   3   6   7        602.16        635.92         6.01 o                         
   4   6   7         24.20         25.14         1.02 o                         
   5   6   7         17.28         15.54         0.92 o                         
   6   6   7          2.33          1.23         0.61 o                         
  -6   7   7         14.48         13.26         1.31 o                         
  -5   7   7         49.17         47.28         2.37 o                         
  -4   7   7          9.67          8.53         0.77 o                         
  -3   7   7        337.29        323.11         3.51 o                         
  -2   7   7         30.10         33.95         1.24 o                         
  -1   7   7        139.15        160.45         1.70 o                         
   0   7   7         99.18        106.02         1.42 o                         
   1   7   7        240.18        217.58         2.09 o                         
   2   7   7         23.78         17.66         0.66 o                         
   3   7   7        100.71        119.16         5.08 o                         
   4   7   7         52.65         45.75         1.60 o                         
   5   7   7          3.76          2.67         0.71 o                         
   6   7   7          2.43          1.05         0.76 o                         
  -6   8   7          0.27          0.63         0.75 o                         
  -5   8   7         28.07         27.50         1.62 o                         
  -4   8   7          4.42          5.47         0.78 o                         
  -3   8   7        104.34        102.18         1.94 o                         
  -2   8   7          7.28          5.20         0.55 o                         
  -1   8   7         72.54         62.75         1.17 o                         
   0   8   7        196.87        196.77         2.11 o                         
   1   8   7        123.17        125.97         1.63 o                         
   2   8   7         12.17         15.17         0.66 o                         
   3   8   7        270.66        283.77         2.70 o                         
   4   8   7          7.37          6.12         0.92 o                         
   5   8   7         16.49         19.70         1.54 o                         
   6   8   7          2.19          0.25         0.82 o                         
  -5   9   7         11.27         10.02         0.92 o                         
  -4   9   7         19.65         18.57         1.32 o                         
  -3   9   7        299.81        297.15         3.99 o                         
  -2   9   7          6.57          8.38         0.69 o                         
  -1   9   7         42.53         37.09         1.37 o                         
   0   9   7          1.61          0.40         0.58 o                         
   1   9   7          1.87          2.53         0.60 o                         
   2   9   7         44.31         44.02         1.13 o                         
   3   9   7          8.77          8.01         0.62 o                         
   4   9   7         58.07         58.81         1.79 o                         
   5   9   7          1.01          0.53         1.09 o                         
  -5  10   7         18.11         15.56         1.28 o                         
  -4  10   7         90.72         96.44         2.06 o                         
  -3  10   7         30.66         29.17         1.44 o                         
  -2  10   7         58.56         57.17         1.37 o                         
  -1  10   7          7.73          6.49         0.75 o                         
   0  10   7        172.14        172.81         2.34 o                         
   1  10   7        141.72        135.41         1.78 o                         
   2  10   7         90.63         91.37         1.60 o                         
   3  10   7         16.67         18.15         0.79 o                         
   4  10   7         18.29         17.35         1.06 o                         
   5  10   7         31.11         29.04         2.05 o                         
  -5  11   7          0.23         -0.94         0.94 o                         
  -4  11   7         19.53         20.39         1.16 o                         
  -3  11   7          4.63          0.83         0.96 o                         
  -2  11   7         85.95         94.01         1.72 o                         
  -1  11   7         39.19         40.76         1.83 o                         
   0  11   7          9.47         11.90         1.01 o                         
   1  11   7         27.38         22.41         1.06 o                         
   2  11   7         23.02         23.47         1.01 o                         
   3  11   7        102.35        108.73         1.99 o                         
   4  11   7         19.07         24.88         1.52 o                         
  -4  12   7          1.04          0.28         0.92 o                         
  -3  12   7          1.15         -0.30         0.91 o                         
  -2  12   7         10.52          7.52         0.72 o                         
  -1  12   7          6.66          6.39         0.85 o                         
   0  12   7         30.22         26.25         1.62 o                         
   1  12   7         30.00         26.48         1.17 o                         
   2  12   7         23.64         23.75         1.04 o                         
   3  12   7         13.99         13.78         0.93 o                         
   4  12   7          1.09          0.97         0.86 o                         
  -3  13   7          0.13         -1.09         1.09 o                         
  -2  13   7          6.68          5.65         1.05 o                         
  -1  13   7         36.05         36.32         1.82 o                         
   0  13   7          0.28          0.79         0.93 o                         
   1  13   7          0.06         -0.81         0.81 o                         
   2  13   7          5.82          7.02         0.93 o                         
   3  13   7          2.09         -0.16         0.69 o                         
  -2  14   7          1.23          1.70         1.12 o                         
  -1  14   7          0.64          0.73         0.88 o                         
   0  14   7         22.35         17.06         1.40 o                         
   1  14   7          0.10         -0.60         0.60 o                         
   2  14   7          6.63          6.76         1.13 o                         
  -1  15   7         12.98         17.15         1.18 o                         
   0  15   7         68.20         73.38         2.15 o                         
   1  15   7          4.87          6.40         1.08 o                         
  -6   0   8        103.21        113.88         2.72 o                         
  -4   0   8        104.94        104.58         1.95 o                         
   0   0   8       1350.23       1287.82        12.97 o                         
   2   0   8       2624.47       2983.01        78.18 o                         
   4   0   8        129.43        123.73         2.31 o                         
   6   0   8         46.47         48.64         1.65 o                         
  -7   1   8         24.46         23.28         1.20 o                         
  -6   1   8        263.78        269.52         3.07 o                         
  -5   1   8          7.22          4.38         0.82 o                         
  -4   1   8        138.27        139.93         1.83 o                         
  -3   1   8       1269.24       1308.74        11.13 o                         
  -2   1   8       1495.46       1591.49        12.76 o                         
  -1   1   8        199.71        245.88         2.20 o                         
   0   1   8        849.13        852.16         6.68 o                         
   1   1   8          0.22          1.32         0.39 o                         
   2   1   8         27.91         19.35         0.60 o                         
   3   1   8         12.58         15.53         0.69 o                         
   4   1   8        313.78        289.14         3.90 o                         
   5   1   8         62.38         62.87         1.24 o                         
   6   1   8         87.85         84.12         1.57 o                         
   7   1   8          0.02         -0.80         0.80 o                         
  -7   2   8          4.15          4.35         0.81 o                         
  -6   2   8         97.68         99.81         2.01 o                         
  -5   2   8         40.25         40.55         1.41 o                         
  -4   2   8         58.34         60.00         1.51 o                         
  -3   2   8        317.76        331.49         3.24 o                         
  -2   2   8        126.21        141.35         1.73 o                         
  -1   2   8        526.61        549.14         4.28 o                         
   0   2   8        285.56        309.81         2.62 o                         
   1   2   8        253.20        276.81         2.30 o                         
   2   2   8        284.45        312.29         2.79 o                         
   3   2   8         82.92         85.81         1.30 o                         
   4   2   8         61.69         60.51         1.87 o                         
   5   2   8         17.49         18.35         0.87 o                         
   6   2   8         14.07         13.78         0.96 o                         
   7   2   8          1.95          2.49         0.74 o                         
  -7   3   8         13.80         13.53         0.95 o                         
  -6   3   8          0.11          0.28         0.65 o                         
  -5   3   8          1.35          3.69         0.72 o                         
  -4   3   8          5.89          4.45         0.63 o                         
  -3   3   8        157.61        160.03         2.19 o                         
  -2   3   8        102.98         94.07         1.47 o                         
  -1   3   8        360.75        357.51         3.75 o                         
   0   3   8         78.48         75.49         1.09 o                         
   1   3   8        329.71        337.22         2.83 o                         
   2   3   8         26.45         22.43         0.82 o                         
   3   3   8        281.37        291.63         2.94 o                         
   4   3   8        446.09        451.51         4.36 o                         
   5   3   8          4.28          6.22         0.77 o                         
   6   3   8          6.93          9.32         0.87 o                         
  -6   4   8          3.54          1.72         0.70 o                         
  -5   4   8         66.60         59.92         1.63 o                         
  -4   4   8        339.14        340.80         4.41 o                         
  -3   4   8          0.04         -0.18         0.40 o                         
  -2   4   8        265.86        286.00         2.73 o                         
  -1   4   8        466.06        451.41         3.87 o                         
   0   4   8        561.83        526.81         4.06 o                         
   1   4   8        133.89        115.98         1.44 o                         
   2   4   8         45.88         59.79         1.01 o                         
   3   4   8        132.21        128.21         1.80 o                         
   4   4   8         15.51         20.38         0.95 o                         
   5   4   8         77.09         68.13         1.62 o                         
   6   4   8         54.30         56.43         1.82 o                         
  -6   5   8         11.07         10.33         0.81 o                         
  -5   5   8        108.71        108.67         1.79 o                         
  -4   5   8        340.33        353.09         3.70 o                         
  -3   5   8         16.12         16.45         0.76 o                         
  -2   5   8          1.36          1.09         0.40 o                         
  -1   5   8        615.82        640.26         5.28 o                         
   0   5   8         62.40         68.61         1.13 o                         
   1   5   8        814.29        801.48         6.50 o                         
   2   5   8        225.06        217.89         2.27 o                         
   3   5   8         26.71         32.25         1.32 o                         
   4   5   8        291.57        309.17         3.55 o                         
   5   5   8          8.70          7.16         1.22 o                         
   6   5   8          6.53          6.29         0.77 o                         
  -6   6   8          8.01          8.38         0.75 o                         
  -5   6   8          0.27          0.44         0.68 o                         
  -4   6   8          1.03          1.44         0.59 o                         
  -3   6   8         57.89         58.78         1.48 o                         
  -2   6   8        277.32        283.46         2.81 o                         
  -1   6   8          1.31          0.19         0.45 o                         
   0   6   8         95.15         97.16         1.32 o                         
   1   6   8        337.91        328.01         3.03 o                         
   2   6   8         73.86         73.28         1.13 o                         
   3   6   8         79.48         68.57         1.58 o                         
   4   6   8        370.41        359.26         3.90 o                         
   5   6   8         36.36         35.21         1.22 o                         
   6   6   8         15.04         14.97         1.04 o                         
  -6   7   8          0.83         -0.74         0.74 o                         
  -5   7   8        110.37        119.65         2.18 o                         
  -4   7   8         72.30         65.58         1.63 o                         
  -3   7   8         38.50         35.45         1.52 o                         
  -2   7   8          6.99          5.00         0.54 o                         
  -1   7   8        265.29        253.39         2.36 o                         
   0   7   8          0.01         -0.13         0.49 o                         
   1   7   8         48.79         58.42         1.13 o                         
   2   7   8          1.63          4.55         0.53 o                         
   3   7   8         38.25         39.22         0.89 o                         
   4   7   8         88.10         81.20         1.98 o                         
   5   7   8         31.01         31.05         1.18 o                         
   6   7   8          4.05          2.67         0.74 o                         
  -6   8   8          1.16         -0.83         1.07 o                         
  -5   8   8          0.76         -0.14         0.61 o                         
  -4   8   8         62.00         63.92         1.77 o                         
  -3   8   8          1.83          3.47         0.75 o                         
  -2   8   8         33.72         35.43         1.01 o                         
  -1   8   8         23.57         24.13         0.82 o                         
   0   8   8          0.44         -0.14         0.55 o                         
   1   8   8         16.87         14.81         0.69 o                         
   2   8   8        360.51        372.04         3.30 o                         
   3   8   8          0.53          1.08         0.40 o                         
   4   8   8          2.37          2.06         0.80 o                         
   5   8   8         31.43         37.94         2.04 o                         
  -5   9   8          0.10         -0.64         0.64 o                         
  -4   9   8         10.23         11.25         1.11 o                         
  -3   9   8         77.07         79.43         2.72 o                         
  -2   9   8        133.50        122.67         1.89 o                         
  -1   9   8          5.10          6.48         0.65 o                         
   0   9   8          5.44          5.67         0.67 o                         
   1   9   8          7.02          8.57         0.69 o                         
   2   9   8        101.17        107.50         1.60 o                         
   3   9   8         66.76         66.24         1.37 o                         
   4   9   8          2.54          1.65         0.70 o                         
   5   9   8         13.69         13.47         1.43 o                         
  -5  10   8          0.80         -0.54         0.83 o                         
  -4  10   8          0.66          0.86         0.86 o                         
  -3  10   8         22.62         24.51         1.32 o                         
  -2  10   8         80.54         86.94         1.65 o                         
  -1  10   8          0.39         -0.56         0.63 o                         
   0  10   8          9.09          8.96         1.06 o                         
   1  10   8         25.61         27.95         1.67 o                         
   2  10   8          2.86          3.91         0.69 o                         
   3  10   8         11.30         11.40         0.82 o                         
   4  10   8          3.38          0.75         0.62 o                         
   5  10   8          6.33          7.54         1.38 o                         
  -4  11   8          8.78          5.51         1.12 o                         
  -3  11   8          0.43         -1.01         1.01 o                         
  -2  11   8         99.73        101.68         1.85 o                         
  -1  11   8          3.02          2.71         0.98 o                         
   0  11   8         59.62         60.90         2.56 o                         
   1  11   8          7.06          5.47         0.83 o                         
   2  11   8          1.04          2.12         0.71 o                         
   3  11   8         19.18         21.59         1.08 o                         
   4  11   8          1.58          0.98         0.53 o                         
  -4  12   8          8.65          6.39         1.61 o                         
  -3  12   8          4.46          1.50         0.85 o                         
  -2  12   8          4.74          1.21         0.63 o                         
  -1  12   8        107.61        121.90         2.20 o                         
   0  12   8          4.17          5.01         0.89 o                         
   1  12   8          0.20         -0.85         0.85 o                         
   2  12   8          0.11         -0.58         0.81 o                         
   3  12   8         16.06         13.76         1.08 o                         
   4  12   8         23.97         25.03         1.71 o                         
  -3  13   8         19.98         21.39         1.93 o                         
  -2  13   8          1.00          1.90         0.98 o                         
  -1  13   8         26.28         27.63         1.51 o                         
   0  13   8          2.38          2.38         0.88 o                         
   1  13   8          1.62          1.45         0.76 o                         
   2  13   8         19.46         21.90         1.10 o                         
   3  13   8          0.48         -0.27         0.60 o                         
  -2  14   8          7.07          9.52         1.35 o                         
  -1  14   8          8.49          7.29         1.21 o                         
   0  14   8          2.26          2.61         0.91 o                         
   1  14   8          6.92          6.15         1.06 o                         
   2  14   8         52.15         55.23         2.21 o                         
   0  15   8         16.38         23.14         1.59 o                         
  -7   0   9         37.14         30.27         1.81 o                         
  -5   0   9         90.18         95.36         2.51 o                         
  -3   0   9          5.63          8.46         0.64 o                         
  -1   0   9        423.78        471.73         5.46 o                         
   1   0   9        362.94        365.27         4.47 o                         
   3   0   9         12.37         17.62         1.64 o                         
   5   0   9          9.17          8.32         1.08 o                         
  -7   1   9          2.70          3.46         0.81 o                         
  -6   1   9          7.53          8.53         0.74 o                         
  -5   1   9        241.98        251.23         2.97 o                         
  -4   1   9         77.56         72.64         1.07 o                         
  -3   1   9        666.25        710.16         6.31 o                         
  -2   1   9        146.01        182.14         1.94 o                         
  -1   1   9          1.91          1.05         0.47 o                         
   0   1   9         45.82         49.27         0.87 o                         
   1   1   9          8.84         13.21         0.79 o                         
   2   1   9        268.78        285.77         2.59 o                         
   3   1   9        194.20        214.85         2.99 o                         
   4   1   9         59.01         60.13         1.30 o                         
   5   1   9        211.45        208.41         3.18 o                         
   6   1   9          1.60          3.93         1.53 o                         
  -7   2   9         19.00         17.60         1.36 o                         
  -6   2   9         83.51         83.39         1.57 o                         
  -5   2   9        112.26        108.80         1.60 o                         
  -4   2   9        307.05        326.97         3.75 o                         
  -3   2   9         57.48         62.61         1.17 o                         
  -2   2   9       1060.55       1067.21         9.72 o                         
  -1   2   9          0.25          0.54         0.56 o                         
   0   2   9        219.58        201.00         1.89 o                         
   1   2   9       1189.65       1361.36         9.76 o                         
   2   2   9         13.86         18.39         0.79 o                         
   3   2   9        345.30        354.06         3.54 o                         
   4   2   9        696.43        676.42         6.69 o                         
   5   2   9         87.11         98.94         2.59 o                         
   6   2   9         16.54         16.03         1.14 o                         
  -6   3   9          2.34          2.71         0.74 o                         
  -5   3   9         32.83         28.86         1.11 o                         
  -4   3   9          7.71          6.37         0.98 o                         
  -3   3   9        440.86        461.64         4.58 o                         
  -2   3   9        333.03        335.01         3.30 o                         
  -1   3   9        314.20        350.92         3.10 o                         
   0   3   9          0.57          0.01         0.43 o                         
   1   3   9        842.68        821.79         6.30 o                         
   2   3   9         53.84         43.76         0.83 o                         
   3   3   9          1.17         -0.11         0.42 o                         
   4   3   9         76.44         62.21         1.39 o                         
   5   3   9        278.70        285.52         3.42 o                         
   6   3   9          0.52          0.99         0.61 o                         
  -6   4   9          6.30          7.11         0.86 o                         
  -5   4   9         27.57         23.89         1.22 o                         
  -4   4   9        128.78        131.04         2.24 o                         
  -3   4   9          2.58          1.39         0.71 o                         
  -2   4   9         23.34         21.41         0.70 o                         
  -1   4   9        115.07        113.85         1.69 o                         
   0   4   9       1101.25       1156.19         9.08 o                         
   1   4   9          2.56          5.92         2.27 o                         
   2   4   9        253.42        268.46         2.65 o                         
   3   4   9        495.08        458.89         4.84 o                         
   4   4   9         90.23         84.76         1.58 o                         
   5   4   9         73.04         66.69         1.74 o                         
   6   4   9         15.18         13.62         0.97 o                         
  -6   5   9         66.71         67.42         1.63 o                         
  -5   5   9          1.89          0.97         0.60 o                         
  -4   5   9         19.61         20.14         1.03 o                         
  -3   5   9        257.74        267.13         2.88 o                         
  -2   5   9         68.76         58.94         1.01 o                         
  -1   5   9         27.04         24.08         0.87 o                         
   0   5   9         42.62         41.65         0.93 o                         
   1   5   9         16.12         19.46         0.67 o                         
   2   5   9         92.11         98.08         1.45 o                         
   3   5   9        130.92        128.83         1.69 o                         
   4   5   9        191.40        176.29         2.54 o                         
   5   5   9          5.83          6.22         0.77 o                         
   6   5   9          0.02          0.56         0.65 o                         
  -6   6   9          0.04         -0.97         0.97 o                         
  -5   6   9         14.39         13.60         0.80 o                         
  -4   6   9          9.65          9.52         0.68 o                         
  -3   6   9        661.11        669.26         6.26 o                         
  -2   6   9         39.21         35.35         0.97 o                         
  -1   6   9          3.89          4.35         0.50 o                         
   0   6   9        556.27        601.26         4.87 o                         
   1   6   9        118.26        125.86         2.73 o                         
   2   6   9          8.54          6.04         0.67 o                         
   3   6   9        111.70        106.86         2.19 o                         
   4   6   9          1.09          2.02         0.77 o                         
   5   6   9         45.34         47.93         1.47 o                         
   6   6   9          0.94          0.51         0.62 o                         
  -6   7   9          3.31          0.69         1.23 o                         
  -5   7   9         43.85         44.57         1.98 o                         
  -4   7   9         73.98         69.67         1.47 o                         
  -3   7   9         87.93        105.43         4.68 o                         
  -2   7   9        136.85        129.77         1.68 o                         
  -1   7   9        250.98        264.46         2.46 o                         
   0   7   9          7.44          7.75         0.99 o                         
   1   7   9        753.04        757.99         6.08 o                         
   2   7   9        134.12        119.40         1.58 o                         
   3   7   9          3.51          1.76         0.48 o                         
   4   7   9         14.08         14.90         1.20 o                         
   5   7   9         41.08         45.47         1.49 o                         
   6   7   9          5.37          5.20         0.95 o                         
  -6   8   9          1.30         -0.37         0.98 o                         
  -5   8   9          0.14          0.18         0.75 o                         
  -4   8   9          2.47          1.18         0.80 o                         
  -3   8   9          1.14          0.26         0.56 o                         
  -2   8   9         18.00         16.32         0.76 o                         
  -1   8   9          0.08          1.79         0.74 o                         
   0   8   9         23.46         24.54         0.84 o                         
   1   8   9          0.18          0.22         0.56 o                         
   2   8   9          0.30          0.48         0.54 o                         
   3   8   9        348.47        342.12         3.71 o                         
   4   8   9          1.48          0.86         0.80 o                         
   5   8   9         11.69         14.68         1.53 o                         
  -5   9   9          0.42         -0.51         0.91 o                         
  -4   9   9         86.59         88.89         2.20 o                         
  -3   9   9         40.82         52.23         2.13 o                         
  -2   9   9         51.18         57.91         1.38 o                         
  -1   9   9         40.64         43.20         1.16 o                         
   0   9   9          2.38          2.01         0.65 o                         
   1   9   9         33.49         31.92         1.01 o                         
   2   9   9        308.86        323.36         3.36 o                         
   3   9   9          9.03          9.66         0.65 o                         
   4   9   9         11.49          9.45         0.94 o                         
   5   9   9         11.81          9.70         1.28 o                         
  -5  10   9          0.92         -0.66         1.17 o                         
  -4  10   9         45.02         47.30         1.81 o                         
  -3  10   9         22.90         20.10         1.67 o                         
  -2  10   9        105.62        111.90         2.07 o                         
  -1  10   9         32.39         29.14         1.00 o                         
   0  10   9        185.59        176.79         2.29 o                         
   1  10   9         92.40         89.10         1.65 o                         
   2  10   9        280.51        286.95         3.32 o                         
   3  10   9          0.16          0.32         0.72 o                         
   4  10   9          0.23         -0.20         0.55 o                         
   5  10   9          2.99         -0.20         0.59 o                         
  -4  11   9          0.39         -0.59         0.59 o                         
  -3  11   9         25.10         26.27         1.43 o                         
  -2  11   9         25.55         25.24         1.34 o                         
  -1  11   9          5.68          4.60         0.77 o                         
   0  11   9          8.87          7.16         0.82 o                         
   1  11   9          1.11          0.52         0.81 o                         
   2  11   9         51.47         49.71         1.41 o                         
   3  11   9         12.88         13.24         0.86 o                         
   4  11   9          1.18         -0.08         0.67 o                         
  -4  12   9          2.38          0.37         1.74 o                         
  -3  12   9          0.38          0.07         1.28 o                         
  -2  12   9          2.23          0.10         0.97 o                         
  -1  12   9         11.02         10.68         0.98 o                         
   0  12   9         13.72         14.71         1.02 o                         
   1  12   9         22.80         26.13         1.14 o                         
   2  12   9          4.37          3.87         0.78 o                         
   3  12   9         32.52         31.62         1.39 o                         
   4  12   9          3.97          1.28         0.72 o                         
  -3  13   9          0.06         -1.14         1.14 o                         
  -2  13   9          5.99          5.28         1.01 o                         
  -1  13   9         79.46         84.43         2.35 o                         
   0  13   9          1.50          0.63         0.92 o                         
   1  13   9          0.24         -0.74         0.74 o                         
   2  13   9         29.59         30.96         1.50 o                         
   3  13   9          7.78          8.97         1.26 o                         
  -2  14   9          2.24          0.83         1.82 o                         
  -1  14   9          6.23          6.36         1.00 o                         
   0  14   9         24.67         25.69         1.34 o                         
   1  14   9          0.64         -0.26         0.81 o                         
   2  14   9          2.12          1.05         0.84 o                         
  -6   0  10         39.28         40.12         2.87 o                         
  -4   0  10          0.52          1.46         0.91 o                         
  -2   0  10        857.57        904.83        11.19 o                         
   0   0  10        547.46        643.15         6.88 o                         
   2   0  10         39.15         46.77         1.62 o                         
   4   0  10        889.21        892.98        11.20 o                         
   6   0  10         16.81         17.61         1.12 o                         
  -6   1  10         41.37         35.63         1.43 o                         
  -5   1  10         19.67         17.54         0.83 o                         
  -4   1  10          7.61          8.81         1.24 o                         
  -3   1  10         99.56        103.27         1.50 o                         
  -2   1  10          4.03          2.00         0.47 o                         
  -1   1  10         43.58         39.00         0.85 o                         
   0   1  10         12.98         20.69         0.94 o                         
   1   1  10          1.00          2.38         0.45 o                         
   2   1  10        591.27        588.35         4.66 o                         
   3   1  10          3.15          2.82         0.42 o                         
   4   1  10        122.63        122.11         1.83 o                         
   5   1  10         95.02        103.85         1.74 o                         
   6   1  10          4.03          3.84         0.98 o                         
  -6   2  10          0.23          1.60         0.64 o                         
  -5   2  10         42.90         43.21         1.33 o                         
  -4   2  10         12.35         13.64         0.91 o                         
  -3   2  10         52.58         51.94         1.16 o                         
  -2   2  10         16.70         20.47         0.77 o                         
  -1   2  10        138.06        114.18         1.29 o                         
   0   2  10         49.74         52.21         0.94 o                         
   1   2  10       1253.66       1289.59         9.67 o                         
   2   2  10        128.13        128.42         1.37 o                         
   3   2  10        166.67        157.51         1.97 o                         
   4   2  10         22.08         20.58         0.84 o                         
   5   2  10         79.24         81.66         1.91 o                         
   6   2  10         22.67         21.73         1.43 o                         
  -6   3  10         21.30         20.63         1.27 o                         
  -5   3  10         19.38         18.84         1.13 o                         
  -4   3  10        408.23        400.54         4.99 o                         
  -3   3  10        194.25        190.58         2.22 o                         
  -2   3  10         25.77         22.57         0.84 o                         
  -1   3  10        368.32        413.23         3.31 o                         
   0   3  10          9.08         12.64         0.60 o                         
   1   3  10        760.47        831.03         6.43 o                         
   2   3  10         28.16         36.75         0.86 o                         
   3   3  10          6.97          4.94         0.55 o                         
   4   3  10        124.24        129.87         2.05 o                         
   5   3  10          8.30          9.77         0.96 o                         
   6   3  10          1.80          1.01         0.64 o                         
  -6   4  10          0.09          0.10         0.72 o                         
  -5   4  10          9.77          8.81         1.12 o                         
  -4   4  10         83.99         89.25         1.88 o                         
  -3   4  10         25.46         34.41         1.24 o                         
  -2   4  10        135.25        119.47         1.59 o                         
  -1   4  10         27.19         33.48         0.95 o                         
   0   4  10         73.11         86.69         1.58 o                         
   1   4  10         46.81         54.68         0.98 o                         
   2   4  10         32.68         28.95         0.99 o                         
   3   4  10        122.89        122.61         1.79 o                         
   4   4  10        140.59        155.90         3.32 o                         
   5   4  10         29.49         32.04         1.30 o                         
   6   4  10          3.67          1.59         0.63 o                         
  -6   5  10          0.06         -0.32         0.70 o                         
  -5   5  10          4.73          3.65         0.73 o                         
  -4   5  10         20.20         20.19         1.05 o                         
  -3   5  10          0.06          2.46         1.09 o                         
  -2   5  10         31.61         24.91         0.80 o                         
  -1   5  10         49.93         56.06         1.10 o                         
   0   5  10        147.87        141.68         1.62 o                         
   1   5  10        278.63        299.19         2.99 o                         
   2   5  10          3.46          5.35         0.58 o                         
   3   5  10         88.05         93.25         1.60 o                         
   4   5  10         11.26          8.42         0.97 o                         
   5   5  10          4.81          4.01         0.73 o                         
   6   5  10         16.86         19.37         1.09 o                         
  -6   6  10         12.71         11.79         0.84 o                         
  -5   6  10         46.65         43.98         1.49 o                         
  -4   6  10         25.44         27.32         1.14 o                         
  -3   6  10        149.74        153.13         2.26 o                         
  -2   6  10        236.36        244.81         2.52 o                         
  -1   6  10          5.07          6.11         0.56 o                         
   0   6  10         53.73         57.10         1.11 o                         
   1   6  10          0.01          2.75         0.70 o                         
   2   6  10         28.97         32.16         1.11 o                         
   3   6  10        247.87        229.36         2.84 o                         
   4   6  10        200.43        196.44         2.81 o                         
   5   6  10         14.45         15.76         0.96 o                         
   6   6  10         25.37         28.83         1.90 o                         
  -6   7  10          1.77          1.37         1.02 o                         
  -5   7  10         62.85         63.92         1.35 o                         
  -4   7  10         90.13         88.29         1.86 o                         
  -3   7  10         47.57         48.90         1.29 o                         
  -2   7  10        111.31         95.92         1.55 o                         
  -1   7  10         39.94         38.04         1.05 o                         
   0   7  10         74.18         73.66         1.41 o                         
   1   7  10         54.74         56.30         1.27 o                         
   2   7  10         10.02         10.84         0.65 o                         
   3   7  10         52.36         54.06         1.37 o                         
   4   7  10          3.67          3.22         1.19 o                         
   5   7  10         10.54          6.66         0.92 o                         
  -5   8  10          3.49          3.14         1.15 o                         
  -4   8  10         28.79         25.06         1.79 o                         
  -3   8  10         75.19         77.64         1.56 o                         
  -2   8  10          1.68          1.55         0.59 o                         
  -1   8  10         15.63         15.27         0.78 o                         
   0   8  10          2.44          0.25         0.60 o                         
   1   8  10         31.73         29.98         1.28 o                         
   2   8  10         32.78         35.28         1.16 o                         
   3   8  10        176.01        189.69         3.20 o                         
   4   8  10          2.39          0.33         0.82 o                         
   5   8  10         15.24         12.34         1.45 o                         
  -5   9  10          5.94          4.37         1.05 o                         
  -4   9  10          0.67         -0.27         0.63 o                         
  -3   9  10        181.91        185.32         2.46 o                         
  -2   9  10         61.46         56.82         1.32 o                         
  -1   9  10        160.60        165.27         2.61 o                         
   0   9  10         54.02         53.80         1.38 o                         
   1   9  10         29.05         30.45         1.00 o                         
   2   9  10        177.96        184.61         2.25 o                         
   3   9  10         65.99         62.40         1.79 o                         
   4   9  10          2.57         -0.01         0.85 o                         
   5   9  10          5.80          4.04         1.24 o                         
  -5  10  10          5.25          1.87         1.15 o                         
  -4  10  10          1.35         -0.58         0.64 o                         
  -3  10  10          0.09         -0.84         0.84 o                         
  -2  10  10         29.99         29.08         1.03 o                         
  -1  10  10          0.09         -0.20         0.68 o                         
   0  10  10          2.56          3.67         0.74 o                         
   1  10  10          1.32          1.67         0.84 o                         
   2  10  10          2.19          3.78         0.69 o                         
   3  10  10          6.97          5.26         0.72 o                         
   4  10  10          0.74         -0.59         0.59 o                         
  -4  11  10          3.41          0.58         1.67 o                         
  -3  11  10          2.89          2.02         1.03 o                         
  -2  11  10         89.21         87.68         1.97 o                         
  -1  11  10          4.56          6.00         0.79 o                         
   0  11  10          0.13         -0.17         0.77 o                         
   1  11  10          5.81          6.93         0.83 o                         
   2  11  10         47.85         49.36         1.38 o                         
   3  11  10          1.46         -0.29         0.51 o                         
   4  11  10          0.96         -0.51         0.71 o                         
  -4  12  10          0.27          1.11         3.15 o                         
  -3  12  10          4.84          3.75         1.31 o                         
  -2  12  10          1.79          0.44         0.72 o                         
  -1  12  10         14.53         12.85         0.95 o                         
   0  12  10         26.28         23.37         1.07 o                         
   1  12  10         97.16        110.33         2.25 o                         
   2  12  10          0.02          0.19         0.69 o                         
   3  12  10          0.00         -0.17         0.44 o                         
  -3  13  10          0.01         -0.86         0.86 o                         
  -2  13  10          7.65          9.46         1.33 o                         
  -1  13  10         25.70         27.89         1.26 o                         
   0  13  10          8.09          8.83         1.00 o                         
   1  13  10          4.72          3.57         0.83 o                         
   2  13  10         34.75         38.19         1.61 o                         
  -1  14  10         33.39         28.43         1.46 o                         
   0  14  10          6.32          7.41         1.19 o                         
   1  14  10         31.54         31.24         1.73 o                         
  -5   0  11        347.45        365.14         5.00 o                         
  -3   0  11        233.23        260.12         4.00 o                         
  -1   0  11         24.47         24.87         1.19 o                         
   1   0  11         23.75         30.68         1.19 o                         
   3   0  11         85.23         90.08         2.20 o                         
   5   0  11         16.10         16.62         1.39 o                         
  -6   1  11          7.66          6.09         1.06 o                         
  -5   1  11         11.68         10.04         0.98 o                         
  -4   1  11         12.77         11.44         0.60 o                         
  -3   1  11         20.50         24.50         0.80 o                         
  -2   1  11          0.18          0.06         0.43 o                         
  -1   1  11       1247.57       1367.65        10.62 o                         
   0   1  11        203.65        247.45         2.30 o                         
   1   1  11          0.59         -0.41         0.43 o                         
   2   1  11        102.79         92.90         1.23 o                         
   3   1  11        224.51        235.93         2.60 o                         
   4   1  11        512.86        515.31         5.24 o                         
   5   1  11         35.72         34.27         1.23 o                         
   6   1  11          0.43          0.22         0.90 o                         
  -6   2  11         13.90         14.23         1.27 o                         
  -5   2  11         92.17         87.77         1.57 o                         
  -4   2  11          7.30          8.45         0.74 o                         
  -3   2  11         25.47         29.29         1.00 o                         
  -2   2  11        533.58        545.09         5.05 o                         
  -1   2  11        103.51        117.94         1.38 o                         
   0   2  11        472.63        482.36         4.09 o                         
   1   2  11          6.33          8.67         0.51 o                         
   2   2  11         22.12         17.02         0.58 o                         
   3   2  11        850.79        826.38         7.16 o                         
   4   2  11          4.79          2.15         0.74 o                         
   5   2  11          0.51          0.10         0.68 o                         
   6   2  11          1.43          0.94         0.53 o                         
  -6   3  11         80.15         88.74         1.98 o                         
  -5   3  11         24.43         20.62         1.02 o                         
  -4   3  11        282.00        297.41         3.64 o                         
  -3   3  11         62.08         58.11         1.24 o                         
  -2   3  11         36.10         37.79         1.03 o                         
  -1   3  11         33.05         37.71         0.84 o                         
   0   3  11          2.07          0.05         0.43 o                         
   1   3  11          1.01          0.71         0.41 o                         
   2   3  11        100.69        108.32         1.35 o                         
   3   3  11          2.22          2.72         0.49 o                         
   4   3  11          1.21          3.32         0.78 o                         
   5   3  11          0.12         -0.37         0.74 o                         
   6   3  11          3.98          6.13         1.17 o                         
  -6   4  11          5.11          6.41         0.92 o                         
  -5   4  11          0.42         -0.79         0.79 o                         
  -4   4  11          0.49         -0.62         0.75 o                         
  -3   4  11        107.01        104.39         1.73 o                         
  -2   4  11          4.40          7.48         0.46 o                         
  -1   4  11        266.26        253.92         2.50 o                         
   0   4  11         10.25         13.45         0.62 o                         
   1   4  11         50.69         49.20         1.09 o                         
   2   4  11         54.39         61.14         1.07 o                         
   3   4  11         13.04         11.13         0.70 o                         
   4   4  11        243.00        247.05         3.43 o                         
   5   4  11         52.58         49.90         1.62 o                         
   6   4  11          0.64          0.61         0.55 o                         
  -6   5  11          1.38          0.66         0.68 o                         
  -5   5  11         17.91         14.27         0.99 o                         
  -4   5  11         40.77         45.10         2.11 o                         
  -3   5  11        366.30        369.02         4.40 o                         
  -2   5  11        126.89        122.55         1.65 o                         
  -1   5  11         12.65         15.44         0.75 o                         
   0   5  11        215.99        233.77         2.41 o                         
   1   5  11         50.37         49.42         1.10 o                         
   2   5  11          4.86          6.49         0.60 o                         
   3   5  11         44.16         40.06         1.16 o                         
   4   5  11          1.78          2.90         0.89 o                         
   5   5  11          1.66          3.17         0.92 o                         
   6   5  11         11.92         14.28         1.26 o                         
  -6   6  11          2.02          1.90         0.97 o                         
  -5   6  11          8.06          7.32         1.26 o                         
  -4   6  11         77.24         75.43         2.00 o                         
  -3   6  11         23.62         21.56         0.88 o                         
  -2   6  11         43.47         46.07         1.11 o                         
  -1   6  11         20.21         17.06         0.76 o                         
   0   6  11          2.24          1.63         0.55 o                         
   1   6  11        176.20        166.27         2.19 o                         
   2   6  11          4.12          3.13         0.61 o                         
   3   6  11          4.42          4.41         0.63 o                         
   4   6  11         53.62         56.01         2.05 o                         
   5   6  11          9.84          8.96         0.95 o                         
   6   6  11          3.42          1.82         0.58 o                         
  -5   7  11         29.04         28.37         1.07 o                         
  -4   7  11         87.42         99.93         2.14 o                         
  -3   7  11         42.99         39.55         1.24 o                         
  -2   7  11        208.63        192.28         2.40 o                         
  -1   7  11         12.04         10.11         0.67 o                         
   0   7  11         25.76         28.87         0.90 o                         
   1   7  11        116.91        120.58         1.70 o                         
   2   7  11         33.54         30.87         1.15 o                         
   3   7  11        264.06        254.54         3.19 o                         
   4   7  11          1.44          0.98         1.07 o                         
   5   7  11          9.47          8.92         0.93 o                         
  -5   8  11          4.71          1.63         1.42 o                         
  -4   8  11         11.80         14.95         1.57 o                         
  -3   8  11          2.14          1.75         0.65 o                         
  -2   8  11         28.79         28.41         0.99 o                         
  -1   8  11        250.67        249.81         2.52 o                         
   0   8  11        147.95        158.07         1.91 o                         
   1   8  11         66.12         66.05         1.37 o                         
   2   8  11         55.49         52.25         1.35 o                         
   3   8  11          4.78          4.26         0.68 o                         
   4   8  11          6.33          3.11         1.15 o                         
   5   8  11          0.30          0.67         1.00 o                         
  -5   9  11         19.39         17.04         1.91 o                         
  -4   9  11         19.38         19.32         1.64 o                         
  -3   9  11         52.47         60.57         1.50 o                         
  -2   9  11         46.80         49.73         1.37 o                         
  -1   9  11          1.42          1.58         0.71 o                         
   0   9  11          6.87          6.38         0.68 o                         
   1   9  11         19.39         17.71         0.87 o                         
   2   9  11          3.22          6.51         0.71 o                         
   3   9  11         40.54         38.28         1.43 o                         
   4   9  11         10.44          9.79         1.51 o                         
   5   9  11          0.04         -0.11         0.90 o                         
  -4  10  11          8.26          4.34         1.36 o                         
  -3  10  11          2.55          1.87         0.64 o                         
  -2  10  11          2.58          0.76         0.61 o                         
  -1  10  11         47.19         48.21         1.50 o                         
   0  10  11        114.39        111.94         1.89 o                         
   1  10  11          0.00          0.26         0.74 o                         
   2  10  11        258.06        263.73         3.03 o                         
   3  10  11         17.48         16.98         1.08 o                         
   4  10  11          0.01         -0.95         0.95 o                         
  -4  11  11          0.39         -0.12         1.27 o                         
  -3  11  11          7.73          5.67         1.46 o                         
  -2  11  11         81.29         82.50         1.69 o                         
  -1  11  11         10.20          9.87         0.84 o                         
   0  11  11         41.80         44.09         1.36 o                         
   1  11  11         50.84         57.60         1.55 o                         
   2  11  11          0.94          1.83         0.72 o                         
   3  11  11          0.16          0.01         0.67 o                         
   4  11  11          0.54         -0.99         0.99 o                         
  -3  12  11          0.08         -0.70         0.70 o                         
  -2  12  11          2.10          2.04         0.94 o                         
  -1  12  11          3.76          1.77         0.75 o                         
   0  12  11         23.97         22.04         1.16 o                         
   1  12  11         36.24         35.70         1.23 o                         
   2  12  11         28.07         28.82         1.22 o                         
   3  12  11         71.92         78.96         3.62 o                         
  -2  13  11          6.35          4.55         1.08 o                         
  -1  13  11         78.65         81.43         2.13 o                         
   0  13  11         13.55         14.19         1.13 o                         
   1  13  11          0.09          0.93         0.84 o                         
   2  13  11          7.31          5.61         1.46 o                         
  -1  14  11          0.65          0.47         1.09 o                         
   0  14  11         33.61         36.52         1.60 o                         
   1  14  11         20.78         22.69         1.41 o                         
  -6   0  12         50.28         51.40         3.52 o                         
  -4   0  12         51.98         47.71         1.89 o                         
  -2   0  12        144.94        165.90         2.92 o                         
   0   0  12         82.98         79.55         1.72 o                         
   2   0  12        148.61        165.93         2.52 o                         
   4   0  12        142.73        137.40         2.99 o                         
   6   0  12          0.00         -0.11         1.64 o                         
  -6   1  12          6.10          3.75         0.71 o                         
  -5   1  12         32.40         28.52         0.88 o                         
  -4   1  12        111.42        108.61         1.55 o                         
  -3   1  12         13.93         12.04         0.63 o                         
  -2   1  12         12.26         12.11         0.65 o                         
  -1   1  12          0.01          0.93         0.42 o                         
   0   1  12         67.61         73.07         1.18 o                         
   1   1  12          1.63          1.41         0.47 o                         
   2   1  12        114.15         99.79         1.33 o                         
   3   1  12         64.68         60.54         1.24 o                         
   4   1  12          3.96          3.26         0.76 o                         
   5   1  12          2.53          1.26         0.48 o                         
   6   1  12          0.45         -0.52         0.87 o                         
  -6   2  12          2.25          1.01         1.03 o                         
  -5   2  12         39.88         39.79         1.40 o                         
  -4   2  12         19.22         17.01         0.85 o                         
  -3   2  12         12.95         13.26         0.75 o                         
  -2   2  12        160.77        155.80         1.79 o                         
  -1   2  12         29.09         28.53         0.81 o                         
   0   2  12          9.60         10.52         0.54 o                         
   1   2  12          0.19          0.07         0.42 o                         
   2   2  12        114.00        111.68         1.34 o                         
   3   2  12         91.83         94.13         1.18 o                         
   4   2  12          0.02         -0.58         0.58 o                         
   5   2  12          4.66          4.93         1.00 o                         
   6   2  12          1.23          0.81         0.57 o                         
  -6   3  12         45.80         52.58         2.40 o                         
  -5   3  12          0.26         -0.08         0.72 o                         
  -4   3  12          9.85          9.26         0.69 o                         
  -3   3  12          6.05          5.77         0.66 o                         
  -2   3  12         49.00         46.02         1.12 o                         
  -1   3  12          0.01          0.20         0.41 o                         
   0   3  12        166.68        185.80         1.93 o                         
   1   3  12          4.99          4.28         0.47 o                         
   2   3  12         26.31         26.65         0.77 o                         
   3   3  12          6.30          3.29         0.56 o                         
   4   3  12         69.94         74.82         1.51 o                         
   5   3  12         34.57         37.17         1.51 o                         
   6   3  12         11.88         14.20         1.20 o                         
  -6   4  12         21.57         23.99         1.18 o                         
  -5   4  12          6.78          7.86         0.92 o                         
  -4   4  12         27.32         22.22         1.05 o                         
  -3   4  12         15.81         16.44         0.84 o                         
  -2   4  12        121.51        129.90         1.51 o                         
  -1   4  12         79.94         95.97         1.30 o                         
   0   4  12         27.34         28.47         0.92 o                         
   1   4  12         19.40         16.99         0.66 o                         
   2   4  12         12.32         14.39         0.64 o                         
   3   4  12          5.05          6.53         0.60 o                         
   4   4  12          5.72          7.90         0.95 o                         
   5   4  12         15.02         15.21         1.06 o                         
   6   4  12         24.94         29.09         1.64 o                         
  -6   5  12         16.72         12.80         1.16 o                         
  -5   5  12          0.03         -0.77         0.77 o                         
  -4   5  12          1.92         -0.35         0.78 o                         
  -3   5  12         69.78         59.06         1.63 o                         
  -2   5  12         28.81         32.93         1.06 o                         
  -1   5  12         34.66         38.96         1.24 o                         
   0   5  12        277.52        283.40         2.69 o                         
   1   5  12        143.12        146.65         1.76 o                         
   2   5  12         87.37         76.22         1.44 o                         
   3   5  12        121.79        127.43         2.07 o                         
   4   5  12         57.69         60.20         2.05 o                         
   5   5  12          7.30          6.97         0.98 o                         
   6   5  12          0.05          0.40         0.76 o                         
  -6   6  12          2.57          0.70         0.78 o                         
  -5   6  12         24.71         26.83         1.75 o                         
  -4   6  12          9.32          7.92         0.89 o                         
  -3   6  12         41.77         38.94         1.28 o                         
  -2   6  12        156.97        163.72         2.11 o                         
  -1   6  12         19.61         20.54         0.83 o                         
   0   6  12          0.32          0.45         0.59 o                         
   1   6  12         11.40         14.21         0.81 o                         
   2   6  12         13.88         11.99         0.85 o                         
   3   6  12         79.37         74.75         1.84 o                         
   4   6  12         14.06         15.78         1.07 o                         
   5   6  12         19.63         19.40         1.08 o                         
  -5   7  12          1.83          1.65         0.97 o                         
  -4   7  12         54.68         51.49         1.73 o                         
  -3   7  12          0.85          0.39         0.76 o                         
  -2   7  12         23.51         24.11         0.92 o                         
  -1   7  12         36.29         35.04         1.16 o                         
   0   7  12         54.05         51.07         1.32 o                         
   1   7  12          0.35          0.42         0.69 o                         
   2   7  12          2.29          2.41         0.70 o                         
   3   7  12          0.01          0.65         0.84 o                         
   4   7  12         20.72         20.11         1.23 o                         
   5   7  12         13.26         15.60         1.12 o                         
  -5   8  12          5.30          4.76         1.37 o                         
  -4   8  12          4.32          2.91         0.74 o                         
  -3   8  12          2.59          2.37         0.87 o                         
  -2   8  12         15.12         12.09         0.78 o                         
  -1   8  12        152.89        166.24         2.15 o                         
   0   8  12         77.50         72.22         1.62 o                         
   1   8  12        170.81        171.33         2.20 o                         
   2   8  12        104.08        106.05         1.84 o                         
   3   8  12          6.08          7.30         0.81 o                         
   4   8  12         10.08          8.85         1.00 o                         
   5   8  12         51.92         63.37         3.37 o                         
  -5   9  12          4.36          1.27         1.24 o                         
  -4   9  12          6.02          5.56         1.50 o                         
  -3   9  12        340.02        350.01         4.23 o                         
  -2   9  12          7.43          8.72         0.76 o                         
  -1   9  12         34.51         34.68         2.39 o                         
   0   9  12         21.98         20.16         0.89 o                         
   1   9  12         67.21         72.08         1.68 o                         
   2   9  12          7.82          9.12         0.88 o                         
   3   9  12         20.55         19.72         1.36 o                         
   4   9  12          0.25         -0.27         0.92 o                         
  -4  10  12          0.20          0.06         0.72 o                         
  -3  10  12         17.09         14.49         1.24 o                         
  -2  10  12         14.42         12.14         0.91 o                         
  -1  10  12         22.28         20.96         1.30 o                         
   0  10  12          0.36          0.75         0.77 o                         
   1  10  12         32.02         30.53         1.12 o                         
   2  10  12         87.76         89.87         1.71 o                         
   3  10  12          1.05          0.88         0.77 o                         
   4  10  12          1.35         -0.28         0.94 o                         
  -4  11  12         10.26          7.63         2.26 o                         
  -3  11  12         10.61         11.23         1.35 o                         
  -2  11  12        202.56        216.39         2.81 o                         
  -1  11  12         11.49          9.33         0.90 o                         
   0  11  12          0.12          0.38         0.74 o                         
   1  11  12         86.54         88.81         1.80 o                         
   2  11  12         89.44        100.39         1.79 o                         
   3  11  12          2.66          0.55         0.67 o                         
  -3  12  12          2.55         -1.02         1.02 o                         
  -2  12  12         52.27         51.87         1.96 o                         
  -1  12  12         18.05         15.75         0.98 o                         
   0  12  12         29.48         31.94         1.30 o                         
   1  12  12          0.98          2.34         0.78 o                         
   2  12  12         27.16         28.99         1.14 o                         
   3  12  12         33.23         35.97         2.80 o                         
  -2  13  12          2.01         -0.72         0.88 o                         
  -1  13  12          5.62          5.19         1.06 o                         
   0  13  12          1.18          1.31         0.87 o                         
   1  13  12         61.87         63.02         3.45 o                         
   2  13  12         34.94         32.56         1.65 o                         
  -5   0  13          0.09         -0.49         1.05 o                         
  -3   0  13         20.73         16.88         1.15 o                         
  -1   0  13         20.70         13.28         0.94 o                         
   1   0  13          7.42          5.69         0.78 o                         
   3   0  13          6.85          6.55         0.95 o                         
   5   0  13         80.94         70.51         5.07 o                         
  -6   1  13          7.28         11.09         1.19 o                         
  -5   1  13          0.25         -0.54         0.54 o                         
  -4   1  13          2.90          5.23         0.69 o                         
  -3   1  13        112.21        118.64         1.71 o                         
  -2   1  13          0.64          1.04         0.48 o                         
  -1   1  13         57.30         68.39         1.18 o                         
   0   1  13        232.44        237.28         2.38 o                         
   1   1  13          7.37          5.73         0.54 o                         
   2   1  13          2.15          1.35         0.52 o                         
   3   1  13        349.86        367.96         3.73 o                         
   4   1  13         33.64         29.73         1.05 o                         
   5   1  13          0.06         -0.69         0.69 o                         
   6   1  13          0.22         -0.65         0.89 o                         
  -6   2  13          1.40          0.36         0.98 o                         
  -5   2  13          0.41          0.00         0.62 o                         
  -4   2  13         30.11         28.97         1.13 o                         
  -3   2  13         44.72         39.24         1.34 o                         
  -2   2  13         29.56         34.14         1.03 o                         
  -1   2  13         12.29         12.54         0.59 o                         
   0   2  13         13.05         14.72         0.66 o                         
   1   2  13         30.53         28.62         0.84 o                         
   2   2  13         45.07         38.34         0.95 o                         
   3   2  13         43.14         41.80         0.84 o                         
   4   2  13         13.63          9.88         0.88 o                         
   5   2  13         14.49         16.21         1.20 o                         
   6   2  13          6.62          9.11         1.18 o                         
  -6   3  13          0.65         -0.62         0.63 o                         
  -5   3  13          0.73          0.28         0.76 o                         
  -4   3  13         46.70         44.13         1.34 o                         
  -3   3  13         19.66         19.61         0.87 o                         
  -2   3  13          1.24          1.71         0.56 o                         
  -1   3  13        133.15        138.32         1.58 o                         
   0   3  13        252.46        239.39         2.55 o                         
   1   3  13          0.50         -0.37         0.47 o                         
   2   3  13         50.64         53.10         1.12 o                         
   3   3  13         63.39         62.18         1.29 o                         
   4   3  13         40.56         38.38         1.31 o                         
   5   3  13          1.87          1.12         0.55 o                         
   6   3  13         10.22          9.06         1.20 o                         
  -6   4  13          7.43          5.19         0.79 o                         
  -5   4  13          1.78          1.10         0.87 o                         
  -4   4  13         34.62         31.63         1.32 o                         
  -3   4  13         10.74         11.50         0.93 o                         
  -2   4  13         28.70         34.30         1.35 o                         
  -1   4  13          0.54         -0.25         0.50 o                         
   0   4  13         20.87         17.90         0.73 o                         
   1   4  13         10.49         13.14         0.64 o                         
   2   4  13        150.87        159.61         1.95 o                         
   3   4  13         58.54         65.24         1.33 o                         
   4   4  13          7.24          6.93         0.95 o                         
   5   4  13          0.37         -0.46         0.58 o                         
  -6   5  13          1.36         -0.85         0.85 o                         
  -5   5  13          7.15          5.99         0.97 o                         
  -4   5  13          9.00          9.61         0.94 o                         
  -3   5  13         75.42         67.21         1.51 o                         
  -2   5  13         89.17         98.78         1.46 o                         
  -1   5  13         72.99         65.10         1.46 o                         
   0   5  13         14.05         14.12         0.73 o                         
   1   5  13         14.67         18.48         0.80 o                         
   2   5  13          1.93          0.54         0.74 o                         
   3   5  13          0.80          0.58         0.68 o                         
   4   5  13          0.91          0.35         0.85 o                         
   5   5  13          1.06          1.88         0.75 o                         
  -5   6  13          0.12         -0.16         1.00 o                         
  -4   6  13          2.94          0.88         0.82 o                         
  -3   6  13         38.40         36.27         1.79 o                         
  -2   6  13         71.66         68.45         1.53 o                         
  -1   6  13         23.53         19.82         0.88 o                         
   0   6  13         87.87         99.51         2.97 o                         
   1   6  13         51.53         53.43         1.36 o                         
   2   6  13         29.19         25.37         0.98 o                         
   3   6  13          0.00         -0.56         0.85 o                         
   4   6  13         19.06         16.10         1.13 o                         
   5   6  13          4.13          4.27         0.96 o                         
  -5   7  13          0.98         -1.01         1.29 o                         
  -4   7  13          4.20          3.56         0.91 o                         
  -3   7  13         12.37         17.55         0.89 o                         
  -2   7  13        204.60        215.79         2.44 o                         
  -1   7  13          9.88         13.63         0.85 o                         
   0   7  13        210.57        201.53         2.78 o                         
   1   7  13         35.65         36.29         1.45 o                         
   2   7  13        194.82        204.24         2.61 o                         
   3   7  13          0.87          0.71         0.87 o                         
   4   7  13          0.06          0.19         0.97 o                         
   5   7  13          5.55          4.39         1.04 o                         
  -5   8  13          3.39          0.73         0.72 o                         
  -4   8  13         39.85         34.92         1.45 o                         
  -3   8  13         17.44         19.55         1.20 o                         
  -2   8  13         67.76         61.23         1.91 o                         
  -1   8  13          3.90          4.61         0.75 o                         
   0   8  13        174.34        181.37         2.65 o                         
   1   8  13          1.21          2.76         0.74 o                         
   2   8  13          9.65          9.81         0.79 o                         
   3   8  13         15.19         15.73         0.95 o                         
   4   8  13          1.25         -0.31         1.00 o                         
   5   8  13          2.11          1.06         0.77 o                         
  -4   9  13         13.69         14.75         2.42 o                         
  -3   9  13         29.08         30.67         1.32 o                         
  -2   9  13         19.00         17.41         0.94 o                         
  -1   9  13         37.05         43.75         1.46 o                         
   0   9  13          4.66          6.51         0.84 o                         
   1   9  13        146.23        151.23         2.25 o                         
   2   9  13         61.34         63.84         1.62 o                         
   3   9  13          3.12          2.41         0.76 o                         
   4   9  13          1.83          0.50         0.99 o                         
  -4  10  13          6.00          6.16         1.52 o                         
  -3  10  13          1.72          0.28         0.65 o                         
  -2  10  13         38.64         33.96         1.23 o                         
  -1  10  13        127.27        129.16         2.12 o                         
   0  10  13         98.50         96.85         1.99 o                         
   1  10  13         24.69         22.00         1.00 o                         
   2  10  13         17.81         19.96         1.08 o                         
   3  10  13          6.14          5.92         0.78 o                         
   4  10  13         10.01         12.77         1.67 o                         
  -3  11  13         24.27         25.29         1.39 o                         
  -2  11  13          5.78          4.78         0.90 o                         
  -1  11  13          6.77          4.90         0.82 o                         
   0  11  13         24.01         25.55         1.22 o                         
   1  11  13          4.85          3.00         0.83 o                         
   2  11  13         36.51         35.98         1.19 o                         
   3  11  13         39.56         42.01         3.78 o                         
  -3  12  13          6.28          5.31         1.88 o                         
  -2  12  13         10.16          9.64         0.96 o                         
  -1  12  13         50.70         56.07         1.75 o                         
   0  12  13          7.21          6.53         0.87 o                         
   1  12  13          1.62          1.91         0.84 o                         
   2  12  13          0.29          0.45         0.81 o                         
  -1  13  13          0.77          0.14         0.94 o                         
   0  13  13         16.56         13.86         1.08 o                         
   1  13  13         27.25         28.08         1.36 o                         
  -6   0  14         77.91         93.62         3.74 o                         
  -4   0  14          7.24          5.13         1.00 o                         
  -2   0  14         76.99         68.70         2.04 o                         
   0   0  14          7.40          5.57         0.88 o                         
   2   0  14         54.82         37.38         1.32 o                         
   4   0  14          1.52          0.11         0.96 o                         
   6   0  14         12.20         12.60         1.34 o                         
  -6   1  14          0.76         -1.11         1.11 o                         
  -5   1  14         14.43         11.57         0.93 o                         
  -4   1  14          9.75          8.80         0.80 o                         
  -3   1  14         35.15         30.56         1.19 o                         
  -2   1  14         33.39         34.90         1.08 o                         
  -1   1  14         46.44         48.06         1.13 o                         
   0   1  14          4.13          5.59         0.76 o                         
   1   1  14         10.56          9.37         0.74 o                         
   2   1  14         20.38         20.00         0.83 o                         
   3   1  14          2.81          1.80         0.53 o                         
   4   1  14          7.43          7.29         0.74 o                         
   5   1  14          0.31         -0.11         0.79 o                         
   6   1  14         41.14         56.13         2.15 o                         
  -6   2  14          1.11          2.13         0.84 o                         
  -5   2  14          7.46          7.91         1.16 o                         
  -4   2  14          1.87          0.96         0.55 o                         
  -3   2  14         57.95         60.16         1.48 o                         
  -2   2  14          9.75          9.14         0.72 o                         
  -1   2  14        101.75        110.25         1.58 o                         
   0   2  14        270.43        280.49         2.71 o                         
   1   2  14         19.19         18.87         0.71 o                         
   2   2  14         19.68         20.62         0.72 o                         
   3   2  14         65.76         65.02         1.09 o                         
   4   2  14          0.84          0.01         0.63 o                         
   5   2  14         23.59         26.46         1.38 o                         
  -6   3  14          8.73          7.53         0.91 o                         
  -5   3  14         35.21         37.44         1.51 o                         
  -4   3  14          1.50          0.70         0.64 o                         
  -3   3  14          0.42         -0.12         0.60 o                         
  -2   3  14         75.41         78.58         1.43 o                         
  -1   3  14          0.25         -0.46         0.48 o                         
   0   3  14        670.64        623.96         5.58 o                         
   1   3  14          0.13          1.08         0.52 o                         
   2   3  14         42.39         38.94         0.98 o                         
   3   3  14        113.01        106.40         1.37 o                         
   4   3  14          0.09         -0.05         0.62 o                         
   5   3  14          0.02         -0.32         0.57 o                         
  -6   4  14         17.58         14.63         1.00 o                         
  -5   4  14          2.45          1.66         1.01 o                         
  -4   4  14         79.35         74.98         2.03 o                         
  -3   4  14          9.68          7.55         0.80 o                         
  -2   4  14        167.32        170.91         2.15 o                         
  -1   4  14         18.90         18.41         0.74 o                         
   0   4  14          5.95          8.84         0.64 o                         
   1   4  14         25.17         24.92         0.83 o                         
   2   4  14          3.36          2.66         0.56 o                         
   3   4  14         18.35         13.59         0.79 o                         
   4   4  14         44.97         37.86         1.52 o                         
   5   4  14          0.56          1.49         0.62 o                         
  -5   5  14          6.40          3.11         1.03 o                         
  -4   5  14         10.13          8.06         1.01 o                         
  -3   5  14         75.62         66.46         1.91 o                         
  -2   5  14         80.58         83.78         1.78 o                         
  -1   5  14         66.10         64.31         1.27 o                         
   0   5  14         79.83         78.96         1.48 o                         
   1   5  14        340.98        346.30         3.25 o                         
   2   5  14         38.80         41.14         1.30 o                         
   3   5  14         49.69         46.68         1.44 o                         
   4   5  14          9.26          9.43         1.02 o                         
   5   5  14         38.69         48.88         2.19 o                         
  -5   6  14          0.09         -0.84         0.84 o                         
  -4   6  14          8.07          4.83         0.93 o                         
  -3   6  14         93.49         88.92         1.83 o                         
  -2   6  14         18.42         17.93         0.94 o                         
  -1   6  14         89.92         93.36         1.65 o                         
   0   6  14          3.61          1.65         0.74 o                         
   1   6  14        248.26        240.63         2.94 o                         
   2   6  14         13.61         10.60         0.79 o                         
   3   6  14         16.86         19.34         1.10 o                         
   4   6  14         59.97         64.06         1.82 o                         
   5   6  14         48.39         52.79         2.41 o                         
  -5   7  14          7.71          7.24         0.99 o                         
  -4   7  14          2.00          1.65         0.94 o                         
  -3   7  14         79.86         78.04         2.36 o                         
  -2   7  14         62.19         60.29         1.83 o                         
  -1   7  14        187.66        187.74         2.24 o                         
   0   7  14          4.94          5.68         0.93 o                         
   1   7  14         82.08         85.65         1.73 o                         
   2   7  14         31.05         38.99         2.58 o                         
   3   7  14          5.25          3.06         0.76 o                         
   4   7  14         43.53         43.38         1.66 o                         
   5   7  14          0.18          1.32         1.86 o                         
  -5   8  14          1.68          0.42         0.82 o                         
  -4   8  14         14.41         13.29         1.37 o                         
  -3   8  14         19.17         13.56         1.16 o                         
  -2   8  14         56.72         53.84         1.82 o                         
  -1   8  14          6.67          7.00         0.86 o                         
   0   8  14         79.39         84.66         2.05 o                         
   1   8  14        145.30        151.99         2.86 o                         
   2   8  14          5.64          4.68         0.76 o                         
   3   8  14         19.97         20.49         1.28 o                         
   4   8  14          9.54         10.97         1.50 o                         
  -4   9  14          2.06          2.18         0.90 o                         
  -3   9  14         19.96         21.27         1.18 o                         
  -2   9  14         29.00         29.35         1.19 o                         
  -1   9  14          0.29          1.00         0.76 o                         
   0   9  14         11.79         11.15         0.97 o                         
   1   9  14         86.51         83.55         1.91 o                         
   2   9  14         37.92         38.84         1.37 o                         
   3   9  14          3.98          4.27         0.80 o                         
   4   9  14          2.87          1.24         1.29 o                         
  -4  10  14          3.59          3.10         0.93 o                         
  -3  10  14          1.06          0.73         0.88 o                         
  -2  10  14          2.53          1.05         0.77 o                         
  -1  10  14         76.46         78.88         1.79 o                         
   0  10  14          1.33          2.00         0.77 o                         
   1  10  14          1.04         -0.27         0.82 o                         
   2  10  14         92.19         94.95         1.95 o                         
   3  10  14         46.21         49.72         2.49 o                         
  -3  11  14          0.55          0.62         0.96 o                         
  -2  11  14          3.20          2.32         0.86 o                         
  -1  11  14         47.08         46.62         1.99 o                         
   0  11  14          2.54          1.37         0.83 o                         
   1  11  14         11.01          9.14         0.92 o                         
   2  11  14          0.21          0.11         0.85 o                         
   3  11  14         12.30          8.45         2.03 o                         
  -2  12  14          1.57          0.35         1.09 o                         
  -1  12  14         16.78         15.15         1.00 o                         
   0  12  14          5.34          3.69         0.87 o                         
   1  12  14         14.32         12.08         1.06 o                         
   2  12  14         21.89         19.84         1.30 o                         
   0  13  14          2.03         -0.09         0.93 o                         
  -5   0  15          5.03          1.11         0.98 o                         
  -3   0  15          3.62          4.09         1.46 o                         
  -1   0  15        133.07        122.79         4.14 o                         
   1   0  15         11.61         12.50         1.01 o                         
   3   0  15        265.91        253.67         3.69 o                         
   5   0  15         47.72         47.79         2.30 o                         
  -6   1  15          0.06         -1.00         1.00 o                         
  -5   1  15         54.28         61.25         2.27 o                         
  -4   1  15         46.16         62.18         1.70 o                         
  -3   1  15         99.08        108.36         2.00 o                         
  -2   1  15        342.93        345.94         3.36 o                         
  -1   1  15        744.18        791.37         6.84 o                         
   0   1  15         54.53         47.29         1.25 o                         
   1   1  15         16.55         13.75         0.71 o                         
   2   1  15        140.94        137.72         2.22 o                         
   3   1  15        203.69        179.18         2.17 o                         
   4   1  15          0.53         -0.17         0.46 o                         
   5   1  15          0.37          0.05         0.75 o                         
  -6   2  15          0.01          1.32         1.08 o                         
  -5   2  15         32.24         39.29         2.15 o                         
  -4   2  15          3.24          5.36         0.93 o                         
  -3   2  15          3.22          1.75         0.79 o                         
  -2   2  15         42.67         48.11         1.30 o                         
  -1   2  15       1015.99       1007.04         8.61 o                         
   0   2  15         41.85         46.38         1.22 o                         
   1   2  15          0.13          0.17         0.57 o                         
   2   2  15        148.38        138.56         1.68 o                         
   3   2  15          7.23          5.25         0.59 o                         
   4   2  15         48.35         48.77         1.71 o                         
   5   2  15          0.56          0.38         0.64 o                         
  -5   3  15          0.99          0.53         0.93 o                         
  -4   3  15         68.78         67.93         1.89 o                         
  -3   3  15         62.63         57.49         1.58 o                         
  -2   3  15         15.97         13.70         0.86 o                         
  -1   3  15         76.10         70.68         1.44 o                         
   0   3  15         11.63         10.83         0.75 o                         
   1   3  15         32.73         29.00         1.10 o                         
   2   3  15          6.35          5.51         0.62 o                         
   3   3  15          7.48          9.50         0.67 o                         
   4   3  15        104.59        111.59         2.02 o                         
   5   3  15          2.81          2.43         0.86 o                         
  -5   4  15         22.61         28.40         1.38 o                         
  -4   4  15         13.39         12.22         1.14 o                         
  -3   4  15         99.33        103.32         2.11 o                         
  -2   4  15         40.52         42.87         1.73 o                         
  -1   4  15         38.28         34.46         0.99 o                         
   0   4  15        432.48        429.14         4.00 o                         
   1   4  15        221.99        216.12         2.47 o                         
   2   4  15         10.33          8.93         0.67 o                         
   3   4  15         32.23         32.54         1.37 o                         
   4   4  15          0.20          0.74         0.80 o                         
   5   4  15          4.86          8.78         1.21 o                         
  -5   5  15          1.38          1.55         1.10 o                         
  -4   5  15          8.69          5.29         0.96 o                         
  -3   5  15          1.27          2.61         0.71 o                         
  -2   5  15          2.33          1.37         0.43 o                         
  -1   5  15        111.72        110.66         1.73 o                         
   0   5  15        275.26        289.01         2.91 o                         
   1   5  15        162.53        162.99         2.04 o                         
   2   5  15          3.70          1.58         0.62 o                         
   3   5  15          3.55          3.28         0.74 o                         
   4   5  15         10.84         12.32         1.08 o                         
   5   5  15          9.70         13.36         1.48 o                         
  -5   6  15          1.23         -0.85         0.85 o                         
  -4   6  15         12.84         12.75         1.10 o                         
  -3   6  15         70.88         76.01         2.23 o                         
  -2   6  15          0.66          1.73         1.19 o                         
  -1   6  15         82.20         85.96         1.78 o                         
   0   6  15          0.00         -0.65         0.65 o                         
   1   6  15         51.81         50.58         1.45 o                         
   2   6  15        181.27        189.51         2.83 o                         
   3   6  15          8.55          4.06         0.76 o                         
   4   6  15          0.17          0.42         0.87 o                         
   5   6  15          0.82         -0.38         0.84 o                         
  -5   7  15          6.00          4.27         0.95 o                         
  -4   7  15         10.16         12.04         1.06 o                         
  -3   7  15         15.06         16.61         1.32 o                         
  -2   7  15         27.78         24.30         1.13 o                         
  -1   7  15          4.69          4.51         1.02 o                         
   0   7  15         88.21         87.90         1.84 o                         
   1   7  15         27.89         26.36         1.11 o                         
   2   7  15          3.62          4.90         0.76 o                         
   3   7  15          4.43          3.18         0.78 o                         
   4   7  15         71.11         86.63         2.93 o                         
  -4   8  15         26.55         25.11         1.92 o                         
  -3   8  15          2.87          2.15         0.93 o                         
  -2   8  15          1.46          1.49         0.81 o                         
  -1   8  15          5.83          2.45         0.83 o                         
   0   8  15         54.47         49.93         1.86 o                         
   1   8  15          6.08          5.04         0.86 o                         
   2   8  15         46.46         47.75         1.55 o                         
   3   8  15          9.73         12.29         1.11 o                         
   4   8  15          0.25         -0.72         1.51 o                         
  -4   9  15          3.34          1.87         1.06 o                         
  -3   9  15         24.22         28.96         1.45 o                         
  -2   9  15         17.88         15.07         1.03 o                         
  -1   9  15          0.01         -0.58         0.72 o                         
   0   9  15          3.61          1.77         0.90 o                         
   1   9  15         17.98         16.32         1.03 o                         
   2   9  15         28.54         25.83         1.45 o                         
   3   9  15         71.21         79.78         2.60 o                         
  -3  10  15         26.99         27.50         1.50 o                         
  -2  10  15          0.44         -0.78         0.78 o                         
  -1  10  15          2.50          1.62         0.77 o                         
   0  10  15         80.25         88.22         1.87 o                         
   1  10  15         13.25         12.43         1.21 o                         
   2  10  15         25.21         23.89         1.44 o                         
   3  10  15         13.58         19.53         1.87 o                         
  -2  11  15          0.76          0.28         0.87 o                         
  -1  11  15          2.15          1.72         0.84 o                         
   0  11  15          7.04          6.50         0.85 o                         
   1  11  15          1.53         -0.48         0.86 o                         
   2  11  15          0.66         -0.42         0.90 o                         
  -1  12  15          7.07          6.90         1.08 o                         
   0  12  15          0.63         -0.90         0.90 o                         
   1  12  15         27.36         27.76         1.41 o                         
  -4   0  16        163.04        163.01         3.45 o                         
  -2   0  16        210.73        220.05         4.09 o                         
   0   0  16        554.47        583.90        11.43 o                         
   2   0  16        263.60        237.27         3.41 o                         
   4   0  16          0.00          0.47         1.13 o                         
  -5   1  16          7.96          8.64         1.02 o                         
  -4   1  16        114.94        120.11         2.01 o                         
  -3   1  16          8.18          3.73         0.85 o                         
  -2   1  16        150.44        157.13         4.12 o                         
  -1   1  16        301.16        311.98         3.19 o                         
   0   1  16        278.60        264.63         2.92 o                         
   1   1  16         26.65         23.15         1.20 o                         
   2   1  16        304.40        282.67         3.21 o                         
   3   1  16         14.15         13.05         0.77 o                         
   4   1  16          5.70          4.61         0.85 o                         
   5   1  16         10.78         12.96         1.09 o                         
  -5   2  16          4.57          7.44         1.01 o                         
  -4   2  16         28.88         31.36         1.25 o                         
  -3   2  16         72.80         70.49         1.96 o                         
  -2   2  16         67.34         73.17         1.98 o                         
  -1   2  16        113.91        119.97         2.13 o                         
   0   2  16         37.48         34.48         1.56 o                         
   1   2  16         89.22         81.43         1.39 o                         
   2   2  16          2.02          1.85         0.61 o                         
   3   2  16         86.75         78.18         1.43 o                         
   4   2  16          0.39          0.82         0.62 o                         
   5   2  16          1.14          0.77         0.83 o                         
  -5   3  16         33.35         31.99         1.87 o                         
  -4   3  16         11.20         13.45         1.12 o                         
  -3   3  16         45.67         38.91         1.37 o                         
  -2   3  16         13.44         15.25         0.87 o                         
  -1   3  16          0.13          0.55         0.61 o                         
   0   3  16         35.41         37.24         1.17 o                         
   1   3  16         13.15         12.62         0.77 o                         
   2   3  16         50.40         40.05         1.12 o                         
   3   3  16         14.77         16.31         0.79 o                         
   4   3  16         29.90         29.40         1.31 o                         
   5   3  16          4.54          5.62         1.19 o                         
  -5   4  16          0.01         -0.71         0.71 o                         
  -4   4  16          4.85          4.35         0.87 o                         
  -3   4  16          0.07          0.87         0.75 o                         
  -2   4  16         83.57         92.27         1.88 o                         
  -1   4  16         16.61         14.68         0.80 o                         
   0   4  16        311.64        305.41         3.60 o                         
   1   4  16         76.42         72.16         1.44 o                         
   2   4  16         25.13         19.95         0.86 o                         
   3   4  16          3.55          4.33         0.62 o                         
   4   4  16          0.92          0.77         0.87 o                         
   5   4  16         30.82         34.48         2.69 o                         
  -5   5  16         13.62         17.26         1.14 o                         
  -4   5  16          4.01          3.60         0.92 o                         
  -3   5  16          0.27         -0.42         0.99 o                         
  -2   5  16        363.06        360.71         3.47 o                         
  -1   5  16         27.30         25.69         0.97 o                         
   0   5  16          4.45          2.83         0.67 o                         
   1   5  16          2.39          2.67         0.69 o                         
   2   5  16         28.36         27.36         0.98 o                         
   3   5  16          0.44         -0.68         0.68 o                         
   4   5  16          0.06         -0.64         0.89 o                         
   5   5  16          0.57         -0.82         0.82 o                         
  -5   6  16          0.36         -0.04         1.30 o                         
  -4   6  16          4.16          7.06         1.07 o                         
  -3   6  16         25.69         31.65         2.28 o                         
  -2   6  16          8.57          7.68         0.93 o                         
  -1   6  16         11.95          9.82         0.98 o                         
   0   6  16         44.29         41.38         1.33 o                         
   1   6  16          9.53          8.80         0.82 o                         
   2   6  16        218.19        210.54         2.65 o                         
   3   6  16          3.09          1.39         0.76 o                         
   4   6  16         12.63          9.85         1.29 o                         
  -4   7  16          1.74          0.66         0.98 o                         
  -3   7  16          0.01          0.04         0.85 o                         
  -2   7  16          2.93         -0.22         0.76 o                         
  -1   7  16         17.56         15.49         1.03 o                         
   0   7  16         18.46         19.84         1.17 o                         
   1   7  16        106.77        105.35         2.31 o                         
   2   7  16         18.31         17.56         0.96 o                         
   3   7  16          2.15          1.23         0.77 o                         
   4   7  16         15.17         18.02         1.99 o                         
  -4   8  16         10.44          9.61         1.07 o                         
  -3   8  16         24.97         28.28         1.39 o                         
  -2   8  16         11.22         11.33         1.00 o                         
  -1   8  16          0.36         -0.40         0.74 o                         
   0   8  16          3.28          1.95         0.96 o                         
   1   8  16         52.09         53.10         1.90 o                         
   2   8  16         41.43         45.74         1.63 o                         
   3   8  16          8.34          8.74         1.02 o                         
   4   8  16          3.74          4.08         1.17 o                         
  -3   9  16          1.58          1.32         0.99 o                         
  -2   9  16          1.91          1.94         0.86 o                         
  -1   9  16         10.13          7.99         0.86 o                         
   0   9  16          0.43         -0.36         0.81 o                         
   1   9  16         10.09          9.48         1.00 o                         
   2   9  16          6.36          3.73         0.87 o                         
   3   9  16         13.02         14.14         1.85 o                         
  -3  10  16          0.49          0.61         0.99 o                         
  -2  10  16          0.82         -0.52         0.84 o                         
  -1  10  16          3.36          3.10         0.87 o                         
   0  10  16         27.99         29.84         1.14 o                         
   1  10  16          6.26          5.72         0.89 o                         
   2  10  16          0.09         -0.77         0.77 o                         
  -2  11  16          0.75         -1.17         1.94 o                         
  -1  11  16          0.05         -0.90         0.90 o                         
   0  11  16          2.80          0.50         0.94 o                         
   1  11  16          0.35         -0.32         0.90 o                         
   2  11  16          0.44          0.57         0.92 o                         
  -5   0  17         24.04         17.75         1.83 o                         
  -3   0  17          6.73          5.35         1.40 o                         
  -1   0  17        132.31        148.37         5.54 o                         
   1   0  17         65.57         58.09         2.74 o                         
   3   0  17         28.34         25.61         1.59 o                         
   5   0  17         37.92         36.40         2.41 o                         
  -5   1  17          0.23          1.39         0.86 o                         
  -4   1  17          0.21          2.16         0.70 o                         
  -3   1  17         15.81         20.10         1.60 o                         
  -2   1  17         99.36        102.25         1.85 o                         
  -1   1  17        268.72        272.66         3.04 o                         
   0   1  17         64.48         66.64         1.80 o                         
   1   1  17          3.62          3.24         0.74 o                         
   2   1  17          9.05          7.61         0.73 o                         
   3   1  17         29.15         25.96         0.99 o                         
   4   1  17          0.55         -0.35         0.38 o                         
   5   1  17          4.24          5.67         1.13 o                         
  -5   2  17          4.27          2.78         0.66 o                         
  -4   2  17          0.89          0.70         0.63 o                         
  -3   2  17         56.19         49.72         1.75 o                         
  -2   2  17         29.53         32.15         1.70 o                         
  -1   2  17         10.67         11.92         0.94 o                         
   0   2  17        121.76        127.56         1.93 o                         
   1   2  17        152.52        142.94         1.95 o                         
   2   2  17         59.02         56.87         1.44 o                         
   3   2  17         55.39         47.90         1.33 o                         
   4   2  17          3.96          3.09         0.85 o                         
   5   2  17          0.35          0.30         0.60 o                         
  -5   3  17          5.84         10.27         1.15 o                         
  -4   3  17          5.26          8.58         0.91 o                         
  -3   3  17         84.03         76.57         1.79 o                         
  -2   3  17         96.38        110.86         2.13 o                         
  -1   3  17        326.54        334.85         3.71 o                         
   0   3  17          7.73          3.88         0.70 o                         
   1   3  17        305.52        292.93         2.96 o                         
   2   3  17         34.07         24.60         0.96 o                         
   3   3  17         18.07         19.69         0.94 o                         
   4   3  17          0.43         -0.29         0.52 o                         
   5   3  17          0.07          1.21         1.46 o                         
  -5   4  17          8.87         12.51         1.17 o                         
  -4   4  17          1.13         -0.06         0.50 o                         
  -3   4  17         21.83         17.53         1.06 o                         
  -2   4  17         91.54         91.23         1.89 o                         
  -1   4  17          0.06         -0.65         0.71 o                         
   0   4  17          9.96         10.70         0.80 o                         
   1   4  17         90.29         88.26         1.66 o                         
   2   4  17         19.30         15.62         0.83 o                         
   3   4  17          1.45         -0.19         0.32 o                         
   4   4  17          2.11          0.43         0.92 o                         
  -5   5  17          0.02         -1.05         1.05 o                         
  -4   5  17         16.02         15.14         1.18 o                         
  -3   5  17         11.41         12.19         1.05 o                         
  -2   5  17         34.50         46.61         1.62 o                         
  -1   5  17          4.90          4.36         0.71 o                         
   0   5  17          0.02         -0.63         0.63 o                         
   1   5  17         44.96         42.82         1.32 o                         
   2   5  17         22.00         25.00         1.02 o                         
   3   5  17          0.18         -0.24         0.41 o                         
   4   5  17          0.41          1.73         0.88 o                         
  -4   6  17          0.09          0.80         0.92 o                         
  -3   6  17         23.50         26.02         1.28 o                         
  -2   6  17          5.24          6.43         0.70 o                         
  -1   6  17          1.28         -0.22         0.70 o                         
   0   6  17         23.51         25.34         1.49 o                         
   1   6  17         28.10         22.61         1.03 o                         
   2   6  17         14.43         15.76         0.95 o                         
   3   6  17          0.00         -0.76         0.76 o                         
   4   6  17          7.17          7.95         1.49 o                         
  -4   7  17         16.86         17.37         1.43 o                         
  -3   7  17         18.87         18.66         1.16 o                         
  -2   7  17          0.18         -0.86         0.86 o                         
  -1   7  17         25.10         28.65         0.98 o                         
   0   7  17         10.40          8.97         0.93 o                         
   1   7  17        108.89        118.25         2.62 o                         
   2   7  17          4.46          3.43         0.85 o                         
   3   7  17          1.72          1.78         0.89 o                         
   4   7  17          0.03         -1.45         1.54 o                         
  -3   8  17          2.59          2.28         1.20 o                         
  -2   8  17          7.49          8.42         0.76 o                         
  -1   8  17          2.86          4.52         0.96 o                         
   0   8  17         27.50         24.89         1.18 o                         
   1   8  17         11.63         10.56         1.08 o                         
   2   8  17         16.62         18.21         1.00 o                         
   3   8  17         10.59         12.52         1.22 o                         
  -3   9  17          2.47          0.86         1.17 o                         
  -2   9  17          0.02         -0.58         0.58 o                         
  -1   9  17         20.98         22.48         1.06 o                         
   0   9  17          0.59         -0.16         0.79 o                         
   1   9  17          2.78          0.79         0.98 o                         
   2   9  17         19.00         15.34         0.99 o                         
   3   9  17          2.99          1.51         1.29 o                         
  -2  10  17          0.01         -0.26         0.97 o                         
  -1  10  17          5.02          4.88         0.92 o                         
   0  10  17         62.10         69.01         1.82 o                         
   1  10  17          0.02         -0.81         1.29 o                         
   2  10  17          0.41         -0.92         0.92 o                         
  -1  11  17          0.85          2.02         1.02 o                         
   0  11  17          1.22         -0.34         0.99 o                         
   1  11  17          7.00          4.83         1.15 o                         
  -4   0  18         60.26         61.02         3.20 o                         
  -2   0  18         19.17         20.50         1.43 o                         
   0   0  18        415.45        410.99         6.14 o                         
   2   0  18        303.65        285.79         4.57 o                         
   4   0  18          1.54          5.81         1.36 o                         
  -5   1  18          7.13          6.57         1.26 o                         
  -4   1  18          5.39          1.81         0.81 o                         
  -3   1  18          4.62          3.61         0.97 o                         
  -2   1  18         57.03         59.16         1.69 o                         
  -1   1  18        250.38        256.45         2.95 o                         
   0   1  18         82.50         81.28         1.71 o                         
   1   1  18          0.00         -0.75         0.75 o                         
   2   1  18         13.23         15.28         0.98 o                         
   3   1  18          0.21         -0.42         0.42 o                         
   4   1  18         22.81         21.20         1.17 o                         
  -5   2  18          9.18          8.85         1.23 o                         
  -4   2  18          3.60          1.64         0.71 o                         
  -3   2  18          0.21          0.42         0.86 o                         
  -2   2  18         23.09         25.00         1.36 o                         
  -1   2  18          9.61         10.92         0.95 o                         
   0   2  18        231.79        238.46         2.73 o                         
   1   2  18          6.60          5.43         0.75 o                         
   2   2  18          0.48          0.55         0.68 o                         
   3   2  18         45.49         40.08         1.42 o                         
   4   2  18          0.12          0.08         0.55 o                         
  -5   3  18         11.73         10.46         1.32 o                         
  -4   3  18          7.76          5.63         1.02 o                         
  -3   3  18          0.02         -0.21         0.67 o                         
  -2   3  18          6.87          9.30         0.84 o                         
  -1   3  18        143.29        147.54         2.29 o                         
   0   3  18         21.06         18.91         0.89 o                         
   1   3  18        291.42        306.63         3.24 o                         
   2   3  18         61.19         61.47         1.52 o                         
   3   3  18          0.00         -0.40         0.40 o                         
   4   3  18          8.91          9.02         1.01 o                         
  -4   4  18          2.15          1.11         0.54 o                         
  -3   4  18          1.30          0.11         0.85 o                         
  -2   4  18        129.05        132.97         2.64 o                         
  -1   4  18         27.38         28.08         1.45 o                         
   0   4  18          0.01         -0.66         0.66 o                         
   1   4  18         20.54         22.24         0.97 o                         
   2   4  18          1.00          0.65         0.68 o                         
   3   4  18          1.96          0.77         0.71 o                         
   4   4  18          0.64          0.11         0.77 o                         
  -4   5  18          1.90          1.82         0.90 o                         
  -3   5  18         68.71         87.39         2.18 o                         
  -2   5  18          0.05          1.81         0.81 o                         
  -1   5  18         15.16         16.15         0.99 o                         
   0   5  18         62.57         63.87         1.60 o                         
   1   5  18          2.91          2.76         0.74 o                         
   2   5  18         59.72         57.33         1.48 o                         
   3   5  18          2.54          0.47         0.52 o                         
   4   5  18          1.13         -0.69         0.69 o                         
  -4   6  18          2.97          1.67         0.97 o                         
  -3   6  18          0.69          1.99         1.38 o                         
  -2   6  18          1.14          2.81         1.01 o                         
  -1   6  18          0.45          0.20         0.70 o                         
   0   6  18         35.47         33.59         1.22 o                         
   1   6  18         82.36         85.33         2.16 o                         
   2   6  18          0.06         -0.69         0.69 o                         
   3   6  18          2.17          2.53         0.81 o                         
  -3   7  18         72.98         77.38         2.27 o                         
  -2   7  18          8.07          9.63         1.07 o                         
  -1   7  18          0.44         -0.15         0.71 o                         
   0   7  18         23.78         22.57         1.04 o                         
   1   7  18          5.99          6.99         0.91 o                         
   2   7  18          2.78          2.51         0.82 o                         
   3   7  18          2.55          1.65         1.06 o                         
  -3   8  18         16.79         21.14         2.33 o                         
  -2   8  18          0.08         -0.26         0.65 o                         
  -1   8  18         70.77         82.90         1.75 o                         
   0   8  18         26.38         29.60         1.17 o                         
   1   8  18         39.22         41.61         1.47 o                         
   2   8  18          2.13          2.45         0.83 o                         
   3   8  18          0.79          1.90         1.26 o                         
  -2   9  18         18.31         22.01         1.38 o                         
  -1   9  18         19.29         20.36         1.07 o                         
   0   9  18          4.76          4.92         0.86 o                         
   1   9  18          0.41         -0.88         0.88 o                         
   2   9  18          1.21          1.53         0.87 o                         
  -1  10  18         13.71         14.45         1.24 o                         
   0  10  18         30.92         30.46         1.96 o                         
   1  10  18          7.47          9.02         1.16 o                         
  -3   0  19          4.57          4.55         1.45 o                         
  -1   0  19         29.80         25.63         1.61 o                         
   1   0  19         93.09         93.78         2.92 o                         
   3   0  19         45.29         40.83         2.11 o                         
  -4   1  19          5.47          3.06         1.24 o                         
  -3   1  19          8.28          8.12         1.06 o                         
  -2   1  19         10.69          8.56         0.71 o                         
  -1   1  19         47.07         53.54         1.50 o                         
   0   1  19        124.98        127.54         2.28 o                         
   1   1  19          2.66          2.61         0.73 o                         
   2   1  19          0.03         -0.66         0.66 o                         
   3   1  19          2.13          2.89         0.54 o                         
   4   1  19          0.99          0.64         0.40 o                         
  -4   2  19          1.74         -0.08         0.68 o                         
  -3   2  19          2.07          0.63         0.90 o                         
  -2   2  19         73.95         77.48         2.00 o                         
  -1   2  19         63.63         63.14         1.49 o                         
   0   2  19         27.20         26.23         1.41 o                         
   1   2  19         26.62         23.20         1.07 o                         
   2   2  19          0.35         -0.51         0.64 o                         
   3   2  19          5.44          5.84         0.83 o                         
   4   2  19          6.16          6.81         1.15 o                         
  -4   3  19          1.89          0.59         0.66 o                         
  -3   3  19          9.03          8.04         0.88 o                         
  -2   3  19         15.86         15.43         1.18 o                         
  -1   3  19          9.81         12.65         0.84 o                         
   0   3  19         36.71         39.96         1.33 o                         
   1   3  19          4.20          3.62         0.67 o                         
   2   3  19          5.07          3.85         0.70 o                         
   3   3  19          0.00         -0.44         0.44 o                         
   4   3  19          0.14         -0.07         0.69 o                         
  -4   4  19          1.71         -0.74         0.74 o                         
  -3   4  19          7.80          8.29         0.94 o                         
  -2   4  19          9.91         12.15         0.94 o                         
  -1   4  19         55.51         62.62         1.68 o                         
   0   4  19          4.38          4.64         0.79 o                         
   1   4  19          0.37          0.36         0.64 o                         
   2   4  19         21.79         16.77         0.86 o                         
   3   4  19          5.09          4.16         0.79 o                         
   4   4  19          1.71          0.90         0.68 o                         
  -4   5  19          0.03         -0.86         0.93 o                         
  -3   5  19         10.11          9.57         1.05 o                         
  -2   5  19         55.66         58.68         1.73 o                         
  -1   5  19         34.04         30.74         1.28 o                         
   0   5  19          0.04          0.77         0.71 o                         
   1   5  19          0.91          0.12         0.69 o                         
   2   5  19          0.01         -0.42         0.66 o                         
   3   5  19          0.06         -0.13         0.42 o                         
  -3   6  19          3.77          0.85         1.02 o                         
  -2   6  19         39.19         46.07         1.67 o                         
  -1   6  19         17.57         17.09         0.91 o                         
   0   6  19          9.97          9.59         0.91 o                         
   1   6  19         10.56         10.32         0.95 o                         
   2   6  19          1.32          0.77         0.87 o                         
   3   6  19         12.70         12.21         1.18 o                         
  -3   7  19         12.79         11.15         1.27 o                         
  -2   7  19          2.28          4.84         1.03 o                         
  -1   7  19         14.94         15.32         0.88 o                         
   0   7  19          7.73          7.36         0.91 o                         
   1   7  19         44.94         42.36         1.53 o                         
   2   7  19          7.20          4.69         0.83 o                         
   3   7  19          0.17         -0.87         0.87 o                         
  -2   8  19         17.62         19.31         1.29 o                         
  -1   8  19          1.19          0.79         0.78 o                         
   0   8  19          6.21          6.29         0.93 o                         
   1   8  19          0.07         -0.58         0.81 o                         
   2   8  19          2.26          1.99         0.88 o                         
  -2   9  19          0.94         -0.06         0.46 o                         
  -1   9  19          0.84          1.14         0.88 o                         
   0   9  19         14.58         14.15         1.08 o                         
   1   9  19          0.02         -0.11         1.36 o                         
  -4   0  20          9.92         12.79         2.07 o                         
  -2   0  20          6.81          8.00         1.43 o                         
   0   0  20          1.07         -0.39         1.05 o                         
   2   0  20         22.47         22.30         1.38 o                         
   4   0  20         18.29         21.75         2.04 o                         
  -4   1  20          6.32          4.57         2.05 o                         
  -3   1  20          0.29         -0.67         0.91 o                         
  -2   1  20          1.49          0.69         0.84 o                         
  -1   1  20          3.52          0.21         0.71 o                         
   0   1  20          1.07          0.14         0.74 o                         
   1   1  20          1.61          2.07         0.82 o                         
   2   1  20         20.46         24.50         0.94 o                         
   3   1  20          0.24         -0.30         0.39 o                         
   4   1  20          0.33         -0.07         0.35 o                         
  -4   2  20          1.57          0.19         0.96 o                         
  -3   2  20          0.01         -0.92         0.92 o                         
  -2   2  20          0.29         -0.18         0.90 o                         
  -1   2  20          0.73         -0.33         0.69 o                         
   0   2  20          4.14          5.35         0.83 o                         
   1   2  20          0.35         -0.75         0.75 o                         
   2   2  20          1.65          0.79         0.67 o                         
   3   2  20          5.69          9.79         0.99 o                         
  -4   3  20          0.07         -0.39         0.85 o                         
  -3   3  20          1.52         -0.01         0.81 o                         
  -2   3  20          0.11          0.06         0.79 o                         
  -1   3  20          1.66          1.52         0.69 o                         
   0   3  20         10.74         12.83         0.88 o                         
   1   3  20         17.98         18.27         0.96 o                         
   2   3  20          1.40          1.80         0.71 o                         
   3   3  20          1.51          0.75         0.51 o                         
  -4   4  20          5.57          7.16         2.74 o                         
  -3   4  20         29.76         29.61         1.39 o                         
  -2   4  20          0.02         -0.15         0.98 o                         
  -1   4  20         16.74         15.41         0.97 o                         
   0   4  20          2.06          1.54         0.74 o                         
   1   4  20         17.88         19.16         1.04 o                         
   2   4  20          1.04          1.35         0.69 o                         
   3   4  20          7.47          7.25         0.93 o                         
  -3   5  20          1.16          1.23         1.10 o                         
  -2   5  20         10.13          6.98         0.92 o                         
  -1   5  20         16.99         16.25         0.91 o                         
   0   5  20         13.61         11.06         0.89 o                         
   1   5  20         50.58         53.31         1.64 o                         
   2   5  20          5.26          7.66         0.92 o                         
   3   5  20          0.06          0.11         0.58 o                         
  -3   6  20          2.72          1.09         1.15 o                         
  -2   6  20         85.39         99.31         2.28 o                         
  -1   6  20          4.43          3.41         0.80 o                         
   0   6  20         10.32          8.55         0.86 o                         
   1   6  20          5.33          5.06         0.87 o                         
   2   6  20          7.83          9.36         1.00 o                         
  -2   7  20          2.58          3.66         1.25 o                         
  -1   7  20         12.27         12.45         0.85 o                         
   0   7  20          3.00          2.88         0.86 o                         
   1   7  20          2.49          0.72         0.88 o                         
   2   7  20          8.08          6.51         0.98 o                         
  -2   8  20         25.24         26.62         1.64 o                         
  -1   8  20         11.55         10.81         1.06 o                         
   0   8  20         74.20         82.03         2.65 o                         
   1   8  20          1.41         -0.94         0.94 o                         
  -3   0  21         12.20          8.96         1.68 o                         
  -1   0  21         23.44         18.09         1.44 o                         
   1   0  21          3.28          1.65         1.12 o                         
   3   0  21          0.01         -0.41         0.70 o                         
  -3   1  21         25.99         31.03         1.62 o                         
  -2   1  21         17.09         16.58         1.09 o                         
  -1   1  21          0.75         -0.78         0.78 o                         
   0   1  21          3.97          4.22         0.89 o                         
   1   1  21          5.46          3.77         0.81 o                         
   2   1  21          9.63         10.19         0.85 o                         
   3   1  21          3.60          0.70         0.44 o                         
  -3   2  21          1.18          0.33         1.69 o                         
  -2   2  21         22.07         23.63         1.28 o                         
  -1   2  21          0.69         -0.10         0.76 o                         
   0   2  21          8.69          9.36         1.02 o                         
   1   2  21          0.77         -0.64         0.80 o                         
   2   2  21          1.94          0.31         0.70 o                         
   3   2  21          0.10         -0.41         0.41 o                         
  -3   3  21          2.40          0.44         1.30 o                         
  -2   3  21          2.24          1.07         0.79 o                         
  -1   3  21          3.44          3.71         0.74 o                         
   0   3  21          2.02          0.45         0.82 o                         
   1   3  21          7.42          6.77         0.76 o                         
   2   3  21          0.12          0.46         0.72 o                         
   3   3  21          2.83          2.50         0.78 o                         
  -3   4  21          0.38          2.04         1.36 o                         
  -2   4  21          3.23          2.99         0.92 o                         
  -1   4  21         37.39         34.70         1.28 o                         
   0   4  21         12.59         13.80         1.13 o                         
   1   4  21          0.15          0.56         0.75 o                         
   2   4  21          0.25          0.40         0.69 o                         
   3   4  21          0.00         -0.30         0.46 o                         
  -3   5  21          0.95         -0.88         1.00 o                         
  -2   5  21          3.02          1.25         1.22 o                         
  -1   5  21          3.95          3.48         0.85 o                         
   0   5  21          1.22          1.41         0.82 o                         
   1   5  21          0.46          0.16         0.73 o                         
   2   5  21         10.80         12.49         1.02 o                         
  -2   6  21          5.60          6.20         1.25 o                         
  -1   6  21          1.35          0.16         0.84 o                         
   0   6  21          0.20         -0.25         0.76 o                         
   1   6  21          0.16         -0.72         0.89 o                         
   2   6  21         12.15         13.52         1.13 o                         
  -1   7  21          3.93          3.95         0.83 o                         
   0   7  21          0.33         -0.75         0.88 o                         
   1   7  21          1.44          0.26         0.99 o                         
  -2   0  22          3.42          1.74         1.73 o                         
   0   0  22         43.09         46.11         3.87 o                         
   2   0  22          6.63          6.20         1.41 o                         
  -3   1  22         28.18         35.05         1.91 o                         
  -2   1  22          0.41          0.74         1.50 o                         
  -1   1  22          9.90          9.70         0.93 o                         
   0   1  22          1.09          1.08         0.85 o                         
   1   1  22         12.80         12.32         0.96 o                         
   2   1  22         13.02         12.78         0.99 o                         
  -3   2  22          0.34          0.56         1.30 o                         
  -2   2  22          1.87         -0.76         1.00 o                         
  -1   2  22          0.03         -0.35         0.78 o                         
   0   2  22         16.73         15.26         1.08 o                         
   1   2  22          1.84         -0.44         0.82 o                         
   2   2  22          3.45          3.46         0.85 o                         
  -3   3  22          2.94          0.65         2.79 o                         
  -2   3  22         13.26         18.19         1.44 o                         
  -1   3  22         10.57         10.89         1.00 o                         
   0   3  22          0.53         -0.71         0.82 o                         
   1   3  22         14.28         14.71         1.02 o                         
   2   3  22          3.37          1.86         0.73 o                         
  -2   4  22          7.94          7.80         1.14 o                         
  -1   4  22         10.75         10.00         0.98 o                         
   0   4  22         12.42         12.38         0.95 o                         
   1   4  22          0.01         -0.75         0.75 o                         
   2   4  22         11.13         15.65         1.08 o                         
  -2   5  22          0.81          1.26         1.12 o                         
  -1   5  22          1.10         -0.88         0.88 o                         
   0   5  22          3.72          2.86         0.87 o                         
   1   5  22          4.32          5.41         0.91 o                         
  -1   6  22          0.48         -0.75         0.75 o                         
   0   6  22          1.62          0.89         0.90 o                         
   1   6  22         24.86         31.08         1.77 o                         
  -1   0  23         14.73          9.99         1.42 o                         
   1   0  23         29.61         32.46         2.30 o                         
  -2   1  23          6.01          4.72         1.42 o                         
  -1   1  23          0.23         -0.87         0.87 o                         
   0   1  23          0.09         -1.24         1.24 o                         
   1   1  23          9.66         11.69         1.12 o                         
   2   1  23          0.19         -0.01         0.64 o                         
  -2   2  23          2.75         -0.48         2.25 o                         
  -1   2  23          1.36          0.17         0.88 o                         
   0   2  23          0.90          0.55         0.95 o                         
   1   2  23          8.66         11.69         1.10 o                         
  -2   3  23          0.36         -1.62         1.62 o                         
  -1   3  23          1.30          0.90         1.23 o                         
   0   3  23          5.58          5.70         1.02 o                         
   1   3  23          1.39          2.44         0.94 o                         
  -1   4  23          0.00         -0.40         1.03 o                         
   0   4  23          1.18          1.06         0.94 o                         
   1   4  23          0.92          0.86         0.89 o                         
   0   0  24          0.18          0.84         1.65 o                         
   0   1  24          7.30          8.36         1.37 o                         
                                                                                
