# Supplementary material for: 5-Meth­oxy-N,N-di-n-propyl­tryptamine (5-MeO-DPT): freebase and fumarate
Source: Acta Crystallogr E Crystallogr Commun. 2021 Apr 13;77(Pt 5):522–6. doi: 10.1107/S2056989021003753 (PMC8100262; doi:10.1107/S2056989021003753)
Supplement: Supplementary file 3 [file e-77-00522-umd2188f_asup3.hkl]

data_umd2188f_a                                                                 
_shelx_title ' UMD2188F_a.res in P-1'                                           
_shelx_refln_list_code          4                                               
_shelx_F_calc_maximum       34.31                                               
_exptl_crystal_F_000       360.00                                               
_reflns_d_resolution_high  0.8181                                               
                                                                                
loop_                                                                           
 _space_group_symop_operation_xyz                                               
 'x, y, z'                                                                      
 '-x, -y, -z'                                                                   
                                                                                
_cell_length_a     9.2956                                                       
_cell_length_b     9.4443                                                       
_cell_length_c    12.7427                                                       
_cell_angle_alpha  78.552                                                       
_cell_angle_beta   75.929                                                       
_cell_angle_gamma  60.806                                                       
                                                                                
_shelx_F_squared_multiplier     1.000                                           
                                                                                
loop_                                                                           
 _refln_index_h                                                                 
 _refln_index_k                                                                 
 _refln_index_l                                                                 
 _refln_F_squared_calc                                                          
 _refln_F_squared_meas                                                          
 _refln_F_squared_sigma                                                         
 _refln_observed_status                                                         
   4   0   0        987.91       1014.39         7.16 o                         
   5   0   0         18.87         18.90         0.44 o                         
   6   0   0          4.97          3.97         0.30 o                         
   7   0   0          1.96          0.31         0.32 o                         
   8   0   0         14.16         15.86         0.55 o                         
   9   0   0          1.36          1.28         0.36 o                         
  -9   1   0          1.27          0.24         0.32 o                         
  -8   1   0          0.11         -0.33         0.33 o                         
  -7   1   0         32.63         29.54         0.68 o                         
  -6   1   0          1.61          1.47         0.42 o                         
  -5   1   0          1.91          2.10         0.25 o                         
  -4   1   0        240.26        259.04         1.90 o                         
  -2   1   0          0.78          2.80         0.25 o                         
  -1   1   0        164.65        150.88         1.18 o                         
   1   1   0         60.42         83.42         1.47 o                         
   4   1   0       1039.08       1008.93         8.24 o                         
   5   1   0         21.03         13.92         0.38 o                         
   6   1   0         13.55         12.56         0.39 o                         
   7   1   0          3.76          3.80         0.33 o                         
   8   1   0         21.01         18.49         0.58 o                         
   9   1   0          0.16          0.77         0.44 o                         
  10   1   0          0.01          0.30         0.52 o                         
  -8   2   0          9.63         10.28         0.88 o                         
  -7   2   0          0.74          0.25         0.24 o                         
  -6   2   0        154.70        148.13         1.39 o                         
  -5   2   0         28.26         29.06         1.08 o                         
  -4   2   0         94.06         83.45         0.85 o                         
  -3   2   0         90.40         87.90         0.88 o                         
  -2   2   0          1.11          0.39         0.21 o                         
  -1   2   0        355.67        339.62         2.39 o                         
   1   2   0         20.53         12.55         0.51 o                         
   2   2   0        131.51        112.59         1.63 o                         
   3   2   0          3.60          1.03         0.18 o                         
   4   2   0         13.88         14.63         0.31 o                         
   5   2   0         42.64         41.09         0.52 o                         
   6   2   0        224.51        251.22         1.81 o                         
   7   2   0         45.65         50.49         0.74 o                         
   8   2   0          1.66          1.33         0.38 o                         
   9   2   0         41.67         45.12         0.83 o                         
  10   2   0          1.19          1.20         0.38 o                         
  -8   3   0          1.56          2.32         0.60 o                         
  -7   3   0          4.80          5.16         0.49 o                         
  -6   3   0          4.17          4.90         0.43 o                         
  -5   3   0        124.63        151.15         3.39 o                         
  -4   3   0        444.68        441.60         3.81 o                         
  -3   3   0         74.60        100.08         0.93 o                         
  -2   3   0        232.22        237.14         1.97 o                         
  -1   3   0        684.44        780.57         5.58 o                         
   0   3   0        450.24        405.95         2.81 o                         
   1   3   0        344.27        354.19         2.33 o                         
   2   3   0        641.47        684.70         4.85 o                         
   3   3   0        616.59        641.00         4.34 o                         
   4   3   0         23.87         27.09         0.45 o                         
   5   3   0          9.96          8.48         0.31 o                         
   6   3   0        245.58        230.74         1.75 o                         
   7   3   0        107.11        103.30         0.97 o                         
   8   3   0         30.86         27.89         0.59 o                         
   9   3   0          7.79          7.29         0.41 o                         
  10   3   0          0.01          0.88         0.33 o                         
  -7   4   0          9.15         11.90         0.90 o                         
  -6   4   0          1.69          1.99         0.33 o                         
  -5   4   0         31.10         34.31         0.81 o                         
  -4   4   0        294.21        306.83         2.66 o                         
  -3   4   0         85.66         72.49         1.10 o                         
  -2   4   0         25.48         20.33         0.52 o                         
  -1   4   0         65.41         80.86         0.76 o                         
   0   4   0       1010.74       1152.22        11.48 o                         
   1   4   0        378.30        331.08         2.39 o                         
   2   4   0          8.36          7.91         0.29 o                         
   3   4   0        290.72        276.35         2.05 o                         
   4   4   0        144.07        130.64         0.97 o                         
   5   4   0          5.80          3.25         0.23 o                         
   6   4   0         52.80         48.91         0.71 o                         
   7   4   0         58.69         61.66         0.85 o                         
   8   4   0         10.86          9.65         0.46 o                         
   9   4   0          0.14         -0.23         0.38 o                         
  10   4   0          6.17          6.83         0.48 o                         
  -6   5   0          0.57          0.42         0.48 o                         
  -5   5   0          8.62         11.51         0.69 o                         
  -4   5   0          4.26          5.69         0.51 o                         
  -3   5   0          7.21          9.39         0.59 o                         
  -2   5   0         32.06         34.88         0.76 o                         
  -1   5   0        132.14        149.31         1.20 o                         
   0   5   0         22.85         31.00         0.47 o                         
   1   5   0        246.20        245.40         1.90 o                         
   2   5   0        149.97        130.11         1.11 o                         
   3   5   0        220.91        237.92         1.76 o                         
   4   5   0        108.04        109.49         1.01 o                         
   5   5   0        278.78        262.35         1.87 o                         
   6   5   0        108.24        109.91         1.06 o                         
   7   5   0         87.00         81.62         0.95 o                         
   8   5   0         13.50         12.77         0.52 o                         
   9   5   0          0.25         -0.02         0.30 o                         
  10   5   0          0.65          0.00         0.35 o                         
  11   5   0          0.59         -0.14         0.44 o                         
  -5   6   0          5.75          6.11         0.57 o                         
  -4   6   0         16.71         16.57         0.63 o                         
  -3   6   0         76.19         74.06         1.08 o                         
  -2   6   0         25.74         22.62         0.69 o                         
  -1   6   0         23.51         18.94         0.46 o                         
   0   6   0         64.17         61.97         0.70 o                         
   1   6   0         24.36         21.59         0.52 o                         
   2   6   0         97.67        103.68         1.07 o                         
   3   6   0         20.45         26.08         0.50 o                         
   4   6   0          0.33         -0.13         0.26 o                         
   5   6   0         89.22         87.08         0.95 o                         
   6   6   0          0.45          0.30         0.25 o                         
   7   6   0          8.57          9.72         0.40 o                         
   8   6   0         16.41         15.63         0.56 o                         
   9   6   0          0.06          0.09         0.30 o                         
  10   6   0         16.47         14.41         0.63 o                         
  -4   7   0          0.01         -0.10         0.41 o                         
  -3   7   0          0.00         -0.01         0.31 o                         
  -2   7   0          0.17         -0.36         0.36 o                         
  -1   7   0          5.36          5.79         0.33 o                         
   0   7   0          7.80          9.87         0.41 o                         
   1   7   0          0.32          0.35         0.30 o                         
   2   7   0         30.16         29.22         1.11 o                         
   3   7   0        247.14        255.95         2.12 o                         
   4   7   0         60.48         50.31         0.76 o                         
   5   7   0         79.80         81.03         0.96 o                         
   6   7   0         10.73         12.30         0.45 o                         
   7   7   0          0.15         -0.26         0.28 o                         
   8   7   0          1.56          0.39         0.40 o                         
   9   7   0         26.23         24.13         0.80 o                         
  10   7   0          5.79          4.94         0.48 o                         
  -3   8   0         14.22         14.54         0.91 o                         
  -2   8   0          6.92          6.30         0.57 o                         
  -1   8   0         18.79         20.14         1.06 o                         
   0   8   0        163.32        155.53         1.44 o                         
   1   8   0         92.38         86.08         0.98 o                         
   2   8   0         16.31         15.22         0.56 o                         
   3   8   0         12.81         11.75         0.47 o                         
   4   8   0          1.37          2.12         0.42 o                         
   5   8   0         24.84         21.35         0.78 o                         
   6   8   0         23.73         26.45         0.74 o                         
   7   8   0          3.05          1.32         0.31 o                         
   8   8   0         10.85          9.04         0.54 o                         
   9   8   0          7.75          9.13         0.57 o                         
  10   8   0          4.80          6.54         0.57 o                         
  -1   9   0          0.88          0.08         0.36 o                         
   0   9   0          0.28          1.03         0.33 o                         
   1   9   0         26.79         25.12         0.59 o                         
   2   9   0         52.13         43.84         0.80 o                         
   3   9   0         62.28         56.31         0.94 o                         
   4   9   0          1.00         -0.11         0.33 o                         
   5   9   0         27.42         29.71         0.93 o                         
   6   9   0         17.35         20.00         0.65 o                         
   7   9   0         14.46         17.86         0.61 o                         
   8   9   0          3.80          4.64         0.49 o                         
   9   9   0         10.19         10.83         0.62 o                         
   0  10   0          0.05         -0.30         0.54 o                         
   1  10   0          5.19          5.54         0.47 o                         
   2  10   0          0.48          0.68         0.34 o                         
   3  10   0          2.00          2.01         0.36 o                         
   4  10   0         13.09         13.99         0.63 o                         
   5  10   0          2.96          3.23         0.51 o                         
   6  10   0         11.12         10.61         0.62 o                         
   7  10   0         39.24         35.20         1.17 o                         
   8  10   0         18.31         22.37         0.89 o                         
   9  10   0          6.77          5.69         0.58 o                         
   3  11   0         15.47         14.78         0.73 o                         
   4  11   0         12.31         14.87         0.68 o                         
   5  11   0          1.92          1.39         0.57 o                         
   6  11   0          0.05         -0.08         0.49 o                         
   7  11   0          4.75          5.43         0.61 o                         
  -6 -11   1         17.86         15.86         0.79 o                         
  -5 -11   1         16.23         17.49         0.86 o                         
  -4 -11   1         12.84         13.31         0.87 o                         
  -8 -10   1          2.33          1.87         0.36 o                         
  -7 -10   1          0.01         -0.42         0.42 o                         
  -6 -10   1          9.03          7.33         0.57 o                         
  -5 -10   1         23.49         21.49         0.82 o                         
  -4 -10   1          0.14         -0.25         0.54 o                         
  -3 -10   1          2.61          2.31         0.46 o                         
  -2 -10   1          3.32          4.25         0.44 o                         
  -1 -10   1          5.98          4.44         0.42 o                         
  -9  -9   1          9.25         12.39         0.74 o                         
  -8  -9   1          6.52          5.92         0.49 o                         
  -7  -9   1          1.75          0.21         0.43 o                         
  -6  -9   1         10.26         11.47         0.65 o                         
  -5  -9   1          0.68          0.28         0.39 o                         
  -4  -9   1         53.00         52.31         1.05 o                         
  -3  -9   1         38.45         36.52         0.86 o                         
  -2  -9   1          4.90          3.44         0.37 o                         
  -1  -9   1          0.01          0.38         0.30 o                         
   0  -9   1         16.08         12.05         0.49 o                         
   1  -9   1          0.66         -0.04         0.40 o                         
 -10  -8   1         26.08         26.73         1.19 o                         
  -9  -8   1          3.55          4.01         0.48 o                         
  -8  -8   1         18.75         17.96         0.68 o                         
  -7  -8   1         15.37         13.15         0.51 o                         
  -6  -8   1          5.51          5.86         0.47 o                         
  -5  -8   1         17.94         17.15         0.62 o                         
  -4  -8   1         65.67         66.22         1.02 o                         
  -3  -8   1          4.04          3.59         0.41 o                         
  -2  -8   1          7.92          9.22         0.47 o                         
  -1  -8   1          0.14         -0.35         0.35 o                         
   0  -8   1         25.73         20.36         0.58 o                         
   1  -8   1         15.34         14.67         0.51 o                         
   2  -8   1          4.82          6.35         0.46 o                         
   3  -8   1          0.42          1.51         0.66 o                         
 -10  -7   1         35.91         34.54         0.93 o                         
  -9  -7   1          6.62          7.24         0.46 o                         
  -8  -7   1          3.34          5.20         0.47 o                         
  -7  -7   1          4.89          3.80         0.43 o                         
  -6  -7   1         41.97         41.07         0.75 o                         
  -5  -7   1          0.05         -0.23         0.30 o                         
  -4  -7   1         83.73         84.64         1.11 o                         
  -3  -7   1         81.48         75.91         0.91 o                         
  -2  -7   1         30.67         30.79         0.70 o                         
  -1  -7   1          7.02          8.06         0.40 o                         
   0  -7   1          1.55          2.04         0.29 o                         
   1  -7   1         15.20         16.90         0.52 o                         
   2  -7   1         10.45          8.61         0.60 o                         
   3  -7   1          6.57          7.47         0.59 o                         
   4  -7   1         16.63         20.32         1.34 o                         
 -10  -6   1          3.76          4.51         0.46 o                         
  -9  -6   1         25.07         25.67         0.71 o                         
  -8  -6   1          0.00          0.05         0.31 o                         
  -7  -6   1          8.63          8.63         0.46 o                         
  -6  -6   1          6.89          8.30         0.41 o                         
  -5  -6   1         15.86         16.07         0.52 o                         
  -4  -6   1         56.33         48.32         0.69 o                         
  -3  -6   1         23.29         19.64         0.54 o                         
  -2  -6   1         34.68         28.38         0.54 o                         
  -1  -6   1        168.36        178.70         1.55 o                         
   0  -6   1         46.69         39.27         0.56 o                         
   1  -6   1          0.64          0.91         0.27 o                         
   2  -6   1          2.85          3.57         0.45 o                         
   3  -6   1          0.11         -0.18         0.37 o                         
   4  -6   1         14.92         14.73         0.68 o                         
   5  -6   1          9.66          8.61         0.51 o                         
 -10  -5   1          9.29          6.42         0.57 o                         
  -9  -5   1          0.18          0.24         0.31 o                         
  -8  -5   1         45.15         41.90         0.74 o                         
  -7  -5   1         35.93         33.97         0.68 o                         
  -6  -5   1         11.34         15.77         0.47 o                         
  -5  -5   1        127.34        134.23         1.13 o                         
  -4  -5   1         38.34         40.76         0.61 o                         
  -3  -5   1         10.27         15.24         0.38 o                         
  -2  -5   1        124.65        138.82         1.24 o                         
  -1  -5   1          5.84          4.63         0.32 o                         
   0  -5   1        158.76        151.90         1.26 o                         
   1  -5   1         29.87         37.71         0.55 o                         
   2  -5   1         57.85         58.68         0.84 o                         
   3  -5   1        159.29        159.36         1.55 o                         
   4  -5   1         20.28         18.80         0.59 o                         
   5  -5   1          7.08          7.63         0.50 o                         
   6  -5   1         12.10         11.87         0.69 o                         
 -10  -4   1          1.97          1.00         0.37 o                         
  -9  -4   1          9.81          7.92         0.43 o                         
  -8  -4   1          5.34          6.39         0.40 o                         
  -7  -4   1          6.40          8.85         0.36 o                         
  -6  -4   1         15.65         15.76         0.45 o                         
  -5  -4   1          2.63          0.56         0.22 o                         
  -4  -4   1         73.74         72.92         0.82 o                         
  -3  -4   1          3.15          4.47         0.22 o                         
  -2  -4   1        148.89        141.15         1.24 o                         
  -1  -4   1        249.77        268.11         1.91 o                         
   1  -4   1          9.89         10.70         0.36 o                         
   2  -4   1         28.12         37.39         0.76 o                         
   3  -4   1          2.87          2.20         0.38 o                         
   4  -4   1        110.43        129.19         1.77 o                         
   5  -4   1          8.31         11.46         0.50 o                         
   6  -4   1          4.34          5.00         0.40 o                         
   7  -4   1          0.32          0.44         0.40 o                         
 -10  -3   1         12.63         11.93         0.65 o                         
  -9  -3   1          0.46          0.93         0.39 o                         
  -8  -3   1          0.35          0.52         0.32 o                         
  -7  -3   1          1.38          1.43         0.31 o                         
  -6  -3   1          6.01          7.15         0.43 o                         
  -5  -3   1         32.45         27.60         0.51 o                         
  -4  -3   1         99.00         88.97         0.79 o                         
  -3  -3   1         91.57         84.70         0.80 o                         
  -2  -3   1        702.44        656.83         4.70 o                         
  -1  -3   1         88.58        104.34         0.94 o                         
   0  -3   1          5.94         10.69         0.35 o                         
   1  -3   1         67.06         54.14         0.54 o                         
   2  -3   1        109.64        134.17         1.16 o                         
   3  -3   1          1.33          0.19         0.21 o                         
   4  -3   1        681.94        677.58         4.26 o                         
   5  -3   1          1.38         19.94         2.03 o                         
   6  -3   1          0.67          1.45         0.34 o                         
   7  -3   1          1.03          1.63         0.36 o                         
   8  -3   1          2.02          1.11         0.71 o                         
 -10  -2   1          2.64          2.32         0.39 o                         
  -9  -2   1         10.90         11.04         0.67 o                         
  -8  -2   1          0.03         -0.32         0.32 o                         
  -7  -2   1          0.25          0.23         0.26 o                         
  -6  -2   1         76.81         82.10         0.83 o                         
  -5  -2   1        471.52        446.64         2.87 o                         
  -4  -2   1        167.18        184.46         1.33 o                         
  -3  -2   1        120.78        132.16         0.99 o                         
  -2  -2   1         27.50         27.34         0.34 o                         
  -1  -2   1        236.06        248.05         1.88 o                         
   0  -2   1        185.33        158.38         1.12 o                         
   1  -2   1        299.60        316.62         1.99 o                         
   2  -2   1         57.11         63.90         0.62 o                         
   3  -2   1        126.71        145.95         1.04 o                         
   4  -2   1         94.99        107.11         0.97 o                         
   5  -2   1         11.60         14.88         1.28 o                         
   6  -2   1          0.08          0.75         0.33 o                         
   7  -2   1          5.24          4.77         0.39 o                         
   8  -2   1          5.65          5.08         0.47 o                         
 -10  -1   1          0.08         -0.38         0.38 o                         
  -9  -1   1          6.36          5.01         0.49 o                         
  -8  -1   1          1.50          0.96         0.33 o                         
  -7  -1   1          1.98          0.95         0.23 o                         
  -6  -1   1         35.64         35.71         0.62 o                         
  -5  -1   1         83.97         99.97         0.93 o                         
  -4  -1   1        199.05        212.81         1.48 o                         
  -3  -1   1        581.95        566.48         3.83 o                         
   2  -1   1          8.53         11.37         0.32 o                         
   3  -1   1          4.33          1.90         0.23 o                         
   4  -1   1        139.48        158.40         1.73 o                         
   5  -1   1          1.00          2.64         0.32 o                         
   6  -1   1         30.64         35.21         0.65 o                         
   7  -1   1         80.50         79.50         1.05 o                         
   8  -1   1         14.28         16.26         0.62 o                         
   9  -1   1          0.00         -0.32         0.33 o                         
  -9   0   1          1.13          1.10         0.36 o                         
  -8   0   1          0.34         -0.15         0.30 o                         
  -7   0   1          3.05          2.60         0.33 o                         
  -6   0   1          9.49          7.44         0.34 o                         
  -5   0   1         52.46         41.71         0.59 o                         
  -4   0   1        203.14        218.36         1.56 o                         
  -3   0   1         14.54         17.65         0.35 o                         
  -2   0   1        398.67        423.46         2.86 o                         
   1   0   1          1.10          0.37         0.09 o                         
   2   0   1        287.66        257.68         1.61 o                         
   3   0   1        258.58        255.46         1.74 o                         
   4   0   1         81.04         80.52         0.68 o                         
   5   0   1        116.08        108.23         0.98 o                         
   6   0   1          6.74          8.70         0.38 o                         
   7   0   1         38.77         32.89         0.74 o                         
   8   0   1         30.91         33.02         0.74 o                         
   9   0   1          0.28          0.17         0.34 o                         
  -9   1   1          3.36          3.96         0.48 o                         
  -8   1   1          0.74         -0.04         0.32 o                         
  -7   1   1          2.84          1.57         0.39 o                         
  -6   1   1          0.88          0.24         0.27 o                         
  -5   1   1         23.38         24.46         0.52 o                         
  -4   1   1         26.77         22.48         0.43 o                         
  -3   1   1          4.43          3.82         0.21 o                         
  -2   1   1        319.62        283.42         1.71 o                         
   3   1   1        333.27        358.37         2.25 o                         
   4   1   1         72.16         76.33         0.69 o                         
   5   1   1          0.10          0.95         0.20 o                         
   6   1   1          5.43          5.76         0.32 o                         
   7   1   1         29.12         32.14         0.50 o                         
   8   1   1          3.71          1.92         0.35 o                         
   9   1   1          0.20         -0.14         0.46 o                         
  10   1   1          0.03          0.95         0.45 o                         
  -8   2   1          0.13          0.87         0.44 o                         
  -7   2   1          1.69          1.61         0.31 o                         
  -6   2   1         39.01         34.20         0.73 o                         
  -5   2   1         52.73         46.92         0.60 o                         
  -4   2   1          2.32          2.52         0.19 o                         
  -3   2   1        748.12        758.10         4.41 o                         
  -2   2   1         44.92         49.01         0.54 o                         
  -1   2   1        706.11        759.18        10.92 o                         
   3   2   1        591.82        694.63         8.04 o                         
   4   2   1         91.72         84.42         0.83 o                         
   5   2   1        193.44        192.10         1.47 o                         
   6   2   1          7.79         11.87         0.39 o                         
   7   2   1         20.66         21.37         0.55 o                         
   8   2   1          0.23          0.12         0.31 o                         
   9   2   1          9.56         11.14         0.60 o                         
  10   2   1          1.59          1.40         0.33 o                         
  -7   3   1         11.81         11.88         0.62 o                         
  -6   3   1         40.78         51.32         0.77 o                         
  -5   3   1        139.38        141.48         1.68 o                         
  -4   3   1          0.25          2.91         0.64 o                         
  -3   3   1          0.05          0.49         0.20 o                         
  -2   3   1        134.31        167.74         1.32 o                         
  -1   3   1          1.29          6.94         0.27 o                         
   0   3   1        362.83        342.15         2.53 o                         
   1   3   1        682.45        625.24         4.44 o                         
   2   3   1        634.90        601.72         4.57 o                         
   4   3   1        154.53        177.12         1.28 o                         
   5   3   1         23.20         15.14         0.34 o                         
   6   3   1         20.64         26.20         0.47 o                         
   7   3   1         34.23         32.13         0.56 o                         
   8   3   1          1.91          2.56         0.32 o                         
   9   3   1          9.71          7.76         0.40 o                         
  10   3   1          2.31          1.84         0.34 o                         
  -7   4   1         14.94         17.61         0.88 o                         
  -6   4   1         32.09         32.37         0.95 o                         
  -5   4   1         46.98         42.98         0.66 o                         
  -4   4   1         95.00        100.93         0.88 o                         
  -3   4   1        163.29        185.88         3.77 o                         
  -2   4   1          3.21          5.81         0.33 o                         
  -1   4   1        712.75        752.34         5.13 o                         
   0   4   1        575.47        592.82         3.87 o                         
   2   4   1         31.73         25.14         0.36 o                         
   3   4   1         41.70         37.39         0.53 o                         
   4   4   1        107.88        127.60         1.02 o                         
   5   4   1        108.53        118.13         1.12 o                         
   6   4   1        227.44        251.69         1.83 o                         
   7   4   1         13.86         16.50         0.75 o                         
   8   4   1         99.20         98.97         1.26 o                         
   9   4   1          4.69          5.93         0.51 o                         
  10   4   1          1.59          1.09         0.39 o                         
  11   4   1         13.53         13.19         0.67 o                         
  -6   5   1          0.35          0.37         0.47 o                         
  -5   5   1          0.68          0.29         0.43 o                         
  -4   5   1          7.81          8.83         0.46 o                         
  -3   5   1          7.66          9.15         0.63 o                         
  -2   5   1        567.05        586.69         5.14 o                         
  -1   5   1         11.00          9.61         0.39 o                         
   0   5   1        148.68        142.48         1.09 o                         
   1   5   1         77.34         65.18         0.69 o                         
   2   5   1         11.02         13.75         0.38 o                         
   3   5   1         62.41         86.24         0.80 o                         
   4   5   1         73.92         83.04         0.89 o                         
   5   5   1         44.98         47.09         0.61 o                         
   6   5   1         21.41         17.66         0.46 o                         
   7   5   1          5.47          5.61         0.34 o                         
   8   5   1         27.95         32.25         1.02 o                         
   9   5   1          9.86          9.37         0.65 o                         
  10   5   1          1.77          2.29         0.42 o                         
  11   5   1          0.44         -0.12         0.49 o                         
  -5   6   1          0.04         -0.53         0.53 o                         
  -4   6   1          5.35          4.39         0.49 o                         
  -3   6   1          0.97          0.57         0.34 o                         
  -2   6   1        153.01        145.90         1.87 o                         
  -1   6   1          1.75          1.71         0.25 o                         
   0   6   1         14.61         15.22         0.39 o                         
   1   6   1         16.14         17.51         0.51 o                         
   2   6   1        987.48        995.45         6.74 o                         
   3   6   1         58.88         59.63         0.82 o                         
   4   6   1          1.15          1.82         0.29 o                         
   5   6   1          3.86          3.11         0.30 o                         
   6   6   1         22.55         18.35         0.49 o                         
   7   6   1          3.24          1.93         0.27 o                         
   8   6   1          0.24         -0.23         0.26 o                         
   9   6   1          7.65          7.67         0.66 o                         
  10   6   1          7.76          7.08         0.53 o                         
  11   6   1          0.35          0.21         0.33 o                         
  -4   7   1          0.01         -0.21         0.21 o                         
  -3   7   1          3.32          2.88         0.51 o                         
  -2   7   1          1.37          1.58         0.37 o                         
  -1   7   1         17.34         14.98         0.55 o                         
   0   7   1          1.94          2.30         0.28 o                         
   1   7   1          7.50          3.45         0.36 o                         
   2   7   1        113.18        118.02         1.31 o                         
   3   7   1         39.69         43.52         0.65 o                         
   4   7   1         97.76         98.25         1.02 o                         
   5   7   1          9.21          9.37         0.41 o                         
   6   7   1          0.01         -0.06         0.28 o                         
   7   7   1        101.44        100.81         1.11 o                         
   8   7   1          4.87          4.75         0.45 o                         
   9   7   1          0.18          0.78         0.35 o                         
  10   7   1          3.51          2.22         0.42 o                         
  11   7   1          6.07          7.52         1.26 o                         
  -3   8   1         10.63         11.49         0.87 o                         
  -2   8   1          4.75          4.99         0.62 o                         
  -1   8   1          5.17          3.72         0.41 o                         
   0   8   1          1.85          1.45         0.31 o                         
   1   8   1          0.29         -0.02         0.33 o                         
   2   8   1          4.64          6.22         0.41 o                         
   3   8   1          0.89          1.76         0.30 o                         
   4   8   1         23.97         21.44         0.69 o                         
   5   8   1         23.42         19.24         0.61 o                         
   6   8   1         14.70         13.03         0.57 o                         
   7   8   1        101.40        101.34         1.24 o                         
   8   8   1         19.20         22.29         0.78 o                         
   9   8   1         16.05         17.17         0.69 o                         
  10   8   1          0.58          0.28         0.23 o                         
  -1   9   1          4.73          4.48         0.75 o                         
   0   9   1          7.79          6.50         0.49 o                         
   1   9   1         12.97         14.23         0.56 o                         
   2   9   1          0.09          0.37         0.34 o                         
   3   9   1          0.31         -0.11         0.28 o                         
   4   9   1          2.26          1.83         0.42 o                         
   5   9   1          6.83          7.88         0.50 o                         
   6   9   1          0.27          0.02         0.38 o                         
   7   9   1          4.35          3.56         0.41 o                         
   8   9   1         10.75          8.22         0.54 o                         
   9   9   1          3.83          4.35         0.50 o                         
  10   9   1          4.51          5.66         0.58 o                         
   0  10   1          1.14          1.51         0.28 o                         
   1  10   1          1.51          0.94         0.46 o                         
   2  10   1          3.46          2.24         0.47 o                         
   3  10   1          2.25          3.66         0.37 o                         
   4  10   1          3.96          2.32         0.45 o                         
   5  10   1          5.34          5.06         0.59 o                         
   6  10   1         41.69         44.61         1.08 o                         
   7  10   1          7.15          6.36         0.48 o                         
   8  10   1          3.53          3.62         0.48 o                         
   9  10   1         12.02         10.89         0.67 o                         
   3  11   1         10.44         11.27         0.62 o                         
   4  11   1         12.26         15.04         0.74 o                         
   5  11   1          2.47          3.18         0.53 o                         
   6  11   1          0.01         -0.30         0.53 o                         
   7  11   1         21.16         25.70         1.47 o                         
  -8 -10   2          8.57         11.09         0.67 o                         
  -7 -10   2         15.60         17.17         0.88 o                         
  -6 -10   2         30.14         33.24         0.94 o                         
  -5 -10   2          4.39          6.32         0.54 o                         
  -4 -10   2         18.78         19.29         0.68 o                         
  -3 -10   2         34.65         33.22         0.96 o                         
  -2 -10   2         39.76         39.75         1.11 o                         
  -1 -10   2          9.36          9.39         0.53 o                         
  -9  -9   2          2.73          0.57         0.61 o                         
  -8  -9   2          0.00         -0.33         0.42 o                         
  -7  -9   2          8.94          9.32         0.63 o                         
  -6  -9   2          1.54          1.57         0.44 o                         
  -5  -9   2         30.55         32.78         0.95 o                         
  -4  -9   2          8.61          8.95         0.57 o                         
  -3  -9   2          9.19         11.06         0.60 o                         
  -2  -9   2          9.06          9.36         0.59 o                         
  -1  -9   2         17.41         15.44         0.63 o                         
   0  -9   2          0.11          0.86         0.28 o                         
   1  -9   2          0.01          0.33         0.58 o                         
  -9  -8   2         22.47         20.14         1.03 o                         
  -8  -8   2         50.67         58.97         1.53 o                         
  -7  -8   2         20.24         19.01         0.93 o                         
  -6  -8   2         15.94         15.65         0.61 o                         
  -5  -8   2         82.29         78.80         1.13 o                         
  -4  -8   2         58.79         57.58         0.82 o                         
  -3  -8   2          3.68          4.50         0.58 o                         
  -2  -8   2         55.52         56.62         0.84 o                         
  -1  -8   2         18.17         17.27         0.54 o                         
   0  -8   2          7.09          6.86         0.38 o                         
   1  -8   2          0.52          0.35         0.33 o                         
   2  -8   2          0.17         -0.06         0.43 o                         
   3  -8   2          1.70          1.85         0.68 o                         
 -10  -7   2          5.27          5.10         0.53 o                         
  -9  -7   2          0.10          0.31         0.39 o                         
  -8  -7   2          0.26          0.67         0.42 o                         
  -7  -7   2          2.02          1.57         0.40 o                         
  -6  -7   2         40.74         38.34         0.81 o                         
  -5  -7   2         37.38         31.00         0.71 o                         
  -4  -7   2        129.20        130.87         1.16 o                         
  -3  -7   2         79.23         72.27         0.99 o                         
  -2  -7   2         86.56         80.16         0.96 o                         
  -1  -7   2         40.52         39.78         0.68 o                         
   0  -7   2         29.31         24.65         0.55 o                         
   1  -7   2         20.81         25.14         0.67 o                         
   2  -7   2          8.21          5.53         0.60 o                         
   3  -7   2          3.72          2.96         0.45 o                         
   4  -7   2          3.69          4.10         0.66 o                         
 -10  -6   2         11.27         11.17         0.60 o                         
  -9  -6   2          0.05          0.01         0.32 o                         
  -8  -6   2          3.73          4.40         0.42 o                         
  -7  -6   2         61.79         63.08         1.01 o                         
  -6  -6   2         61.25         55.01         0.73 o                         
  -5  -6   2         16.06         18.40         0.56 o                         
  -4  -6   2         64.85         67.92         0.80 o                         
  -3  -6   2         43.41         42.65         0.75 o                         
  -2  -6   2         16.70         12.59         0.41 o                         
  -1  -6   2         16.94         11.60         0.38 o                         
   0  -6   2          3.36          2.25         0.26 o                         
   1  -6   2         34.23         32.36         0.66 o                         
   2  -6   2        146.01        138.90         1.45 o                         
   3  -6   2          2.15          3.30         0.44 o                         
   4  -6   2          1.04          0.44         0.39 o                         
   5  -6   2          1.70          1.58         0.33 o                         
 -10  -5   2          0.10         -0.36         0.36 o                         
  -9  -5   2         19.21         21.02         0.61 o                         
  -8  -5   2        108.17        113.86         1.17 o                         
  -7  -5   2         31.30         29.21         0.63 o                         
  -6  -5   2          1.81          1.92         0.32 o                         
  -5  -5   2          4.21          4.93         0.36 o                         
  -4  -5   2         14.47         13.80         0.44 o                         
  -3  -5   2         60.55         71.72         0.71 o                         
  -2  -5   2         96.02        100.19         0.99 o                         
  -1  -5   2        698.54        717.94         4.47 o                         
   0  -5   2        101.46         99.64         0.95 o                         
   1  -5   2         17.81         19.78         0.45 o                         
   2  -5   2        139.69        141.86         1.48 o                         
   3  -5   2        200.92        190.77         1.90 o                         
   4  -5   2         25.01         26.27         0.88 o                         
   5  -5   2          2.81          2.65         0.31 o                         
   6  -5   2          0.39          0.12         0.41 o                         
 -10  -4   2          1.06         -0.07         0.39 o                         
  -9  -4   2          7.00          5.75         0.41 o                         
  -8  -4   2        126.18        117.05         1.24 o                         
  -7  -4   2         30.75         33.82         0.75 o                         
  -6  -4   2        136.84        129.60         1.16 o                         
  -5  -4   2        147.32        151.32         1.26 o                         
  -4  -4   2        257.24        264.56         2.19 o                         
  -3  -4   2         79.93        111.54         0.96 o                         
  -2  -4   2         27.26         15.16         0.44 o                         
  -1  -4   2        102.10        150.85         1.20 o                         
   0  -4   2        367.15        373.16         2.89 o                         
   1  -4   2        102.13         97.59         0.90 o                         
   2  -4   2        116.57        113.22         1.10 o                         
   3  -4   2          1.03          0.93         0.31 o                         
   4  -4   2          0.47          2.19         1.15 o                         
   5  -4   2         57.96         60.38         1.03 o                         
   6  -4   2         18.67         21.20         0.83 o                         
   7  -4   2          1.71          1.62         0.37 o                         
 -10  -3   2         14.50         11.96         0.55 o                         
  -9  -3   2          1.52          0.89         0.38 o                         
  -8  -3   2         14.15         14.69         0.49 o                         
  -7  -3   2         66.57         66.32         0.83 o                         
  -6  -3   2          2.62          2.63         0.28 o                         
  -5  -3   2         72.02         71.37         0.75 o                         
  -4  -3   2         18.24         16.99         0.40 o                         
  -3  -3   2         15.48         16.55         0.39 o                         
  -2  -3   2        482.33        467.56         2.91 o                         
  -1  -3   2        522.13        524.19         3.80 o                         
   0  -3   2         40.57         32.85         0.52 o                         
   1  -3   2         38.48         49.65         0.64 o                         
   2  -3   2        356.69        405.08         2.90 o                         
   3  -3   2         17.41         17.37         0.51 o                         
   4  -3   2         27.45         26.09         0.48 o                         
   5  -3   2         37.89         39.67         0.68 o                         
   6  -3   2          1.37          1.84         0.31 o                         
   7  -3   2          0.41          0.38         0.22 o                         
   8  -3   2         13.97         15.57         0.82 o                         
 -10  -2   2          1.69          1.90         0.37 o                         
  -9  -2   2          8.09          7.45         0.39 o                         
  -8  -2   2         81.04         82.42         1.07 o                         
  -7  -2   2         21.20         21.94         0.73 o                         
  -6  -2   2          2.48          5.40         0.30 o                         
  -5  -2   2         26.89         30.09         0.52 o                         
  -4  -2   2        127.08        128.32         0.98 o                         
  -3  -2   2        322.17        331.87         2.14 o                         
  -2  -2   2         49.93         38.47         0.46 o                         
   0  -2   2         55.40         52.74         0.57 o                         
   1  -2   2         55.68         40.45         0.39 o                         
   2  -2   2        296.70        320.19         2.17 o                         
   3  -2   2        529.79        551.41         3.61 o                         
   4  -2   2          1.33          2.50         0.21 o                         
   5  -2   2         61.98         55.36         0.77 o                         
   6  -2   2        215.92        213.09         1.94 o                         
   7  -2   2          1.11          1.35         0.36 o                         
   8  -2   2          0.50         -0.03         0.38 o                         
  -9  -1   2          0.05          0.11         0.31 o                         
  -8  -1   2         18.86         16.34         0.56 o                         
  -7  -1   2          2.81          3.76         0.45 o                         
  -6  -1   2         72.84         68.69         0.81 o                         
  -5  -1   2        213.78        213.77         1.56 o                         
  -4  -1   2        876.06        902.73         5.47 o                         
  -3  -1   2        147.77        165.26         1.12 o                         
   1  -1   2         35.70         50.22         0.45 o                         
   2  -1   2         48.81         34.39         0.44 o                         
   3  -1   2          5.87          4.03         0.24 o                         
   4  -1   2          7.77         10.57         0.48 o                         
   5  -1   2         15.37         20.64         0.50 o                         
   6  -1   2        315.09        298.67         2.26 o                         
   7  -1   2         79.29         87.34         1.15 o                         
   8  -1   2          0.21          0.62         0.36 o                         
   9  -1   2          0.00         -0.33         0.36 o                         
  -9   0   2          2.99          3.38         0.46 o                         
  -8   0   2          0.02         -0.29         0.29 o                         
  -7   0   2         53.77         51.83         0.80 o                         
  -6   0   2          1.08          0.67         0.24 o                         
  -5   0   2         71.36         75.56         0.69 o                         
  -4   0   2        232.24        233.33         1.48 o                         
  -3   0   2        514.05        518.13         2.94 o                         
  -2   0   2        134.40        134.06         0.88 o                         
  -1   0   2        512.77        474.61         2.62 o                         
   0   0   2         33.65         25.23         0.34 o                         
   1   0   2          3.63          1.23         0.09 o                         
   3   0   2        152.65        145.65         1.08 o                         
   4   0   2         22.38         24.22         0.40 o                         
   5   0   2         53.89         61.26         0.69 o                         
   6   0   2         92.19         91.00         1.00 o                         
   7   0   2         29.83         30.08         0.72 o                         
   8   0   2         13.57         12.37         0.55 o                         
   9   0   2          2.78          4.97         0.46 o                         
  -8   1   2          0.00          0.31         0.40 o                         
  -7   1   2          1.65          1.48         0.34 o                         
  -6   1   2         17.76         15.42         0.42 o                         
  -5   1   2         18.52         14.20         0.41 o                         
  -4   1   2          1.83          3.00         0.31 o                         
  -3   1   2         21.48         20.86         0.38 o                         
  -1   1   2        634.86        648.18         9.17 o                         
   0   1   2         97.09         91.08         0.47 o                         
   3   1   2         15.79         16.71         0.32 o                         
   4   1   2        185.26        200.30         1.45 o                         
   5   1   2       1062.87       1073.58         7.15 o                         
   6   1   2        204.77        219.32         1.67 o                         
   7   1   2          0.67         -0.20         0.21 o                         
   8   1   2          1.39          1.54         0.33 o                         
   9   1   2          6.32          5.38         0.46 o                         
  10   1   2          0.18          0.34         0.40 o                         
  -8   2   2          1.82          1.72         0.38 o                         
  -7   2   2          0.05         -0.25         0.25 o                         
  -6   2   2         26.75         32.33         0.66 o                         
  -5   2   2          4.09          3.31         0.35 o                         
  -4   2   2          0.21          0.39         0.20 o                         
  -3   2   2         45.65         58.69         0.56 o                         
  -2   2   2         24.97         37.40         0.39 o                         
  -1   2   2        161.00        179.60         1.37 o                         
   1   2   2         15.35         11.60         0.24 o                         
   3   2   2          2.63          5.10         0.25 o                         
   4   2   2        107.35        106.66         0.91 o                         
   5   2   2        134.95        134.11         1.23 o                         
   6   2   2        234.25        236.45         1.81 o                         
   7   2   2          0.52          1.19         0.28 o                         
   8   2   2          0.25          0.60         0.38 o                         
   9   2   2          1.18          0.17         0.32 o                         
  10   2   2          4.27          4.84         0.47 o                         
  -7   3   2          0.03          0.05         0.39 o                         
  -6   3   2          8.71         11.25         0.61 o                         
  -5   3   2        110.77        111.82         1.84 o                         
  -4   3   2          0.70          2.48         0.82 o                         
  -3   3   2         42.21         39.38         0.53 o                         
  -2   3   2          2.01          2.48         0.21 o                         
  -1   3   2         38.98         46.51         0.50 o                         
   0   3   2         31.68         38.56         0.43 o                         
   1   3   2         47.99         34.18         0.38 o                         
   3   3   2         77.87         70.54         0.61 o                         
   4   3   2         96.36        102.29         0.95 o                         
   5   3   2         54.68         50.98         0.58 o                         
   6   3   2        371.19        390.88         2.76 o                         
   7   3   2          0.02          0.15         0.25 o                         
   8   3   2          8.26          8.08         0.38 o                         
   9   3   2          1.67          1.46         0.33 o                         
  10   3   2          1.89          1.04         0.24 o                         
  -7   4   2          2.06          2.02         0.63 o                         
  -6   4   2          9.10          9.69         0.56 o                         
  -5   4   2          0.50          0.87         0.37 o                         
  -4   4   2        126.90        150.88         1.34 o                         
  -3   4   2        214.95        216.16         1.77 o                         
  -2   4   2         13.44         13.50         0.40 o                         
  -1   4   2         23.63         26.60         0.42 o                         
   0   4   2         36.20         34.93         0.46 o                         
   1   4   2          0.02         -0.16         0.17 o                         
   2   4   2        691.74        644.80         3.93 o                         
   3   4   2        290.29        269.20         1.77 o                         
   4   4   2        483.69        424.26         2.72 o                         
   5   4   2        121.71        114.64         1.02 o                         
   6   4   2         12.43         17.05         0.40 o                         
   7   4   2         57.64         57.85         0.77 o                         
   8   4   2         13.75         15.70         0.51 o                         
   9   4   2          3.30          3.34         0.35 o                         
  10   4   2          0.01          0.17         0.29 o                         
  11   4   2         14.51         18.63         0.77 o                         
  -6   5   2          2.61          4.66         0.69 o                         
  -5   5   2          5.34          5.21         0.59 o                         
  -4   5   2         10.18         10.35         0.60 o                         
  -3   5   2        213.25        199.47         1.77 o                         
  -2   5   2        160.89        172.64         1.63 o                         
  -1   5   2         51.58         58.96         0.67 o                         
   0   5   2        361.59        347.58         2.35 o                         
   1   5   2        109.56        124.53         1.03 o                         
   2   5   2         20.34         24.67         0.43 o                         
   3   5   2          4.83          9.00         0.30 o                         
   4   5   2         60.10         67.57         0.96 o                         
   5   5   2        146.37        144.98         1.18 o                         
   6   5   2         11.96          6.96         0.32 o                         
   7   5   2          9.25          8.06         0.34 o                         
   8   5   2         85.37         92.05         1.16 o                         
   9   5   2         74.06         76.82         1.17 o                         
  10   5   2         28.93         34.69         1.15 o                         
  11   5   2         27.70         34.80         1.08 o                         
  -5   6   2          0.06          0.68         0.39 o                         
  -4   6   2          5.26          4.07         0.42 o                         
  -3   6   2          0.23         -0.28         0.28 o                         
  -2   6   2         21.34         21.99         0.65 o                         
  -1   6   2          3.21          2.85         0.25 o                         
   0   6   2          0.49         -0.12         0.19 o                         
   1   6   2         40.58         47.32         0.68 o                         
   2   6   2        179.89        199.70         1.50 o                         
   3   6   2         48.37         63.82         0.67 o                         
   4   6   2         24.48         19.15         0.46 o                         
   5   6   2         85.04         80.77         0.84 o                         
   6   6   2         25.16         22.98         0.51 o                         
   7   6   2          0.75          0.30         0.28 o                         
   8   6   2          3.03          2.60         0.33 o                         
   9   6   2          1.37          1.99         0.50 o                         
  10   6   2          2.49          2.57         0.49 o                         
  11   6   2          2.82          4.17         0.58 o                         
  -4   7   2          3.46          4.14         0.47 o                         
  -3   7   2          1.55          1.18         0.48 o                         
  -2   7   2          1.29          0.32         0.33 o                         
  -1   7   2         15.69         16.21         0.57 o                         
   0   7   2         10.67         11.16         0.43 o                         
   1   7   2          9.44         11.81         0.48 o                         
   2   7   2          9.62          9.88         0.45 o                         
   3   7   2        108.29        108.15         1.05 o                         
   4   7   2         33.74         31.09         0.61 o                         
   5   7   2          0.16         -0.28         0.28 o                         
   6   7   2          5.87          9.92         0.43 o                         
   7   7   2         74.72         78.10         0.95 o                         
   8   7   2         28.13         31.08         0.84 o                         
   9   7   2         19.53         18.24         0.75 o                         
  10   7   2          5.22          4.70         0.44 o                         
  11   7   2          3.89          3.91         0.48 o                         
  -3   8   2          0.24         -0.02         0.35 o                         
  -2   8   2          5.25          4.16         0.48 o                         
  -1   8   2         52.80         51.95         0.92 o                         
   0   8   2         51.20         43.76         0.82 o                         
   1   8   2         24.06         19.00         0.54 o                         
   2   8   2         38.15         35.29         0.74 o                         
   3   8   2         74.15         77.45         1.08 o                         
   4   8   2         47.42         49.09         0.86 o                         
   5   8   2         21.37         27.07         0.69 o                         
   6   8   2         25.86         26.39         0.63 o                         
   7   8   2          7.58          5.79         0.43 o                         
   8   8   2          0.13          1.07         0.34 o                         
   9   8   2          0.08         -0.43         0.43 o                         
  10   8   2          0.00         -0.12         0.37 o                         
  -1   9   2          0.13          0.44         0.41 o                         
   0   9   2          0.73          0.78         0.33 o                         
   1   9   2          1.13          1.43         0.29 o                         
   2   9   2          6.44          7.44         0.39 o                         
   3   9   2          3.88          2.60         0.37 o                         
   4   9   2         15.94         13.45         0.54 o                         
   5   9   2         83.65         81.59         1.16 o                         
   6   9   2         46.89         48.10         0.95 o                         
   7   9   2         55.45         56.48         1.20 o                         
   8   9   2          6.20          8.90         0.49 o                         
   9   9   2          1.00          1.14         0.33 o                         
  10   9   2          0.00         -0.40         0.45 o                         
   0  10   2          4.02          4.39         0.55 o                         
   1  10   2          2.76          2.51         0.41 o                         
   2  10   2         47.97         50.04         1.09 o                         
   3  10   2         22.40         25.11         0.66 o                         
   4  10   2          0.37         -0.42         0.42 o                         
   5  10   2         17.76         16.06         0.64 o                         
   6  10   2         23.59         23.98         0.76 o                         
   7  10   2         40.77         39.03         0.80 o                         
   8  10   2         36.26         39.32         1.05 o                         
   9  10   2         23.30         24.97         0.89 o                         
   3  11   2          0.26          0.03         0.35 o                         
   4  11   2          2.76          2.26         0.45 o                         
   5  11   2          7.46          9.27         0.65 o                         
   6  11   2          0.21          1.00         0.56 o                         
   7  11   2         13.43         15.00         0.66 o                         
   8  11   2          9.93         12.76         0.78 o                         
  -7 -10   3          2.40          4.65         0.66 o                         
  -6 -10   3          4.37          4.13         0.61 o                         
  -5 -10   3          0.20          0.66         0.42 o                         
  -4 -10   3         10.93         11.20         0.62 o                         
  -3 -10   3          0.63          1.44         0.45 o                         
  -2 -10   3          5.99          8.36         0.52 o                         
  -1 -10   3          2.04          1.69         0.27 o                         
  -8  -9   3          7.90          7.91         0.55 o                         
  -7  -9   3          0.19         -0.05         0.37 o                         
  -6  -9   3          0.64          0.86         0.54 o                         
  -5  -9   3          2.65          1.70         0.45 o                         
  -4  -9   3         52.92         52.40         0.92 o                         
  -3  -9   3         26.71         30.34         0.89 o                         
  -2  -9   3          5.95          8.25         0.58 o                         
  -1  -9   3          0.02          0.55         0.22 o                         
   0  -9   3          2.70          1.62         0.26 o                         
   1  -9   3          0.09         -0.15         0.38 o                         
  -9  -8   3          1.47          2.30         0.50 o                         
  -8  -8   3         16.45         18.79         0.78 o                         
  -7  -8   3         11.20         10.41         0.55 o                         
  -6  -8   3         25.74         26.03         0.76 o                         
  -5  -8   3         75.79         73.19         1.27 o                         
  -4  -8   3        166.09        158.29         1.52 o                         
  -3  -8   3          6.58          6.66         0.47 o                         
  -2  -8   3         29.91         30.07         0.87 o                         
  -1  -8   3          2.43          1.18         0.48 o                         
   0  -8   3          6.51          6.72         0.39 o                         
   1  -8   3          0.55          0.16         0.31 o                         
   2  -8   3          0.03         -0.39         0.42 o                         
  -9  -7   3         39.48         43.71         1.09 o                         
  -8  -7   3          3.01          4.58         0.47 o                         
  -7  -7   3          3.34          5.24         0.45 o                         
  -6  -7   3          0.03         -0.33         0.33 o                         
  -5  -7   3          1.20          0.93         0.33 o                         
  -4  -7   3          6.63          7.80         0.40 o                         
  -3  -7   3          0.73          0.17         0.34 o                         
  -2  -7   3         23.58         21.37         0.54 o                         
  -1  -7   3         62.86         58.02         0.80 o                         
   0  -7   3          6.96          4.89         0.41 o                         
   1  -7   3          9.72         10.31         0.50 o                         
   2  -7   3          5.21          2.41         0.47 o                         
   3  -7   3          0.02         -0.42         0.42 o                         
   4  -7   3          2.15          2.08         0.59 o                         
 -10  -6   3          1.78          0.64         0.42 o                         
  -9  -6   3          9.30          7.53         0.46 o                         
  -8  -6   3        136.93        145.07         2.40 o                         
  -7  -6   3          1.71          2.04         0.45 o                         
  -6  -6   3          1.96          2.11         0.25 o                         
  -5  -6   3          5.08          7.28         0.40 o                         
  -4  -6   3          2.23          1.53         0.24 o                         
  -3  -6   3          9.06          7.05         0.43 o                         
  -2  -6   3         15.02         15.42         0.43 o                         
  -1  -6   3          1.61          3.07         0.28 o                         
   0  -6   3          0.00         -0.15         0.24 o                         
   1  -6   3         76.80         73.32         1.07 o                         
   2  -6   3         99.30         95.05         1.30 o                         
   3  -6   3         48.42         50.54         1.04 o                         
   4  -6   3         23.56         28.28         0.91 o                         
   5  -6   3          0.86          1.29         0.38 o                         
 -10  -5   3          1.38          0.43         0.32 o                         
  -9  -5   3          7.79          6.45         0.46 o                         
  -8  -5   3         84.36         81.30         1.06 o                         
  -7  -5   3          0.16         -0.23         0.33 o                         
  -6  -5   3         10.74         12.44         0.70 o                         
  -5  -5   3          0.88          0.74         0.31 o                         
  -4  -5   3        245.52        242.17         1.76 o                         
  -3  -5   3         33.78         33.47         0.49 o                         
  -2  -5   3        114.83        112.83         1.14 o                         
  -1  -5   3          0.01          0.10         0.21 o                         
   0  -5   3          0.03          0.06         0.23 o                         
   1  -5   3          0.00         -0.18         0.23 o                         
   2  -5   3          0.15          0.30         0.28 o                         
   3  -5   3         53.37         54.99         0.91 o                         
   4  -5   3         29.42         28.00         0.88 o                         
   5  -5   3          2.30          3.62         0.47 o                         
   6  -5   3          5.80          6.25         0.61 o                         
 -10  -4   3          1.13          0.89         0.40 o                         
  -9  -4   3          0.06         -0.32         0.32 o                         
  -8  -4   3          3.94          4.12         0.39 o                         
  -7  -4   3         41.40         52.24         0.74 o                         
  -6  -4   3          4.50          3.07         0.33 o                         
  -5  -4   3          4.86          4.78         0.33 o                         
  -4  -4   3        133.80        141.41         1.31 o                         
  -3  -4   3          1.10          4.13         0.23 o                         
  -2  -4   3        135.57        136.03         1.15 o                         
  -1  -4   3          5.01          3.05         0.22 o                         
   0  -4   3         22.29         20.81         0.44 o                         
   1  -4   3        164.81        183.27         1.42 o                         
   2  -4   3          7.05          3.47         0.26 o                         
   3  -4   3          3.33          2.19         0.35 o                         
   4  -4   3          9.83         12.14         0.68 o                         
   5  -4   3          3.87          3.89         0.39 o                         
   6  -4   3          0.01          0.36         0.27 o                         
   7  -4   3          0.07          0.12         0.19 o                         
 -10  -3   3          2.57          3.56         0.45 o                         
  -9  -3   3          0.14          0.66         0.37 o                         
  -8  -3   3          0.91          0.18         0.30 o                         
  -7  -3   3        100.95        106.41         1.08 o                         
  -6  -3   3          2.33          3.74         0.59 o                         
  -5  -3   3          0.10          0.84         0.25 o                         
  -4  -3   3         41.95         34.50         0.52 o                         
  -3  -3   3        983.28        989.74         6.62 o                         
  -2  -3   3         14.51         14.28         0.30 o                         
  -1  -3   3          2.14          1.00         0.22 o                         
   0  -3   3         71.05         66.31         0.67 o                         
   1  -3   3        493.65        540.03         3.73 o                         
   2  -3   3          0.97          0.36         0.18 o                         
   3  -3   3         13.30         12.58         0.36 o                         
   4  -3   3          1.24          1.77         0.23 o                         
   5  -3   3         17.62         22.81         0.46 o                         
   6  -3   3          5.45          5.65         0.40 o                         
   7  -3   3          3.37          3.17         0.40 o                         
   8  -3   3          2.80          1.73         0.25 o                         
  -9  -2   3          0.90          0.53         0.27 o                         
  -8  -2   3          3.84          2.61         0.31 o                         
  -7  -2   3         63.14         59.21         0.76 o                         
  -6  -2   3         79.88         76.49         0.80 o                         
  -5  -2   3         28.31         25.61         0.52 o                         
  -4  -2   3         11.94         12.66         0.35 o                         
  -3  -2   3         11.33         11.32         0.31 o                         
  -2  -2   3         70.39         68.28         0.59 o                         
  -1  -2   3          0.18          1.73         0.23 o                         
   0  -2   3        380.33        415.60         2.73 o                         
   1  -2   3         55.34         52.24         0.48 o                         
   2  -2   3        937.60        991.13         6.98 o                         
   3  -2   3         44.00         41.09         0.50 o                         
   4  -2   3          9.49          9.12         0.33 o                         
   5  -2   3         50.56         55.02         0.77 o                         
   6  -2   3         33.34         34.97         0.70 o                         
   7  -2   3          1.08          1.10         0.26 o                         
   8  -2   3          0.04         -0.14         0.18 o                         
  -9  -1   3          0.16         -0.31         0.31 o                         
  -8  -1   3         35.08         30.66         0.67 o                         
  -7  -1   3          0.56          0.74         0.28 o                         
  -6  -1   3         45.33         42.49         0.69 o                         
  -5  -1   3        108.69        109.91         0.95 o                         
  -4  -1   3         85.83         72.60         0.64 o                         
  -3  -1   3        350.40        347.87         1.98 o                         
   1  -1   3         36.50         40.61         0.40 o                         
   2  -1   3          0.79          1.12         0.16 o                         
   3  -1   3        107.04        115.17         0.95 o                         
   4  -1   3          0.43         -0.20         0.21 o                         
   5  -1   3          8.30          7.95         0.38 o                         
   6  -1   3        123.78        127.46         1.64 o                         
   7  -1   3         22.31         24.21         0.68 o                         
   8  -1   3         12.39         13.23         0.70 o                         
   9  -1   3          4.69          4.19         0.52 o                         
  -9   0   3          0.60          0.32         0.37 o                         
  -8   0   3          0.05          0.19         0.37 o                         
  -7   0   3         86.58         73.18         0.96 o                         
  -6   0   3         29.37         25.83         0.58 o                         
  -5   0   3          7.84          4.78         0.26 o                         
  -4   0   3        195.50        213.81         1.31 o                         
  -3   0   3        362.27        380.43         2.16 o                         
  -2   0   3        289.90        287.63         1.71 o                         
  -1   0   3        256.16        254.51         1.26 o                         
   0   0   3        257.98        252.52         1.59 o                         
   1   0   3        396.41        427.68         6.10 o                         
   2   0   3        579.19        600.48         4.55 o                         
   3   0   3         24.54         27.73         0.43 o                         
   4   0   3         79.48         92.11         0.93 o                         
   5   0   3         43.62         41.70         0.57 o                         
   6   0   3         81.83         94.50         1.02 o                         
   7   0   3          2.98          2.39         0.34 o                         
   8   0   3          5.15          3.78         0.42 o                         
   9   0   3          8.70          8.65         0.53 o                         
  -8   1   3          4.02          4.85         0.41 o                         
  -7   1   3         32.87         29.29         0.68 o                         
  -6   1   3         38.72         34.17         0.66 o                         
  -5   1   3         23.84         21.38         0.61 o                         
  -4   1   3          0.02         -0.21         0.21 o                         
  -3   1   3        369.56        431.54         3.25 o                         
  -2   1   3        105.18         98.55         0.68 o                         
  -1   1   3        158.40        162.38         0.94 o                         
   2   1   3        108.02         73.04         0.56 o                         
   3   1   3         73.20         94.63         0.83 o                         
   4   1   3        170.56        161.46         1.23 o                         
   5   1   3        349.57        331.59         2.19 o                         
   6   1   3          1.21          2.90         0.24 o                         
   7   1   3          0.04         -0.21         0.28 o                         
   8   1   3         15.62         15.64         0.51 o                         
   9   1   3         61.96         62.89         1.18 o                         
  10   1   3          1.61          1.50         0.49 o                         
  -8   2   3         14.40         17.10         0.72 o                         
  -7   2   3          8.35         11.81         0.52 o                         
  -6   2   3         10.02          5.57         0.42 o                         
  -5   2   3          0.07          0.14         0.26 o                         
  -4   2   3          2.44          2.31         0.25 o                         
  -3   2   3         16.12         10.86         0.40 o                         
  -2   2   3        156.16        159.64         1.17 o                         
  -1   2   3         56.28         71.63         0.49 o                         
   0   2   3         79.56         94.17         0.56 o                         
   2   2   3         61.03         84.38         0.59 o                         
   3   2   3        184.29        160.03         1.12 o                         
   4   2   3        153.24        151.32         1.18 o                         
   5   2   3          3.73          4.19         0.24 o                         
   6   2   3        200.58        182.31         1.40 o                         
   7   2   3          2.33          2.41         0.28 o                         
   8   2   3          4.38          3.39         0.30 o                         
   9   2   3         37.90         37.68         0.72 o                         
  10   2   3          3.01          2.54         0.45 o                         
  -7   3   3          3.77          2.97         0.58 o                         
  -6   3   3          0.98          1.32         0.47 o                         
  -5   3   3         75.87         67.88         1.29 o                         
  -4   3   3         27.58         28.19         0.60 o                         
  -3   3   3          9.62         10.65         0.32 o                         
  -2   3   3         51.77         52.91         0.68 o                         
  -1   3   3        406.17        372.13         2.25 o                         
   0   3   3         14.35         13.38         0.25 o                         
   1   3   3        551.72        470.21         2.67 o                         
   2   3   3         85.66        117.48         0.80 o                         
   3   3   3        462.64        490.84         3.01 o                         
   4   3   3        975.46       1095.57         8.91 o                         
   5   3   3        154.33        163.19         1.30 o                         
   6   3   3         36.88         36.21         0.59 o                         
   7   3   3         40.36         40.05         0.80 o                         
   8   3   3          3.27          3.61         0.32 o                         
   9   3   3          1.70          1.67         0.33 o                         
  10   3   3          0.01          0.19         0.23 o                         
  11   3   3          1.21          1.19         0.35 o                         
  -6   4   3          6.59          4.51         0.52 o                         
  -5   4   3          4.34          3.56         0.44 o                         
  -3   4   3         28.24         31.99         0.59 o                         
  -2   4   3          4.86          6.11         0.25 o                         
  -1   4   3        308.96        317.25         2.22 o                         
   0   4   3          2.03          0.60         0.19 o                         
   1   4   3          6.53          7.91         0.37 o                         
   2   4   3          2.40          1.09         0.18 o                         
   3   4   3         24.07         20.04         0.53 o                         
   4   4   3        499.72        493.57         3.13 o                         
   5   4   3        559.12        580.95         3.65 o                         
   6   4   3         90.23         88.59         1.01 o                         
   7   4   3         11.24         13.01         0.44 o                         
   8   4   3          0.63          1.22         0.29 o                         
   9   4   3         13.44         13.94         0.50 o                         
  10   4   3          8.27          6.44         0.54 o                         
  11   4   3          8.26          9.21         0.53 o                         
  -6   5   3          4.47          5.02         0.71 o                         
  -5   5   3          7.19          7.88         0.60 o                         
  -4   5   3          4.05          6.25         0.49 o                         
  -3   5   3        246.22        245.19         2.11 o                         
  -2   5   3         18.39         17.92         0.63 o                         
  -1   5   3          3.75          5.05         0.30 o                         
   0   5   3          0.43          0.88         0.22 o                         
   1   5   3         62.95         77.15         0.71 o                         
   2   5   3        181.38        194.79         1.30 o                         
   3   5   3         27.84         23.35         0.45 o                         
   4   5   3         72.85         92.39         0.78 o                         
   5   5   3        369.13        338.44         2.30 o                         
   6   5   3          1.64          0.63         0.23 o                         
   7   5   3          3.11          2.14         0.35 o                         
   8   5   3         49.25         49.24         0.95 o                         
   9   5   3          0.02         -0.37         0.38 o                         
  10   5   3          7.60          6.00         0.61 o                         
  11   5   3          0.10          0.13         0.47 o                         
  -5   6   3          1.40          1.11         0.41 o                         
  -4   6   3          7.99          7.48         0.47 o                         
  -3   6   3         13.91         10.20         0.56 o                         
  -2   6   3         30.84         33.57         0.75 o                         
  -1   6   3          5.32          6.27         0.34 o                         
   0   6   3          4.76          7.87         0.30 o                         
   1   6   3        462.02        469.42         2.94 o                         
   2   6   3        376.34        369.20         2.37 o                         
   3   6   3        339.58        344.49         2.22 o                         
   4   6   3         16.15         13.78         0.40 o                         
   5   6   3         10.08         10.67         0.36 o                         
   6   6   3          8.97         11.05         0.38 o                         
   7   6   3          1.96          1.16         0.30 o                         
   8   6   3         33.17         36.83         0.74 o                         
   9   6   3          2.26          1.79         0.41 o                         
  10   6   3         17.20         14.16         0.76 o                         
  11   6   3          0.37          0.68         0.47 o                         
  -4   7   3          0.11          0.88         0.42 o                         
  -3   7   3          0.93          0.86         0.34 o                         
  -2   7   3         13.16         12.83         0.58 o                         
  -1   7   3          0.34          0.55         0.34 o                         
   0   7   3        197.45        199.10         1.65 o                         
   1   7   3          0.05         -0.28         0.28 o                         
   2   7   3          7.38          8.57         0.35 o                         
   3   7   3         41.17         42.61         0.64 o                         
   4   7   3         26.51         27.99         0.63 o                         
   5   7   3          2.35          2.75         0.32 o                         
   6   7   3         17.88         20.01         0.55 o                         
   7   7   3         12.45         16.73         0.56 o                         
   8   7   3          1.09          1.80         0.38 o                         
   9   7   3          3.45          4.16         0.52 o                         
  10   7   3         29.00         35.42         0.99 o                         
  11   7   3          8.60          8.80         0.71 o                         
  -3   8   3          1.71          1.29         0.42 o                         
  -2   8   3          9.24          8.77         0.62 o                         
  -1   8   3          7.78          7.46         0.57 o                         
   0   8   3         19.53         18.71         0.61 o                         
   1   8   3         12.22         12.54         0.42 o                         
   2   8   3         17.20         15.99         0.52 o                         
   3   8   3         24.46         26.54         0.62 o                         
   4   8   3         54.43         55.12         0.78 o                         
   5   8   3         18.40         17.26         0.53 o                         
   6   8   3         13.93         15.14         0.52 o                         
   7   8   3          1.57          1.59         0.37 o                         
   8   8   3          1.53          0.36         0.35 o                         
   9   8   3          7.43          5.87         0.54 o                         
  10   8   3          0.23          0.55         0.34 o                         
  -1   9   3          0.25          0.64         0.25 o                         
   0   9   3          0.71          0.23         0.27 o                         
   1   9   3          4.25          3.31         0.31 o                         
   2   9   3          0.69          0.39         0.32 o                         
   3   9   3          6.71          7.23         0.40 o                         
   4   9   3        150.81        164.64         1.58 o                         
   5   9   3         90.54         88.86         1.11 o                         
   6   9   3        100.29        104.34         1.28 o                         
   7   9   3         35.04         34.14         0.77 o                         
   8   9   3         17.42         20.71         0.67 o                         
   9   9   3         79.76         87.32         1.23 o                         
  10   9   3         17.61         22.93         0.85 o                         
   0  10   3          0.23          0.78         0.30 o                         
   1  10   3          1.12          0.86         0.44 o                         
   2  10   3          0.07          0.29         0.31 o                         
   3  10   3          2.04          2.79         0.38 o                         
   4  10   3          4.28          5.44         0.49 o                         
   5  10   3          1.05          0.87         0.41 o                         
   6  10   3          2.91          2.49         0.46 o                         
   7  10   3          3.38          2.16         0.39 o                         
   8  10   3          3.91          4.90         0.45 o                         
   9  10   3         30.97         37.04         0.99 o                         
   3  11   3          2.02          3.74         0.36 o                         
   4  11   3          0.93          0.32         0.53 o                         
   5  11   3          0.83          0.44         0.53 o                         
   6  11   3          0.01         -0.09         0.50 o                         
   7  11   3          0.01          0.18         0.49 o                         
   8  11   3          0.13          1.06         0.35 o                         
  -6 -10   4         15.24         14.79         0.86 o                         
  -5 -10   4         33.56         35.75         0.97 o                         
  -4 -10   4          3.02          3.59         0.52 o                         
  -3 -10   4          0.00          0.11         0.46 o                         
  -2 -10   4          0.36          1.51         0.43 o                         
  -8  -9   4          4.09          6.12         0.53 o                         
  -7  -9   4          0.82          0.50         0.42 o                         
  -6  -9   4          3.94          4.53         0.55 o                         
  -5  -9   4          9.50          8.03         0.60 o                         
  -4  -9   4         29.45         30.62         0.97 o                         
  -3  -9   4          4.62          5.96         0.51 o                         
  -2  -9   4          0.14         -0.26         0.43 o                         
  -1  -9   4          0.04          0.53         0.26 o                         
   0  -9   4          0.08         -0.38         0.40 o                         
  -8  -8   4          1.67          0.39         0.45 o                         
  -7  -8   4          0.00         -0.28         0.40 o                         
  -6  -8   4          1.86          3.31         0.48 o                         
  -5  -8   4          3.96          4.29         0.48 o                         
  -4  -8   4          8.32          6.88         0.41 o                         
  -3  -8   4          2.72          3.72         0.47 o                         
  -2  -8   4         31.22         30.45         0.92 o                         
  -1  -8   4         39.37         37.22         0.90 o                         
   0  -8   4         40.29         37.72         0.86 o                         
   1  -8   4          8.03          8.37         0.54 o                         
   2  -8   4          0.17          0.24         0.53 o                         
  -9  -7   4          5.39          4.07         0.49 o                         
  -8  -7   4          0.04         -0.40         0.40 o                         
  -7  -7   4          6.73          6.34         0.48 o                         
  -6  -7   4          4.14          5.05         0.41 o                         
  -5  -7   4         36.56         36.00         0.73 o                         
  -4  -7   4          0.04         -0.29         0.29 o                         
  -3  -7   4         89.06         84.68         1.17 o                         
  -2  -7   4         23.29         30.24         1.14 o                         
  -1  -7   4         59.01         62.17         1.05 o                         
   0  -7   4          2.03          0.91         0.38 o                         
   1  -7   4         27.01         24.55         0.63 o                         
   2  -7   4          1.59          1.40         0.48 o                         
   3  -7   4          0.32          0.34         0.44 o                         
   4  -7   4          2.93          3.36         0.53 o                         
  -9  -6   4         20.61         20.11         0.98 o                         
  -8  -6   4         11.73         13.40         0.66 o                         
  -7  -6   4         77.32         77.15         1.15 o                         
  -6  -6   4        166.50        170.82         1.58 o                         
  -5  -6   4         66.72         59.12         0.85 o                         
  -4  -6   4         28.98         24.83         0.50 o                         
  -3  -6   4        433.59        418.04         2.86 o                         
  -2  -6   4        436.09        440.95         3.16 o                         
  -1  -6   4         14.53         15.66         0.45 o                         
   0  -6   4        380.98        373.44         2.58 o                         
   1  -6   4        263.03        238.69         2.02 o                         
   2  -6   4        151.10        150.09         1.96 o                         
   3  -6   4         15.41         16.78         0.83 o                         
   4  -6   4          0.42          0.27         0.41 o                         
   5  -6   4          0.56          1.42         0.42 o                         
  -9  -5   4          8.11          5.60         0.45 o                         
  -8  -5   4         13.41         11.90         0.50 o                         
  -7  -5   4          0.10          0.08         0.33 o                         
  -6  -5   4          6.17          4.67         0.42 o                         
  -5  -5   4          1.14         -0.31         0.31 o                         
  -4  -5   4         86.77         93.86         0.90 o                         
  -3  -5   4        104.42        105.77         1.12 o                         
  -2  -5   4        429.39        400.61         2.84 o                         
  -1  -5   4        106.74        113.50         1.00 o                         
   0  -5   4          8.85          9.27         0.36 o                         
   1  -5   4        118.75        115.11         1.10 o                         
   2  -5   4         18.01         18.09         0.55 o                         
   3  -5   4         56.70         48.98         1.09 o                         
   4  -5   4          1.95          1.01         0.37 o                         
   5  -5   4         26.09         26.18         0.75 o                         
   6  -5   4          0.96          0.24         0.43 o                         
  -9  -4   4          7.30          7.81         0.42 o                         
  -8  -4   4          0.14         -0.34         0.34 o                         
  -7  -4   4         12.87         14.11         0.49 o                         
  -6  -4   4        107.47        114.75         2.26 o                         
  -5  -4   4          8.24          6.48         0.39 o                         
  -4  -4   4         13.34         11.65         0.48 o                         
  -3  -4   4        255.14        259.55         1.75 o                         
  -2  -4   4         27.06         34.76         0.57 o                         
  -1  -4   4          7.11          7.76         0.37 o                         
   0  -4   4         38.79         34.26         0.54 o                         
   1  -4   4          8.89         11.98         0.37 o                         
   2  -4   4          0.00          0.35         0.26 o                         
   3  -4   4         60.72         65.11         0.85 o                         
   4  -4   4        151.62        150.79         1.43 o                         
   5  -4   4          1.22          2.21         0.32 o                         
   6  -4   4          0.21          0.72         0.17 o                         
   7  -4   4          5.10          5.50         0.59 o                         
  -9  -3   4          0.15          0.28         0.28 o                         
  -8  -3   4          0.10         -0.29         0.29 o                         
  -7  -3   4         16.04         16.36         0.54 o                         
  -6  -3   4        185.10        205.59         2.48 o                         
  -5  -3   4        190.31        189.19         1.43 o                         
  -4  -3   4         17.45         12.84         0.44 o                         
  -3  -3   4         77.23         91.71         0.80 o                         
  -2  -3   4        627.28        641.63         3.98 o                         
  -1  -3   4          2.79          3.93         0.33 o                         
   0  -3   4          0.46         -0.21         0.22 o                         
   1  -3   4        102.20        112.84         0.88 o                         
   2  -3   4         11.15          9.17         0.34 o                         
   3  -3   4         43.41         38.09         0.53 o                         
   4  -3   4        146.59        136.47         1.11 o                         
   5  -3   4        175.24        179.05         1.34 o                         
   6  -3   4         11.10          9.52         0.43 o                         
   7  -3   4          3.85          3.41         0.45 o                         
   8  -3   4          1.82          1.16         1.08 o                         
  -9  -2   4          0.02          0.32         0.29 o                         
  -8  -2   4          8.90          6.85         0.37 o                         
  -7  -2   4         28.59         19.85         0.50 o                         
  -6  -2   4        400.70        376.52         2.53 o                         
  -5  -2   4        251.20        249.00         1.68 o                         
  -4  -2   4        793.95        769.18         4.38 o                         
  -3  -2   4       1176.99       1165.17         6.69 o                         
  -1  -2   4         59.86         79.64         0.67 o                         
   0  -2   4         92.67         83.81         0.71 o                         
   1  -2   4         45.78         49.36         0.53 o                         
   2  -2   4         27.02         28.73         0.45 o                         
   3  -2   4        176.55        209.68         1.43 o                         
   4  -2   4          6.10          7.59         0.27 o                         
   5  -2   4         30.03         24.37         0.47 o                         
   6  -2   4         17.86         21.69         0.74 o                         
   7  -2   4          0.24          0.36         0.22 o                         
   8  -2   4          0.43          0.93         0.25 o                         
  -9  -1   4          0.49          0.22         0.38 o                         
  -8  -1   4          7.01          6.85         0.55 o                         
  -7  -1   4          1.71          1.23         0.23 o                         
  -6  -1   4          0.01          0.38         0.22 o                         
  -5  -1   4         18.55         22.40         0.40 o                         
  -4  -1   4        239.76        228.15         1.49 o                         
  -3  -1   4        357.87        358.86         2.15 o                         
  -2  -1   4        118.78        119.25         0.85 o                         
  -1  -1   4          5.54          8.05         0.25 o                         
   0  -1   4          2.00          1.06         0.11 o                         
   1  -1   4          4.28          4.54         0.19 o                         
   2  -1   4        111.34        119.09         0.94 o                         
   3  -1   4         59.12         55.50         0.59 o                         
   4  -1   4        398.24        450.06         3.08 o                         
   5  -1   4          1.48          0.52         0.25 o                         
   6  -1   4          6.69          8.50         0.41 o                         
   7  -1   4          0.91          1.05         0.33 o                         
   8  -1   4          0.19         -0.08         0.34 o                         
   9  -1   4          1.93          1.60         0.33 o                         
  -8   0   4          0.98          0.98         0.31 o                         
  -7   0   4          8.19          7.65         0.43 o                         
  -6   0   4        136.36        125.45         1.02 o                         
  -5   0   4         52.29         45.33         0.57 o                         
  -4   0   4         37.22         42.31         0.54 o                         
  -3   0   4        253.00        253.62         1.53 o                         
  -2   0   4        326.66        368.14         1.89 o                         
  -1   0   4         62.36         74.47         0.49 o                         
   0   0   4        136.09        129.43         1.09 o                         
   1   0   4        257.04        272.24         2.31 o                         
   2   0   4        166.80        182.62         1.12 o                         
   3   0   4        661.23        632.80         3.86 o                         
   4   0   4         25.70         26.68         0.47 o                         
   5   0   4        441.63        456.09         3.27 o                         
   6   0   4         21.51         22.82         0.68 o                         
   7   0   4          1.10          1.02         0.36 o                         
   8   0   4         58.86         58.15         1.07 o                         
   9   0   4          3.41          3.53         0.49 o                         
  -8   1   4          0.94          0.97         0.32 o                         
  -7   1   4          0.09          0.05         0.30 o                         
  -6   1   4         40.87         36.83         0.94 o                         
  -5   1   4         26.00         31.08         0.58 o                         
  -4   1   4         22.23         21.09         0.46 o                         
  -3   1   4         24.45         21.52         0.36 o                         
  -2   1   4        496.58        540.67         2.69 o                         
  -1   1   4          0.45          0.56         0.11 o                         
   1   1   4        661.12        700.83         3.93 o                         
   3   1   4        100.21         89.51         0.73 o                         
   4   1   4        297.48        247.30         1.87 o                         
   5   1   4         86.35         92.83         0.96 o                         
   6   1   4         79.60         74.40         0.81 o                         
   7   1   4         18.15         18.61         0.60 o                         
   8   1   4         51.95         52.53         0.92 o                         
   9   1   4         63.91         65.66         1.02 o                         
  10   1   4          2.23          1.20         0.48 o                         
  -8   2   4          0.05          0.57         0.29 o                         
  -7   2   4          0.17          0.20         0.25 o                         
  -6   2   4          0.19         -0.13         0.27 o                         
  -5   2   4         59.43         54.05         0.77 o                         
  -4   2   4          0.67          0.87         0.28 o                         
  -3   2   4          0.89          1.98         0.20 o                         
  -2   2   4         74.26         73.52         0.57 o                         
  -1   2   4        574.50        598.68         2.86 o                         
   0   2   4        149.73        166.63         0.87 o                         
   2   2   4        349.15        379.85         1.95 o                         
   3   2   4          4.94          4.05         0.16 o                         
   4   2   4          4.23          2.22         0.15 o                         
   5   2   4         25.91         23.95         0.43 o                         
   6   2   4          2.05          2.40         0.22 o                         
   7   2   4         17.18         18.43         0.46 o                         
   8   2   4         18.81         19.06         0.49 o                         
   9   2   4         22.20         23.91         0.81 o                         
  10   2   4          0.03          0.39         0.29 o                         
  -7   3   4          7.44          9.45         0.62 o                         
  -6   3   4          2.86          1.91         0.32 o                         
  -5   3   4         35.93         34.66         0.99 o                         
  -4   3   4          3.57          4.67         0.32 o                         
  -3   3   4         75.39         76.11         0.80 o                         
  -2   3   4         13.80         14.55         0.34 o                         
  -1   3   4          5.37          8.29         0.22 o                         
   0   3   4         98.75        105.77         0.68 o                         
   1   3   4       1011.76        988.90         8.04 o                         
   2   3   4        991.94        971.62         7.91 o                         
   4   3   4        112.79         97.21         0.95 o                         
   5   3   4        145.05        141.74         1.28 o                         
   6   3   4         28.54         27.32         0.47 o                         
   7   3   4          2.94          0.97         0.27 o                         
   8   3   4          0.25          0.08         0.27 o                         
   9   3   4          7.63          8.68         0.39 o                         
  10   3   4          2.93          3.47         0.47 o                         
  11   3   4          4.74          3.90         0.74 o                         
  -6   4   4          0.15          0.09         0.36 o                         
  -5   4   4          1.94          1.14         0.40 o                         
  -4   4   4         22.12         23.35         0.63 o                         
  -3   4   4          3.86          4.06         0.39 o                         
  -2   4   4         32.65         27.80         0.49 o                         
  -1   4   4        122.42        133.38         0.96 o                         
   0   4   4         57.32         57.21         0.50 o                         
   1   4   4         11.24         14.28         0.30 o                         
   2   4   4         71.96         60.88         0.53 o                         
   3   4   4        335.55        333.41         2.00 o                         
   5   4   4          1.06          0.83         0.19 o                         
   6   4   4         15.17         15.03         0.44 o                         
   7   4   4         10.13         10.96         0.50 o                         
   8   4   4         77.91         80.95         0.92 o                         
   9   4   4          6.55          7.46         0.38 o                         
  10   4   4          6.35          8.51         0.50 o                         
  11   4   4          0.83          1.10         0.33 o                         
  -5   5   4          0.52          0.30         0.30 o                         
  -4   5   4          1.71          0.53         0.34 o                         
  -3   5   4          7.88         11.92         0.82 o                         
  -2   5   4          4.81          4.31         0.63 o                         
  -1   5   4         12.17         13.46         0.39 o                         
   0   5   4          5.67          7.68         0.27 o                         
   1   5   4         12.41         11.20         0.34 o                         
   2   5   4         17.59         16.11         0.37 o                         
   3   5   4          8.31          6.62         0.36 o                         
   4   5   4        408.61        389.17         2.45 o                         
   5   5   4          1.90          2.45         0.21 o                         
   6   5   4         21.68         27.74         0.50 o                         
   7   5   4         11.00          9.25         0.44 o                         
   8   5   4         23.62         28.83         0.73 o                         
   9   5   4         14.47         12.62         0.48 o                         
  10   5   4          7.17          7.80         0.50 o                         
  11   5   4          2.41          1.96         0.30 o                         
  -5   6   4          0.08          0.76         0.39 o                         
  -4   6   4         17.99         18.95         0.60 o                         
  -3   6   4          1.26          1.19         0.35 o                         
  -2   6   4         50.76         52.19         0.86 o                         
  -1   6   4        181.83        185.74         1.59 o                         
   0   6   4         36.86         34.74         0.56 o                         
   1   6   4          2.73          2.62         0.26 o                         
   2   6   4        140.23        141.92         1.12 o                         
   3   6   4         78.82         78.81         0.80 o                         
   4   6   4         31.40         33.75         0.52 o                         
   5   6   4         42.16         39.79         0.53 o                         
   6   6   4         19.34         16.82         0.57 o                         
   7   6   4          2.07          0.93         0.19 o                         
   8   6   4          5.36          6.81         0.46 o                         
   9   6   4          4.21          3.39         0.43 o                         
  10   6   4          3.31          2.88         0.46 o                         
  11   6   4          3.13          3.11         0.54 o                         
  -4   7   4          2.71          3.48         0.45 o                         
  -3   7   4         12.52         11.88         0.64 o                         
  -2   7   4          1.69          0.69         0.37 o                         
  -1   7   4        307.59        295.99         2.18 o                         
   0   7   4          0.00          0.58         0.29 o                         
   1   7   4          7.21          5.50         0.31 o                         
   2   7   4          4.46          3.98         0.29 o                         
   3   7   4        183.75        189.54         1.42 o                         
   4   7   4        101.82         94.34         0.95 o                         
   5   7   4         22.53         20.74         0.69 o                         
   6   7   4         16.77         12.86         0.45 o                         
   7   7   4         24.28         26.66         0.51 o                         
   8   7   4          0.35          0.12         0.30 o                         
   9   7   4          1.66          0.69         0.41 o                         
  10   7   4          1.85          1.99         0.49 o                         
  11   7   4          6.64          7.25         0.68 o                         
  -2   8   4          0.43          1.01         0.34 o                         
  -1   8   4          1.97          1.49         0.30 o                         
   0   8   4         10.44         11.00         0.46 o                         
   1   8   4          8.79          9.84         0.44 o                         
   2   8   4         50.48         56.00         0.81 o                         
   3   8   4          6.95          7.34         0.43 o                         
   4   8   4        137.43        135.28         1.26 o                         
   5   8   4         90.42         95.31         1.04 o                         
   6   8   4         63.76         68.52         0.88 o                         
   7   8   4         34.05         34.73         0.72 o                         
   8   8   4          4.39          4.40         0.41 o                         
   9   8   4          0.05         -0.21         0.21 o                         
  10   8   4          0.42          0.63         0.33 o                         
  -1   9   4         13.49         11.40         0.60 o                         
   0   9   4          8.17          6.60         0.39 o                         
   1   9   4         18.27         20.91         0.69 o                         
   2   9   4          0.04         -0.30         0.30 o                         
   3   9   4          0.08         -0.29         0.29 o                         
   4   9   4          0.04          0.90         0.36 o                         
   5   9   4         45.76         45.91         0.82 o                         
   6   9   4         14.83         16.74         0.57 o                         
   7   9   4          0.09         -0.07         0.32 o                         
   8   9   4         16.24         18.49         0.63 o                         
   9   9   4          0.14          0.16         0.29 o                         
  10   9   4          0.33          1.42         0.46 o                         
   1  10   4          2.78          1.94         0.41 o                         
   2  10   4          1.84          1.38         0.40 o                         
   3  10   4          0.75          0.42         0.34 o                         
   4  10   4          0.68          0.35         0.40 o                         
   5  10   4         25.36         25.58         0.77 o                         
   6  10   4         36.55         40.16         0.87 o                         
   7  10   4          6.47          8.13         0.50 o                         
   8  10   4          9.38          8.42         0.50 o                         
   9  10   4          0.23         -0.22         0.32 o                         
   3  11   4          6.64          7.23         0.49 o                         
   4  11   4          0.05         -0.38         0.38 o                         
   5  11   4          0.66          0.16         0.37 o                         
   6  11   4          1.41          1.96         0.43 o                         
   7  11   4          1.63          0.50         0.41 o                         
   8  11   4          1.14          1.84         0.50 o                         
  -7  -9   5          0.10         -0.44         0.51 o                         
  -6  -9   5          6.66          5.86         0.69 o                         
  -5  -9   5          0.18         -0.03         0.38 o                         
  -4  -9   5          9.44         10.17         0.61 o                         
  -3  -9   5         17.00         14.86         0.59 o                         
  -2  -9   5         39.02         40.90         1.08 o                         
  -1  -9   5         12.64         12.64         0.64 o                         
   0  -9   5          0.04          0.49         0.41 o                         
  -8  -8   5          0.32          0.21         0.42 o                         
  -7  -8   5          7.89          8.19         0.59 o                         
  -6  -8   5          2.30          2.32         0.44 o                         
  -5  -8   5         13.12         12.07         0.59 o                         
  -4  -8   5         32.56         28.45         0.82 o                         
  -3  -8   5          1.92          1.20         0.40 o                         
  -2  -8   5         25.49         27.49         0.81 o                         
  -1  -8   5          0.41          1.10         0.39 o                         
   0  -8   5          5.91          6.65         0.44 o                         
   1  -8   5          0.04         -0.06         0.56 o                         
   2  -8   5          1.92          2.33         0.42 o                         
  -9  -7   5          1.21          0.50         1.41 o                         
  -8  -7   5          0.09         -0.10         0.40 o                         
  -7  -7   5          2.42          1.53         0.36 o                         
  -6  -7   5         10.76         11.79         0.51 o                         
  -5  -7   5         10.79         11.04         0.47 o                         
  -4  -7   5          7.81          9.60         0.50 o                         
  -3  -7   5          0.98          0.24         0.41 o                         
  -2  -7   5        276.15        276.63         2.55 o                         
  -1  -7   5          2.57          3.86         0.55 o                         
   0  -7   5         23.11         18.57         0.65 o                         
   1  -7   5         32.12         30.42         0.89 o                         
   2  -7   5         20.70         18.27         0.83 o                         
   3  -7   5          5.32          5.38         0.60 o                         
  -9  -6   5          0.36         -0.42         0.45 o                         
  -8  -6   5          0.10          0.04         0.38 o                         
  -7  -6   5          0.00          0.11         0.38 o                         
  -6  -6   5         15.22         16.17         0.53 o                         
  -5  -6   5         31.15         26.84         0.67 o                         
  -4  -6   5         61.37         52.60         0.81 o                         
  -3  -6   5         38.15         32.77         0.64 o                         
  -2  -6   5         78.17         70.86         0.95 o                         
  -1  -6   5        147.46        150.98         1.50 o                         
   0  -6   5          3.54          4.22         0.38 o                         
   1  -6   5         21.90         23.92         0.63 o                         
   2  -6   5          0.07         -0.04         0.49 o                         
   3  -6   5         19.29         19.30         0.80 o                         
   4  -6   5          3.74          4.72         0.51 o                         
   5  -6   5          2.05          1.76         0.43 o                         
  -9  -5   5          0.81          1.18         0.41 o                         
  -8  -5   5          3.77          3.09         0.39 o                         
  -7  -5   5         69.10         72.31         1.00 o                         
  -6  -5   5          3.17          4.57         0.41 o                         
  -5  -5   5          8.80          8.06         0.41 o                         
  -4  -5   5          0.78          0.80         0.23 o                         
  -3  -5   5          5.28          7.68         0.55 o                         
  -2  -5   5          4.84          3.99         0.35 o                         
  -1  -5   5         15.33         14.85         0.65 o                         
   0  -5   5          2.57          2.25         0.24 o                         
   1  -5   5         67.39         68.51         0.82 o                         
   2  -5   5          0.51          0.21         0.37 o                         
   3  -5   5         59.12         49.32         0.86 o                         
   4  -5   5          0.43         -0.14         0.32 o                         
   5  -5   5          0.36         -0.28         0.37 o                         
   6  -5   5          0.03          0.18         0.23 o                         
  -9  -4   5          0.12          0.17         0.29 o                         
  -8  -4   5          0.31          0.23         0.34 o                         
  -7  -4   5        116.59        112.26         1.10 o                         
  -6  -4   5        272.46        296.63         2.37 o                         
  -5  -4   5         11.50         11.28         0.43 o                         
  -4  -4   5          0.48          0.48         0.23 o                         
  -3  -4   5          0.31         -0.01         0.17 o                         
  -2  -4   5        118.70        118.55         1.10 o                         
  -1  -4   5        243.52        265.83         1.99 o                         
   0  -4   5        169.20        173.22         1.49 o                         
   1  -4   5          8.04          8.74         0.32 o                         
   2  -4   5         32.05         28.88         0.63 o                         
   3  -4   5         34.11         33.83         0.63 o                         
   4  -4   5         20.82         18.76         0.54 o                         
   5  -4   5         15.76         14.55         0.56 o                         
   6  -4   5         17.26         17.88         0.74 o                         
   7  -4   5          1.46          2.81         0.51 o                         
  -9  -3   5          4.65          3.38         0.43 o                         
  -8  -3   5         11.04          9.07         0.51 o                         
  -7  -3   5         17.04         19.88         0.57 o                         
  -6  -3   5        184.25        182.85         1.63 o                         
  -5  -3   5         49.63         51.79         1.01 o                         
  -4  -3   5        174.06        176.87         1.26 o                         
  -3  -3   5         26.34         34.77         0.47 o                         
  -2  -3   5        222.31        259.40         1.78 o                         
  -1  -3   5         78.55         79.84         0.82 o                         
   0  -3   5        162.62        161.64         1.23 o                         
   1  -3   5          0.05          0.34         0.16 o                         
   2  -3   5         25.73         28.95         0.53 o                         
   3  -3   5         12.83         11.23         0.39 o                         
   4  -3   5          4.36          6.69         0.38 o                         
   5  -3   5          3.15          6.55         0.32 o                         
   6  -3   5          0.04          1.27         0.31 o                         
   7  -3   5         11.59         12.05         0.57 o                         
  -9  -2   5          8.33          7.28         0.44 o                         
  -8  -2   5          0.70          0.08         0.26 o                         
  -7  -2   5         27.10         24.28         0.65 o                         
  -6  -2   5        118.94        115.33         1.01 o                         
  -5  -2   5        295.47        279.51         1.87 o                         
  -4  -2   5         66.11         68.77         0.73 o                         
  -3  -2   5         85.88         86.27         0.71 o                         
  -2  -2   5         83.63         65.07         0.63 o                         
  -1  -2   5        533.48        631.25         3.72 o                         
   0  -2   5          0.01          0.02         0.14 o                         
   1  -2   5        109.65        131.98         0.98 o                         
   2  -2   5        125.51        120.25         1.04 o                         
   3  -2   5         57.34         48.71         0.62 o                         
   4  -2   5          7.12          6.64         0.26 o                         
   5  -2   5         30.63         29.28         0.50 o                         
   6  -2   5         75.00         69.66         0.83 o                         
   7  -2   5          1.63          1.20         0.27 o                         
   8  -2   5          2.08          0.95         0.21 o                         
  -9  -1   5          8.55         10.12         0.59 o                         
  -8  -1   5          2.89          4.04         0.31 o                         
  -7  -1   5          0.21         -0.04         0.23 o                         
  -6  -1   5          2.93          2.95         0.30 o                         
  -5  -1   5        248.14        228.97         1.47 o                         
  -4  -1   5         13.44         10.81         0.37 o                         
  -3  -1   5         35.17         32.24         0.41 o                         
  -2  -1   5        291.69        322.82         1.81 o                         
   0  -1   5        101.37         94.29         0.69 o                         
   1  -1   5        260.95        245.16         1.50 o                         
   2  -1   5        589.56        647.62         3.96 o                         
   3  -1   5        722.58        734.98         4.72 o                         
   4  -1   5         43.13         36.14         0.52 o                         
   5  -1   5          5.00          5.86         0.35 o                         
   6  -1   5         21.49         21.11         0.56 o                         
   7  -1   5          4.44          3.69         0.40 o                         
   8  -1   5          2.33          2.65         0.45 o                         
   9  -1   5          0.39          0.47         0.33 o                         
  -8   0   5          6.29          6.81         0.46 o                         
  -7   0   5          5.56          4.86         0.37 o                         
  -6   0   5          0.36         -0.22         0.22 o                         
  -5   0   5        175.22        191.34         1.65 o                         
  -4   0   5        173.10        175.22         1.19 o                         
  -3   0   5         67.40         76.44         0.62 o                         
  -2   0   5         37.03         28.98         0.33 o                         
  -1   0   5        188.51        217.57         1.15 o                         
   0   0   5        146.92        161.97         0.89 o                         
   1   0   5         19.19         18.02         0.32 o                         
   2   0   5        118.24        138.19         0.96 o                         
   3   0   5         10.90          6.13         0.22 o                         
   4   0   5        211.72        249.84         1.79 o                         
   5   0   5         23.79         27.67         0.49 o                         
   6   0   5         20.57         21.00         0.71 o                         
   7   0   5        106.94        109.00         1.44 o                         
   8   0   5          2.38          4.00         0.48 o                         
   9   0   5          1.05          0.97         0.43 o                         
  -8   1   5          2.90          4.57         0.49 o                         
  -7   1   5          5.69          3.66         0.40 o                         
  -6   1   5         26.77         24.27         0.69 o                         
  -5   1   5         10.59         10.23         0.38 o                         
  -4   1   5         79.87         78.53         0.70 o                         
  -3   1   5         65.94         70.38         0.59 o                         
  -2   1   5         63.58         76.27         0.55 o                         
  -1   1   5          1.86          1.03         0.11 o                         
   0   1   5        289.61        266.42         1.47 o                         
   1   1   5        139.14        130.82         1.45 o                         
   2   1   5        443.79        453.90         3.66 o                         
   3   1   5         44.54         53.55         0.49 o                         
   4   1   5         68.36         60.63         0.68 o                         
   5   1   5        211.94        213.15         1.84 o                         
   6   1   5         15.62         14.64         0.52 o                         
   7   1   5          3.93          3.62         0.36 o                         
   8   1   5         19.34         22.84         0.97 o                         
   9   1   5          2.37          1.61         0.45 o                         
  10   1   5          3.31          3.50         0.52 o                         
  -7   2   5         11.79         10.37         0.50 o                         
  -6   2   5         12.43         12.94         0.52 o                         
  -5   2   5        217.65        208.58         1.77 o                         
  -4   2   5         94.92         95.24         0.90 o                         
  -3   2   5         42.81         43.58         0.51 o                         
  -2   2   5        239.83        265.41         1.41 o                         
  -1   2   5        176.89        190.06         1.01 o                         
   0   2   5        167.89        173.38         1.08 o                         
   1   2   5        915.79        934.18         4.99 o                         
   3   2   5       1068.83       1085.79         7.63 o                         
   4   2   5         66.43         74.97         0.60 o                         
   5   2   5        127.95        127.68         1.10 o                         
   6   2   5         69.60         67.85         0.68 o                         
   7   2   5        130.64        128.32         1.10 o                         
   8   2   5          0.70          1.01         0.33 o                         
   9   2   5          2.91          3.37         0.45 o                         
  10   2   5          0.13          0.38         0.42 o                         
  -7   3   5          0.67          0.14         0.37 o                         
  -6   3   5          2.02          2.75         0.38 o                         
  -5   3   5         17.57         17.18         0.74 o                         
  -4   3   5         21.88         19.63         0.53 o                         
  -3   3   5        111.01        102.65         0.88 o                         
  -2   3   5         18.40         19.70         0.35 o                         
  -1   3   5        161.33        169.03         1.05 o                         
   0   3   5         40.44         38.31         0.34 o                         
   1   3   5         22.43         22.61         0.32 o                         
   2   3   5        191.89        201.69         1.15 o                         
   4   3   5         44.81         40.19         0.48 o                         
   5   3   5          0.04         -0.15         0.17 o                         
   6   3   5         49.03         45.58         0.67 o                         
   7   3   5        118.05        114.19         1.26 o                         
   8   3   5          3.04          3.60         0.30 o                         
   9   3   5          2.96          1.79         0.34 o                         
  10   3   5          8.38          8.15         0.51 o                         
  -6   4   5         10.63         12.50         1.09 o                         
  -5   4   5          2.76          2.82         0.45 o                         
  -4   4   5         30.77         31.77         0.98 o                         
  -3   4   5          0.71          1.45         0.28 o                         
  -2   4   5          1.61          1.44         0.23 o                         
  -1   4   5         10.95          9.62         0.26 o                         
   0   4   5          1.49          0.78         0.15 o                         
   1   4   5         85.69         91.81         0.71 o                         
   2   4   5          0.32          0.85         0.21 o                         
   3   4   5        298.05        300.26         1.83 o                         
   4   4   5         88.55         87.30         0.73 o                         
   5   4   5        169.14        146.89         1.09 o                         
   6   4   5          5.99          5.17         0.35 o                         
   7   4   5         67.25         58.28         0.96 o                         
   8   4   5        109.61        102.65         1.10 o                         
   9   4   5         19.75         22.86         0.65 o                         
  10   4   5          5.18          2.88         0.40 o                         
  11   4   5         30.58         32.32         0.98 o                         
  -5   5   5          0.10         -0.15         0.45 o                         
  -4   5   5          0.27          0.88         0.36 o                         
  -3   5   5         62.21         54.57         1.06 o                         
  -2   5   5         12.37         12.64         0.42 o                         
  -1   5   5         26.40         26.20         0.40 o                         
   0   5   5        162.58        168.13         1.11 o                         
   1   5   5        530.56        497.51         2.93 o                         
   2   5   5         59.89         47.73         0.50 o                         
   3   5   5        273.92        258.65         1.65 o                         
   4   5   5         41.18         40.92         0.48 o                         
   5   5   5         29.72         30.17         0.44 o                         
   6   5   5         46.26         49.27         0.73 o                         
   7   5   5          3.11          4.18         0.33 o                         
   8   5   5          0.01          0.60         0.32 o                         
   9   5   5          0.46          0.35         0.26 o                         
  10   5   5          0.40          0.39         0.23 o                         
  11   5   5          0.86          0.12         0.29 o                         
  -4   6   5          0.01         -0.44         0.49 o                         
  -3   6   5         25.39         25.69         0.74 o                         
  -2   6   5          1.43          1.04         0.26 o                         
  -1   6   5         41.74         43.60         0.59 o                         
   0   6   5         17.93         17.20         0.37 o                         
   1   6   5          9.56         11.50         0.35 o                         
   2   6   5        105.07         88.31         0.82 o                         
   3   6   5         90.15         91.46         0.88 o                         
   4   6   5         31.01         31.12         0.45 o                         
   5   6   5         28.10         27.74         0.46 o                         
   6   6   5        155.01        161.13         1.15 o                         
   7   6   5         58.88         51.07         0.76 o                         
   8   6   5          0.73          1.00         0.35 o                         
   9   6   5          8.13          8.52         0.48 o                         
  10   6   5          6.78          7.55         0.52 o                         
  11   6   5          2.49          3.85         0.55 o                         
  -3   7   5         11.06         11.07         0.59 o                         
  -2   7   5         16.40         14.52         0.59 o                         
  -1   7   5         37.03         37.96         0.85 o                         
   0   7   5          7.57          9.36         0.35 o                         
   1   7   5         63.65         62.15         0.74 o                         
   2   7   5         85.82         84.82         0.92 o                         
   3   7   5         53.45         60.88         0.71 o                         
   4   7   5         30.00         33.44         0.59 o                         
   5   7   5         38.79         37.37         0.61 o                         
   6   7   5         31.67         41.07         0.61 o                         
   7   7   5         89.05         69.25         0.73 o                         
   8   7   5          7.85          7.16         0.39 o                         
   9   7   5          1.25          0.93         0.39 o                         
  10   7   5         12.33         10.58         0.60 o                         
  11   7   5          1.46          0.64         0.34 o                         
  -2   8   5          0.09          0.52         0.42 o                         
  -1   8   5          0.13          0.03         0.39 o                         
   0   8   5          0.74          1.43         0.32 o                         
   1   8   5          8.21         10.45         0.42 o                         
   2   8   5          5.38          4.99         0.36 o                         
   3   8   5        133.02        127.82         1.26 o                         
   4   8   5         90.21         92.62         1.12 o                         
   5   8   5         53.47         45.56         0.72 o                         
   6   8   5         12.84         15.73         0.51 o                         
   7   8   5          3.10          2.32         0.30 o                         
   8   8   5          2.63          2.87         0.37 o                         
   9   8   5          3.90          5.96         0.46 o                         
  10   8   5          1.27          1.60         0.47 o                         
  -1   9   5          0.31          0.65         0.28 o                         
   0   9   5          0.08         -0.29         0.29 o                         
   1   9   5         21.83         22.77         0.55 o                         
   2   9   5         10.52          8.83         0.44 o                         
   3   9   5          3.89          2.40         0.35 o                         
   4   9   5         12.94         13.40         0.54 o                         
   5   9   5          0.92          1.02         0.33 o                         
   6   9   5          2.30          1.72         0.45 o                         
   7   9   5          2.99          2.49         0.39 o                         
   8   9   5          0.30          0.52         0.29 o                         
   9   9   5          0.59          0.23         0.34 o                         
  10   9   5          2.61          3.93         0.59 o                         
   1  10   5          0.01          0.12         0.29 o                         
   2  10   5         19.95         19.32         0.68 o                         
   3  10   5          1.75          1.24         0.29 o                         
   4  10   5          0.00         -0.02         0.29 o                         
   5  10   5          2.60          2.33         0.44 o                         
   6  10   5         12.90          9.09         0.54 o                         
   7  10   5          0.88         -0.20         0.31 o                         
   8  10   5          0.27         -0.11         0.36 o                         
   9  10   5          2.00          2.21         0.33 o                         
   3  11   5          4.30          5.82         0.49 o                         
   4  11   5          3.56          5.32         0.56 o                         
   5  11   5          3.15          2.99         0.53 o                         
   6  11   5         20.11         24.91         0.99 o                         
   7  11   5          3.15          2.98         0.47 o                         
   8  11   5          2.79          2.65         0.53 o                         
  -6  -9   6          0.13          0.46         0.60 o                         
  -5  -9   6          0.01         -0.15         0.38 o                         
  -4  -9   6          0.12         -0.22         0.24 o                         
  -3  -9   6          3.62          2.37         0.42 o                         
  -2  -9   6          1.24          0.82         0.41 o                         
  -1  -9   6          0.00         -0.40         0.40 o                         
  -7  -8   6          0.15         -0.46         0.46 o                         
  -6  -8   6         19.57         20.84         0.98 o                         
  -5  -8   6          0.02          0.59         0.29 o                         
  -4  -8   6         10.62          9.90         0.54 o                         
  -3  -8   6         32.38         30.48         0.77 o                         
  -2  -8   6          3.59          3.96         0.45 o                         
  -1  -8   6         15.33         16.87         0.70 o                         
   0  -8   6          6.30          7.66         0.48 o                         
   1  -8   6          0.48         -0.35         0.42 o                         
  -8  -7   6          0.00         -0.24         0.42 o                         
  -7  -7   6         30.41         28.83         0.76 o                         
  -6  -7   6          6.87          6.93         0.43 o                         
  -5  -7   6          6.83          5.62         0.40 o                         
  -4  -7   6         52.72         56.27         1.12 o                         
  -3  -7   6        150.75        158.59         1.61 o                         
  -2  -7   6          0.00          1.72         0.37 o                         
  -1  -7   6         26.22         27.63         0.76 o                         
   0  -7   6         54.13         53.71         0.90 o                         
   1  -7   6         49.20         51.27         1.09 o                         
   2  -7   6         17.74         21.97         0.87 o                         
   3  -7   6          0.72          1.09         0.49 o                         
  -8  -6   6          0.14          0.09         0.43 o                         
  -7  -6   6          7.12          8.08         0.57 o                         
  -6  -6   6          7.74          8.69         0.44 o                         
  -5  -6   6          0.06         -0.23         0.23 o                         
  -4  -6   6          1.11          0.61         0.32 o                         
  -3  -6   6          1.38          0.06         0.39 o                         
  -2  -6   6          1.76          1.50         0.34 o                         
  -1  -6   6          6.41          7.90         0.45 o                         
   0  -6   6         18.54         19.43         0.54 o                         
   1  -6   6          6.53          7.28         0.50 o                         
   2  -6   6         10.54          9.69         0.57 o                         
   3  -6   6          5.39          5.93         0.59 o                         
   4  -6   6          0.13         -0.36         0.36 o                         
  -9  -5   6          0.04         -0.34         0.34 o                         
  -8  -5   6          8.22          9.85         0.55 o                         
  -7  -5   6         20.16         16.83         0.79 o                         
  -6  -5   6         11.76          8.84         0.49 o                         
  -5  -5   6          1.29          0.44         0.27 o                         
  -4  -5   6          5.28          5.97         0.36 o                         
  -3  -5   6         13.35         12.78         0.45 o                         
  -2  -5   6         56.81         49.39         0.79 o                         
  -1  -5   6        159.40        143.18         1.41 o                         
   0  -5   6         85.39         90.59         0.95 o                         
   1  -5   6         66.48         60.92         0.76 o                         
   2  -5   6         14.42         14.54         0.60 o                         
   3  -5   6         67.82         65.52         1.20 o                         
   4  -5   6          0.02         -0.37         0.37 o                         
   5  -5   6          6.66          8.77         0.53 o                         
  -9  -4   6          1.42          1.62         0.36 o                         
  -8  -4   6          6.43          5.60         0.47 o                         
  -7  -4   6          9.46         10.51         0.43 o                         
  -6  -4   6         32.18         32.75         0.73 o                         
  -5  -4   6         89.06         77.80         0.97 o                         
  -4  -4   6        120.88        108.58         1.04 o                         
  -3  -4   6         27.62         23.50         0.55 o                         
  -2  -4   6         44.89         41.98         0.64 o                         
  -1  -4   6        215.72        200.17         1.62 o                         
   0  -4   6        182.51        190.14         1.46 o                         
   1  -4   6         32.77         32.08         0.54 o                         
   2  -4   6        296.37        288.82         2.31 o                         
   3  -4   6        188.11        167.72         1.49 o                         
   4  -4   6         61.83         63.92         0.89 o                         
   5  -4   6          0.06         -0.31         0.31 o                         
   6  -4   6          2.63          3.34         0.43 o                         
  -9  -3   6          1.51          0.46         0.31 o                         
  -8  -3   6         20.25         21.93         0.64 o                         
  -7  -3   6         47.59         45.28         0.75 o                         
  -6  -3   6          0.12          1.45         0.30 o                         
  -5  -3   6         60.26         61.42         0.77 o                         
  -4  -3   6         66.70         82.04         0.78 o                         
  -3  -3   6        111.56        128.78         1.00 o                         
  -2  -3   6          1.35          1.85         0.18 o                         
  -1  -3   6          1.97          1.98         0.24 o                         
   0  -3   6         86.63         67.30         0.64 o                         
   1  -3   6          0.00          0.24         0.20 o                         
   2  -3   6         17.44         18.46         0.49 o                         
   3  -3   6         38.42         42.59         0.71 o                         
   4  -3   6          4.73          3.28         0.33 o                         
   5  -3   6         31.93         34.91         0.89 o                         
   6  -3   6         11.33          9.19         0.51 o                         
   7  -3   6          2.74          1.42         0.24 o                         
  -8  -2   6          1.53          1.79         0.30 o                         
  -7  -2   6         10.24         12.28         0.46 o                         
  -6  -2   6         17.68         17.71         0.51 o                         
  -5  -2   6          6.26          6.51         0.32 o                         
  -4  -2   6        218.40        204.80         1.62 o                         
  -3  -2   6          0.02         -0.20         0.20 o                         
  -2  -2   6        143.96        144.36         1.11 o                         
  -1  -2   6        207.84        217.28         1.42 o                         
   0  -2   6         32.05         26.72         0.35 o                         
   1  -2   6          1.32          2.36         0.21 o                         
   2  -2   6         11.20         10.26         0.31 o                         
   3  -2   6          2.21          6.02         0.31 o                         
   4  -2   6          0.00         -0.09         0.22 o                         
   5  -2   6          4.61          5.77         0.28 o                         
   6  -2   6         27.82         26.38         0.62 o                         
   7  -2   6          1.18          1.54         0.21 o                         
   8  -2   6          0.73          0.81         0.27 o                         
  -8  -1   6          3.81          3.04         0.32 o                         
  -7  -1   6          4.35          3.64         0.30 o                         
  -6  -1   6          1.17          2.07         0.31 o                         
  -5  -1   6          7.68          7.55         0.30 o                         
  -4  -1   6        154.08        133.19         1.04 o                         
  -3  -1   6        286.81        280.54         1.67 o                         
  -2  -1   6         33.64         27.90         0.38 o                         
  -1  -1   6          9.83         17.38         0.29 o                         
   0  -1   6        757.30        816.27         5.58 o                         
   1  -1   6         43.55         44.77         0.49 o                         
   2  -1   6         12.20         17.50         0.40 o                         
   3  -1   6          0.14          0.05         0.18 o                         
   4  -1   6         22.97         18.98         0.43 o                         
   5  -1   6         65.15         56.04         0.66 o                         
   6  -1   6         68.15         61.82         0.82 o                         
   7  -1   6         83.00         80.93         1.12 o                         
   8  -1   6         14.48         13.70         0.65 o                         
   9  -1   6         11.47         10.81         0.60 o                         
  -8   0   6          3.38          2.75         0.41 o                         
  -7   0   6          8.65          9.53         0.40 o                         
  -6   0   6          3.98          2.34         0.26 o                         
  -5   0   6          3.16          5.91         0.27 o                         
  -4   0   6        100.43        105.88         0.84 o                         
  -3   0   6         60.64         68.09         0.59 o                         
  -2   0   6        339.08        347.53         1.79 o                         
  -1   0   6         77.42         78.98         0.54 o                         
   0   0   6        835.95        836.96         4.18 o                         
   1   0   6        703.57        828.34         8.50 o                         
   2   0   6          9.41          8.97         0.25 o                         
   3   0   6          0.81          0.11         0.15 o                         
   4   0   6          0.09          0.46         0.17 o                         
   5   0   6        112.24        121.90         1.04 o                         
   6   0   6          0.06         -0.24         0.24 o                         
   7   0   6          6.72          4.65         0.43 o                         
   8   0   6          2.23          2.39         0.36 o                         
   9   0   6          0.00          0.31         0.27 o                         
  -7   1   6          5.72          3.55         0.37 o                         
  -6   1   6         14.38         13.51         0.88 o                         
  -5   1   6          1.10          0.67         0.26 o                         
  -4   1   6          2.07          2.43         0.21 o                         
  -3   1   6         10.90         11.81         0.31 o                         
  -2   1   6         25.03         30.78         0.38 o                         
  -1   1   6          5.45          2.56         0.13 o                         
   0   1   6         43.71         38.99         0.35 o                         
   1   1   6         51.10         47.26         0.36 o                         
   2   1   6        252.18        287.68         2.55 o                         
   3   1   6         52.91         54.82         0.58 o                         
   4   1   6          0.17          0.11         0.19 o                         
   5   1   6         63.03         53.69         0.72 o                         
   6   1   6         89.87         92.66         1.02 o                         
   7   1   6         24.73         24.69         0.72 o                         
   8   1   6          6.54          6.03         0.45 o                         
   9   1   6         16.09         19.35         0.66 o                         
  10   1   6          0.00          0.33         0.33 o                         
  -7   2   6          0.04          0.11         0.35 o                         
  -6   2   6          3.71          2.89         0.35 o                         
  -5   2   6         34.11         31.13         0.68 o                         
  -4   2   6         36.98         32.83         0.53 o                         
  -3   2   6         39.68         36.78         0.52 o                         
  -2   2   6         55.08         63.85         0.50 o                         
  -1   2   6        216.17        210.17         1.07 o                         
   0   2   6        265.19        278.25         1.68 o                         
   1   2   6        206.66        198.84         1.26 o                         
   2   2   6         89.73         93.11         0.63 o                         
   3   2   6         97.58         88.35         0.72 o                         
   4   2   6         40.37         37.42         0.52 o                         
   5   2   6        109.47        101.94         0.95 o                         
   6   2   6          9.61         11.76         0.44 o                         
   7   2   6         50.83         49.47         0.62 o                         
   8   2   6         11.86         13.10         0.50 o                         
   9   2   6         11.43         10.71         0.58 o                         
  10   2   6         19.17         20.68         0.77 o                         
  -6   3   6          3.76          4.15         0.42 o                         
  -5   3   6          1.23          1.11         0.24 o                         
  -4   3   6         33.97         31.01         0.59 o                         
  -3   3   6         28.21         27.32         0.54 o                         
  -2   3   6          2.83          1.03         0.21 o                         
  -1   3   6          4.00          7.41         0.25 o                         
   0   3   6        332.04        335.39         1.85 o                         
   1   3   6          3.66          3.62         0.15 o                         
   2   3   6         91.23         77.50         0.53 o                         
   3   3   6         13.49         15.52         0.29 o                         
   4   3   6        167.83        152.84         1.19 o                         
   5   3   6        155.94        144.91         1.18 o                         
   6   3   6        121.85        106.51         0.98 o                         
   7   3   6         66.53         69.14         0.86 o                         
   8   3   6         71.75         69.57         0.89 o                         
   9   3   6         38.81         41.07         0.76 o                         
  10   3   6          6.59          7.01         0.49 o                         
  -6   4   6          0.47          0.37         0.33 o                         
  -5   4   6          1.25          2.13         0.40 o                         
  -4   4   6         16.28         16.12         0.82 o                         
  -3   4   6         66.07         66.52         0.85 o                         
  -2   4   6          1.76          1.37         0.24 o                         
  -1   4   6          9.61          8.80         0.27 o                         
   0   4   6         48.58         53.23         0.48 o                         
   1   4   6        201.17        232.06         1.26 o                         
   2   4   6         40.10         44.24         0.44 o                         
   3   4   6         34.35         23.09         0.44 o                         
   4   4   6          6.04          8.98         0.32 o                         
   5   4   6        126.84        144.59         1.12 o                         
   6   4   6         37.11         30.70         0.65 o                         
   7   4   6        142.80        143.08         1.62 o                         
   8   4   6         87.64        100.11         1.59 o                         
   9   4   6         38.74         41.02         0.78 o                         
  10   4   6         18.68         18.87         0.90 o                         
  11   4   6          0.54          1.10         0.41 o                         
  -5   5   6          0.05          0.76         0.43 o                         
  -4   5   6          0.10          0.50         0.24 o                         
  -3   5   6         23.95         30.64         0.81 o                         
  -2   5   6          5.83          6.05         0.34 o                         
  -1   5   6          5.63          5.73         0.24 o                         
   0   5   6          2.60          3.51         0.20 o                         
   1   5   6         14.93         20.22         0.34 o                         
   2   5   6          4.44          3.01         0.19 o                         
   3   5   6        269.36        246.79         1.49 o                         
   4   5   6        270.97        258.13         1.66 o                         
   5   5   6       1143.71       1156.60         6.70 o                         
   6   5   6          0.72          0.05         0.23 o                         
   7   5   6         16.45         14.33         0.39 o                         
   8   5   6         22.78         23.49         1.14 o                         
   9   5   6         10.72         16.05         0.55 o                         
  10   5   6          0.08          0.28         0.35 o                         
  11   5   6          0.05         -0.11         0.32 o                         
  -4   6   6          0.05          0.68         0.32 o                         
  -3   6   6          4.81          4.81         0.42 o                         
  -2   6   6         78.91         75.92         1.17 o                         
  -1   6   6         29.98         28.05         0.55 o                         
   0   6   6          4.80          3.92         0.23 o                         
   1   6   6         15.43         18.27         0.38 o                         
   2   6   6         94.27         86.00         0.82 o                         
   3   6   6        116.41        105.94         0.96 o                         
   4   6   6         30.22         28.66         0.49 o                         
   5   6   6        147.75        138.84         1.07 o                         
   6   6   6        289.56        258.04         1.89 o                         
   7   6   6          0.05          1.10         0.32 o                         
   8   6   6          0.10         -0.30         0.30 o                         
   9   6   6          3.76          1.82         0.38 o                         
  10   6   6          9.75         10.24         0.58 o                         
  11   6   6          0.67          0.20         0.42 o                         
  -3   7   6          0.56          0.91         0.32 o                         
  -2   7   6         11.16          9.87         0.50 o                         
  -1   7   6          1.73          2.43         0.36 o                         
   0   7   6          3.41          4.21         0.30 o                         
   1   7   6         16.21         17.52         0.43 o                         
   2   7   6          5.11          4.67         0.29 o                         
   3   7   6         13.26         13.06         0.41 o                         
   4   7   6         20.43         19.08         0.53 o                         
   5   7   6          5.32          5.05         0.32 o                         
   6   7   6        131.95        140.68         1.09 o                         
   7   7   6         11.44         14.77         0.40 o                         
   8   7   6         11.35         16.14         0.60 o                         
   9   7   6          0.48         -0.33         0.33 o                         
  10   7   6          2.69          3.02         0.44 o                         
  11   7   6          2.38          0.92         0.40 o                         
  -2   8   6          6.05          7.86         0.74 o                         
  -1   8   6          0.69          0.24         0.18 o                         
   0   8   6          3.31          4.15         0.37 o                         
   1   8   6        123.08        116.37         1.07 o                         
   2   8   6         63.73         63.31         0.84 o                         
   3   8   6         79.27         81.48         1.03 o                         
   4   8   6        168.15        176.53         1.60 o                         
   5   8   6        118.99        117.40         1.11 o                         
   6   8   6         10.58          9.91         0.44 o                         
   7   8   6          3.64          3.02         0.28 o                         
   8   8   6         12.00         13.30         0.38 o                         
   9   8   6         20.67         15.31         0.51 o                         
  10   8   6          3.77          5.10         0.48 o                         
   0   9   6          1.73          3.17         0.38 o                         
   1   9   6         58.72         57.02         0.89 o                         
   2   9   6          4.57          5.58         0.39 o                         
   3   9   6          1.46          1.90         0.38 o                         
   4   9   6          3.69          4.03         0.40 o                         
   5   9   6         72.79         65.62         0.93 o                         
   6   9   6         11.46         10.65         0.46 o                         
   7   9   6          0.16         -0.29         0.29 o                         
   8   9   6          0.30         -0.28         0.28 o                         
   9   9   6          3.18          3.64         0.40 o                         
  10   9   6          0.00          0.18         0.48 o                         
   1  10   6          0.60          0.14         0.29 o                         
   2  10   6          9.72         12.19         0.63 o                         
   3  10   6         19.78         20.99         0.68 o                         
   4  10   6         22.44         27.32         0.79 o                         
   5  10   6          0.67          0.82         0.29 o                         
   6  10   6         16.99         14.69         0.52 o                         
   7  10   6          8.45          8.73         0.49 o                         
   8  10   6          2.10          2.16         0.34 o                         
   9  10   6          0.06          0.29         0.20 o                         
   4  11   6          3.16          1.97         0.45 o                         
   5  11   6          2.15          0.72         0.62 o                         
   6  11   6          3.91          4.30         0.45 o                         
   7  11   6          0.01          0.34         0.33 o                         
  -4  -9   7          1.46          0.81         0.28 o                         
  -3  -9   7          0.35          0.10         0.34 o                         
  -6  -8   7          0.00          0.19         0.61 o                         
  -5  -8   7          5.10          6.05         0.52 o                         
  -4  -8   7          0.53          0.11         0.24 o                         
  -3  -8   7          2.62          1.32         0.31 o                         
  -2  -8   7         39.52         38.98         0.87 o                         
  -1  -8   7         12.19         12.20         0.54 o                         
   0  -8   7          0.61         -0.10         0.36 o                         
   1  -8   7          1.14          2.26         0.71 o                         
  -7  -7   7          9.23         10.69         0.66 o                         
  -6  -7   7          1.04          1.07         0.42 o                         
  -5  -7   7          1.72          1.50         0.31 o                         
  -4  -7   7          4.79          3.92         0.40 o                         
  -3  -7   7         19.49         21.18         0.68 o                         
  -2  -7   7         39.03         43.98         0.81 o                         
  -1  -7   7         18.34         17.46         0.54 o                         
   0  -7   7         35.34         33.70         0.70 o                         
   1  -7   7         20.16         21.57         0.87 o                         
   2  -7   7          1.07          1.37         0.46 o                         
  -8  -6   7          0.33          0.24         0.52 o                         
  -7  -6   7          4.86          5.12         0.64 o                         
  -6  -6   7          1.83          1.45         0.37 o                         
  -5  -6   7          7.25          5.48         0.41 o                         
  -4  -6   7         33.51         34.33         0.73 o                         
  -3  -6   7          9.26          6.86         0.44 o                         
  -2  -6   7         62.52         56.86         0.97 o                         
  -1  -6   7          1.41          2.12         0.41 o                         
   0  -6   7         65.70         64.37         1.02 o                         
   1  -6   7          4.85          6.03         0.48 o                         
   2  -6   7          8.26          8.04         0.49 o                         
   3  -6   7          2.93          2.19         0.52 o                         
   4  -6   7          4.80          5.71         0.53 o                         
  -8  -5   7          7.08          6.81         0.67 o                         
  -7  -5   7         12.12         12.50         0.60 o                         
  -6  -5   7          1.01          0.24         0.37 o                         
  -5  -5   7         23.12         18.38         0.54 o                         
  -4  -5   7          1.63          1.38         0.31 o                         
  -3  -5   7          3.50          3.29         0.35 o                         
  -2  -5   7         66.77         59.55         0.90 o                         
  -1  -5   7        163.33        164.10         1.58 o                         
   0  -5   7        219.84        208.03         1.65 o                         
   1  -5   7          2.74          3.57         0.36 o                         
   2  -5   7          2.56          1.80         0.36 o                         
   3  -5   7          0.03         -0.28         0.38 o                         
   4  -5   7          0.03         -0.36         0.36 o                         
   5  -5   7          0.08         -0.12         0.34 o                         
  -8  -4   7          0.06         -0.29         0.29 o                         
  -7  -4   7         13.48         13.16         0.63 o                         
  -6  -4   7         15.15         16.79         0.61 o                         
  -5  -4   7         25.62         29.91         0.73 o                         
  -4  -4   7          5.99          5.75         0.33 o                         
  -3  -4   7         48.51         40.72         0.68 o                         
  -2  -4   7         31.39         21.48         0.53 o                         
  -1  -4   7         11.40         12.35         0.49 o                         
   0  -4   7         11.82         10.85         0.37 o                         
   1  -4   7        214.26        215.87         1.52 o                         
   2  -4   7          4.77          3.97         0.37 o                         
   3  -4   7         48.17         48.73         0.81 o                         
   4  -4   7          0.20         -0.15         0.32 o                         
   5  -4   7          7.79          6.76         0.48 o                         
   6  -4   7          0.75          0.04         0.32 o                         
  -8  -3   7          0.17         -0.06         0.27 o                         
  -7  -3   7         27.85         26.65         0.72 o                         
  -6  -3   7         28.00         25.27         0.64 o                         
  -5  -3   7        209.23        224.20         1.79 o                         
  -4  -3   7         16.63         16.13         0.49 o                         
  -3  -3   7          5.06          5.13         0.25 o                         
  -2  -3   7         83.10         85.59         0.82 o                         
  -1  -3   7          8.60         12.68         0.38 o                         
   0  -3   7          6.57          6.66         0.26 o                         
   1  -3   7          0.48         -0.02         0.14 o                         
   2  -3   7          1.31          0.22         0.23 o                         
   3  -3   7          3.34          3.78         0.35 o                         
   4  -3   7         48.57         53.60         0.79 o                         
   5  -3   7        176.54        167.62         1.47 o                         
   6  -3   7          6.51          8.94         0.50 o                         
   7  -3   7          1.68          0.92         0.30 o                         
  -8  -2   7          6.81          8.82         0.46 o                         
  -7  -2   7          0.95          0.54         0.27 o                         
  -6  -2   7          0.67          0.83         0.32 o                         
  -5  -2   7        299.24        306.82         2.28 o                         
  -4  -2   7        386.01        379.13         2.34 o                         
  -3  -2   7          1.99          1.21         0.22 o                         
  -2  -2   7          6.96          9.25         0.27 o                         
  -1  -2   7          3.02          2.14         0.21 o                         
   0  -2   7        185.54        189.29         1.52 o                         
   1  -2   7        363.59        379.19         2.30 o                         
   2  -2   7        126.98        127.74         1.09 o                         
   3  -2   7         15.55         10.87         0.45 o                         
   4  -2   7         35.97         36.30         0.70 o                         
   5  -2   7          9.71         10.21         0.38 o                         
   6  -2   7         13.02         18.71         1.33 o                         
   7  -2   7         19.23         16.98         0.59 o                         
   8  -2   7         14.87         14.14         0.72 o                         
  -8  -1   7          0.01         -0.25         0.25 o                         
  -7  -1   7          0.60         -0.09         0.27 o                         
  -6  -1   7          0.05          0.20         0.17 o                         
  -5  -1   7        101.37        110.48         0.97 o                         
  -4  -1   7        100.32         94.64         0.88 o                         
  -3  -1   7          4.86          7.60         0.30 o                         
  -2  -1   7          1.34          1.22         0.17 o                         
  -1  -1   7        837.64        896.02         4.53 o                         
   0  -1   7          6.92          5.78         0.24 o                         
   1  -1   7          0.18         -0.08         0.17 o                         
   2  -1   7        180.29        211.46         1.60 o                         
   3  -1   7         28.44         26.57         0.49 o                         
   4  -1   7         59.57         67.16         0.80 o                         
   5  -1   7         11.68         10.98         0.37 o                         
   6  -1   7          1.06          1.79         0.30 o                         
   7  -1   7          0.88          1.27         0.31 o                         
   8  -1   7          0.00          0.52         0.33 o                         
  -7   0   7          5.51          4.93         0.30 o                         
  -6   0   7          1.16          0.24         0.20 o                         
  -5   0   7         15.17         12.52         0.36 o                         
  -4   0   7         84.50         84.29         0.77 o                         
  -3   0   7         49.41         48.89         0.54 o                         
  -2   0   7          2.32          2.83         0.18 o                         
  -1   0   7          0.09         -0.12         0.14 o                         
   0   0   7          0.13         -0.10         0.14 o                         
   1   0   7        304.79        382.09         3.95 o                         
   2   0   7          3.05          3.82         0.20 o                         
   3   0   7        126.04        127.38         0.92 o                         
   4   0   7        274.09        267.33         1.70 o                         
   5   0   7         15.35         13.45         0.36 o                         
   6   0   7          0.01         -0.24         0.24 o                         
   7   0   7         33.64         31.93         0.74 o                         
   8   0   7         36.73         34.70         0.83 o                         
   9   0   7          0.92          0.67         0.27 o                         
  -7   1   7          0.58          0.81         0.27 o                         
  -6   1   7          3.93          3.58         0.36 o                         
  -5   1   7         19.23         20.61         0.43 o                         
  -4   1   7         58.35         55.08         0.74 o                         
  -3   1   7         74.55         73.97         0.66 o                         
  -2   1   7         18.98         20.41         0.34 o                         
  -1   1   7         28.46         28.64         0.34 o                         
   0   1   7        400.16        413.44         2.09 o                         
   1   1   7       1031.37       1070.64         5.46 o                         
   2   1   7         42.28         40.37         0.39 o                         
   3   1   7        122.51        110.02         0.80 o                         
   4   1   7        121.87        120.33         0.94 o                         
   5   1   7        137.20        133.85         1.35 o                         
   6   1   7          3.98          2.68         0.32 o                         
   7   1   7          4.69          2.95         0.36 o                         
   8   1   7         13.32         12.25         0.50 o                         
   9   1   7         10.37         10.75         0.65 o                         
  -7   2   7          0.77          0.77         0.77 o                         
  -6   2   7          3.34          4.36         0.36 o                         
  -5   2   7          9.05          6.01         0.41 o                         
  -4   2   7          0.50         -0.12         0.26 o                         
  -3   2   7         77.43         88.37         0.71 o                         
  -2   2   7         16.38         20.91         0.31 o                         
  -1   2   7          2.20          3.26         0.15 o                         
   0   2   7        153.65        153.61         1.12 o                         
   1   2   7          5.38          5.78         0.28 o                         
   2   2   7          5.37          5.20         0.24 o                         
   3   2   7        169.61        154.05         1.05 o                         
   4   2   7          1.91          1.55         0.16 o                         
   5   2   7         17.62         19.89         0.43 o                         
   6   2   7          0.56         -0.09         0.34 o                         
   7   2   7          0.12         -0.29         0.29 o                         
   8   2   7         32.03         29.00         0.63 o                         
   9   2   7         40.44         41.24         0.89 o                         
  10   2   7          3.80          5.83         0.62 o                         
  -6   3   7          0.07          0.26         0.51 o                         
  -5   3   7         10.20          7.93         0.46 o                         
  -4   3   7         40.64         34.59         0.83 o                         
  -3   3   7          4.40          5.69         0.30 o                         
  -2   3   7         40.00         33.62         0.40 o                         
  -1   3   7         32.81         31.39         0.33 o                         
   0   3   7         97.58        118.04         0.89 o                         
   1   3   7          2.08          1.10         0.18 o                         
   2   3   7        117.67        110.56         0.69 o                         
   3   3   7         63.91         70.59         0.55 o                         
   4   3   7        239.85        231.86         1.52 o                         
   5   3   7         61.98         57.49         0.63 o                         
   6   3   7        258.70        244.96         1.84 o                         
   7   3   7        286.29        274.88         1.94 o                         
   8   3   7         55.66         59.23         0.87 o                         
   9   3   7         12.33         13.48         0.57 o                         
  10   3   7         26.73         29.95         0.91 o                         
  -5   4   7          1.57          1.35         0.37 o                         
  -4   4   7          0.00          0.23         0.31 o                         
  -3   4   7         66.18         73.65         1.24 o                         
  -2   4   7         51.78         55.64         0.67 o                         
  -1   4   7         33.00         31.30         0.40 o                         
   0   4   7         86.82         88.45         0.65 o                         
   1   4   7         66.30         60.95         0.46 o                         
   2   4   7        132.57        136.43         0.90 o                         
   3   4   7        274.39        262.84         1.45 o                         
   4   4   7         96.97         89.80         0.97 o                         
   5   4   7        105.62         99.90         0.93 o                         
   6   4   7         12.90         16.47         0.47 o                         
   7   4   7         35.09         35.18         0.73 o                         
   8   4   7         18.79         23.32         0.80 o                         
   9   4   7         33.22         33.40         0.74 o                         
  10   4   7          1.43          2.33         0.37 o                         
  -5   5   7          4.48          4.02         1.53 o                         
  -4   5   7          5.40          7.70         0.61 o                         
  -3   5   7         10.26         11.06         0.51 o                         
  -2   5   7         26.82         26.44         0.56 o                         
  -1   5   7         13.02         12.38         0.37 o                         
   0   5   7         10.23          8.87         0.28 o                         
   1   5   7          2.43          3.09         0.18 o                         
   2   5   7         12.67         13.33         0.32 o                         
   3   5   7          8.34          9.16         0.27 o                         
   4   5   7         11.25         13.33         0.48 o                         
   5   5   7        395.27        353.02         2.84 o                         
   6   5   7         35.92         36.56         0.57 o                         
   7   5   7          4.88          5.83         0.40 o                         
   8   5   7          8.21          7.37         0.51 o                         
   9   5   7         24.19         25.06         0.72 o                         
  10   5   7          0.37          0.60         0.33 o                         
  11   5   7          0.07          0.67         0.37 o                         
  -4   6   7          5.65          5.19         0.62 o                         
  -3   6   7          5.33          5.32         0.45 o                         
  -2   6   7          0.08          0.49         0.24 o                         
  -1   6   7         15.58         18.17         0.53 o                         
   0   6   7         16.93         15.39         0.38 o                         
   1   6   7         16.63         17.35         0.39 o                         
   2   6   7         16.15         13.88         0.39 o                         
   3   6   7          9.97          7.17         0.27 o                         
   4   6   7          8.75          8.37         0.28 o                         
   5   6   7          2.14          4.19         0.25 o                         
   6   6   7         96.43         90.86         0.96 o                         
   7   6   7        125.67        131.06         1.46 o                         
   8   6   7          8.36          9.60         0.51 o                         
   9   6   7          2.03          1.76         0.27 o                         
  10   6   7          1.85          0.80         0.46 o                         
  11   6   7          0.17         -0.34         0.34 o                         
  -3   7   7          0.40          0.51         0.45 o                         
  -2   7   7          3.26          3.15         0.42 o                         
  -1   7   7         43.43         40.37         0.75 o                         
   0   7   7         21.52         21.07         0.52 o                         
   1   7   7         93.59         93.00         0.87 o                         
   2   7   7        200.57        194.77         1.48 o                         
   3   7   7        322.70        305.22         2.02 o                         
   4   7   7         89.44         83.29         0.82 o                         
   5   7   7        135.36        125.68         1.07 o                         
   6   7   7        106.34        107.77         1.05 o                         
   7   7   7        108.34        108.38         1.21 o                         
   8   7   7          0.42          0.27         0.31 o                         
   9   7   7          8.71          8.40         0.61 o                         
  10   7   7          0.79          0.29         0.19 o                         
  -1   8   7          0.76          0.81         0.39 o                         
   0   8   7         23.28         24.15         0.68 o                         
   1   8   7          0.56          0.34         0.20 o                         
   2   8   7          1.15          0.41         0.26 o                         
   3   8   7          1.19          1.23         0.32 o                         
   4   8   7          0.01          0.11         0.25 o                         
   5   8   7          1.95          1.91         0.31 o                         
   6   8   7          0.02          0.09         0.38 o                         
   7   8   7          0.01          0.62         0.24 o                         
   8   8   7         86.37         87.33         1.07 o                         
   9   8   7          0.38         -0.04         0.31 o                         
  10   8   7          0.36          0.77         0.38 o                         
   0   9   7         15.63         15.70         0.73 o                         
   1   9   7          1.67          0.83         0.22 o                         
   2   9   7          3.73          4.64         0.41 o                         
   3   9   7         44.93         49.55         0.89 o                         
   4   9   7         69.73         69.44         1.08 o                         
   5   9   7         44.20         54.68         1.00 o                         
   6   9   7         20.10         26.79         0.81 o                         
   7   9   7          3.43          2.37         0.31 o                         
   8   9   7          5.89          8.54         0.42 o                         
   9   9   7         13.54          8.15         0.55 o                         
  10   9   7          1.60          1.56         0.34 o                         
   2  10   7          0.35          0.49         0.29 o                         
   3  10   7         14.26         14.66         0.61 o                         
   4  10   7          0.44         -0.30         0.30 o                         
   5  10   7          1.11          0.89         0.34 o                         
   6  10   7          0.30         -0.30         0.30 o                         
   7  10   7          0.88          1.04         0.30 o                         
   8  10   7          0.07         -0.28         0.28 o                         
   9  10   7          0.00         -0.24         0.24 o                         
   5  11   7          1.67          2.12         0.33 o                         
   6  11   7          0.19          0.13         0.32 o                         
   7  11   7          0.99          1.20         0.36 o                         
  -5  -8   8         35.93         38.96         1.22 o                         
  -4  -8   8         27.40         29.91         1.12 o                         
  -3  -8   8         33.31         34.75         0.98 o                         
  -2  -8   8         37.49         42.37         1.02 o                         
  -1  -8   8          0.14         -0.10         0.31 o                         
  -6  -7   8          0.05         -0.20         0.32 o                         
  -5  -7   8          9.43          8.29         0.53 o                         
  -4  -7   8          0.28         -0.07         0.25 o                         
  -3  -7   8         17.26         18.38         0.64 o                         
  -2  -7   8          8.45          7.74         0.53 o                         
  -1  -7   8         15.68         16.66         0.55 o                         
   0  -7   8          3.23          2.74         0.35 o                         
   1  -7   8          0.50          0.16         0.44 o                         
   2  -7   8          0.40          0.36         0.46 o                         
  -7  -6   8          0.05         -0.14         0.43 o                         
  -6  -6   8         17.67         19.40         0.52 o                         
  -5  -6   8          0.07          0.63         0.32 o                         
  -4  -6   8          6.76          9.05         0.45 o                         
  -3  -6   8         10.40          9.71         0.46 o                         
  -2  -6   8         17.70         19.56         0.66 o                         
  -1  -6   8         82.19         82.65         1.06 o                         
   0  -6   8          3.90          7.11         0.48 o                         
   1  -6   8          0.00         -0.05         0.33 o                         
   2  -6   8          2.08          2.08         0.42 o                         
   3  -6   8         11.87         15.29         0.72 o                         
  -7  -5   8          2.68          1.82         0.52 o                         
  -6  -5   8          0.80          1.11         0.34 o                         
  -5  -5   8         17.67         16.09         0.53 o                         
  -4  -5   8          4.00          4.35         0.37 o                         
  -3  -5   8         21.36         21.81         0.63 o                         
  -2  -5   8         70.74         74.61         1.04 o                         
  -1  -5   8        219.29        221.46         1.89 o                         
   0  -5   8          2.31          2.77         0.26 o                         
   1  -5   8         73.65         68.90         0.80 o                         
   2  -5   8         75.50         70.54         1.05 o                         
   3  -5   8         49.19         51.63         1.01 o                         
   4  -5   8         18.28         20.39         0.78 o                         
   5  -5   8          0.00          0.40         0.29 o                         
  -8  -4   8          1.98          0.68         1.17 o                         
  -7  -4   8          3.21          3.29         0.47 o                         
  -6  -4   8          0.39          0.78         0.29 o                         
  -5  -4   8          0.06          0.03         0.35 o                         
  -4  -4   8          0.20          0.26         0.24 o                         
  -3  -4   8          3.74          2.51         0.29 o                         
  -2  -4   8          9.15          7.40         0.36 o                         
  -1  -4   8         28.14         26.07         0.90 o                         
   0  -4   8         18.11         20.42         0.46 o                         
   1  -4   8          0.46          0.69         0.20 o                         
   2  -4   8          6.21          5.00         0.32 o                         
   3  -4   8          8.65          7.45         0.46 o                         
   4  -4   8          1.25          1.47         0.35 o                         
   5  -4   8          0.18         -0.18         0.44 o                         
   6  -4   8          3.00          3.29         0.35 o                         
  -8  -3   8          7.13          6.69         0.46 o                         
  -7  -3   8          4.25          4.04         0.42 o                         
  -6  -3   8         58.60         63.93         1.04 o                         
  -5  -3   8         21.79         24.31         0.71 o                         
  -4  -3   8         38.54         34.51         0.57 o                         
  -3  -3   8          0.01         -0.11         0.21 o                         
  -2  -3   8          1.03          0.76         0.21 o                         
  -1  -3   8         18.79         17.09         0.41 o                         
   0  -3   8          4.70          4.54         0.33 o                         
   1  -3   8          0.23          0.84         0.25 o                         
   2  -3   8         26.55         28.45         0.69 o                         
   3  -3   8        199.02        186.46         1.72 o                         
   4  -3   8         15.70         13.44         0.52 o                         
   5  -3   8          1.44          1.71         0.32 o                         
   6  -3   8          6.77          7.77         0.47 o                         
   7  -3   8          0.11          0.87         0.25 o                         
  -7  -2   8          0.35          0.81         0.30 o                         
  -6  -2   8          6.31          5.58         0.39 o                         
  -5  -2   8         28.59         26.17         0.59 o                         
  -4  -2   8          0.14         -0.08         0.25 o                         
  -3  -2   8          0.07         -0.02         0.21 o                         
  -2  -2   8          0.20         -0.18         0.18 o                         
  -1  -2   8          6.76          8.02         0.28 o                         
   0  -2   8        448.93        445.63         2.98 o                         
   1  -2   8          2.86          3.33         0.23 o                         
   2  -2   8         18.33         17.87         0.46 o                         
   3  -2   8         91.94         98.89         0.98 o                         
   4  -2   8        112.72        102.81         1.20 o                         
   5  -2   8         43.46         39.80         0.65 o                         
   6  -2   8         11.91         10.33         0.48 o                         
   7  -2   8          0.19          0.67         0.30 o                         
  -7  -1   8          0.00          0.09         0.24 o                         
  -6  -1   8         14.89         17.69         0.63 o                         
  -5  -1   8          1.67          0.79         0.28 o                         
  -4  -1   8         23.40         20.26         0.55 o                         
  -3  -1   8          3.43          3.16         0.24 o                         
  -2  -1   8          8.47         13.26         0.42 o                         
  -1  -1   8          3.04          3.47         0.19 o                         
   0  -1   8         24.36         28.69         0.41 o                         
   1  -1   8          1.62          1.12         0.19 o                         
   2  -1   8          0.00         -0.23         0.23 o                         
   3  -1   8          5.41         10.23         0.39 o                         
   4  -1   8          6.01          6.14         0.30 o                         
   5  -1   8          9.35         11.74         0.40 o                         
   6  -1   8          1.79          1.45         0.31 o                         
   7  -1   8         31.06         32.85         0.66 o                         
   8  -1   8          3.60          2.38         0.31 o                         
  -7   0   8          0.08          0.26         0.25 o                         
  -6   0   8          0.35          0.35         0.21 o                         
  -5   0   8          0.24          0.05         0.26 o                         
  -4   0   8         58.28         66.31         0.72 o                         
  -3   0   8         46.15         46.97         0.57 o                         
  -2   0   8        358.39        342.94         1.84 o                         
  -1   0   8          0.73          0.38         0.16 o                         
   0   0   8        479.34        495.88         2.62 o                         
   1   0   8          0.90          0.72         0.17 o                         
   2   0   8         88.36         82.30         0.75 o                         
   3   0   8         17.44         15.91         0.33 o                         
   4   0   8          9.45          8.66         0.35 o                         
   5   0   8          3.36          4.39         0.24 o                         
   6   0   8          0.47         -0.14         0.20 o                         
   7   0   8          1.63          1.44         0.35 o                         
   8   0   8          6.60          6.32         0.55 o                         
   9   0   8          0.06         -0.03         0.36 o                         
  -7   1   8          0.22          0.36         0.39 o                         
  -6   1   8          4.43          4.24         0.39 o                         
  -5   1   8          5.45          6.08         0.30 o                         
  -4   1   8         42.09         40.32         0.55 o                         
  -3   1   8        168.74        156.86         1.09 o                         
  -2   1   8          1.76          0.64         0.15 o                         
  -1   1   8        673.30        618.48         3.25 o                         
   0   1   8        205.11        196.93         1.11 o                         
   1   1   8        436.61        440.32         2.15 o                         
   2   1   8         24.60         24.45         0.33 o                         
   3   1   8         16.95         14.59         0.29 o                         
   4   1   8         47.09         37.05         0.45 o                         
   5   1   8         71.60         68.99         0.73 o                         
   6   1   8         93.44         93.02         0.95 o                         
   7   1   8         30.47         29.15         0.63 o                         
   8   1   8          8.66          7.77         0.45 o                         
   9   1   8         10.51         11.42         0.60 o                         
  -6   2   8          6.21          7.36         0.57 o                         
  -5   2   8         10.56         10.27         0.56 o                         
  -4   2   8          4.65          5.19         0.39 o                         
  -3   2   8         13.12         13.03         0.40 o                         
  -2   2   8         26.86         27.10         0.34 o                         
  -1   2   8         56.41         50.76         0.59 o                         
   0   2   8        199.36        201.49         1.47 o                         
   1   2   8          0.72          0.73         0.20 o                         
   2   2   8        245.44        228.01         1.25 o                         
   3   2   8         92.43        107.41         0.77 o                         
   4   2   8        153.62        150.34         1.06 o                         
   5   2   8         71.96         69.97         0.73 o                         
   6   2   8         19.67         13.61         0.51 o                         
   7   2   8        111.04        113.74         1.16 o                         
   8   2   8         11.47         11.27         0.52 o                         
   9   2   8          2.23          1.33         0.32 o                         
  10   2   8          0.25          0.78         0.43 o                         
  -5   3   8          1.57          3.27         0.36 o                         
  -4   3   8         72.33         68.05         1.00 o                         
  -3   3   8         10.61          8.96         0.34 o                         
  -2   3   8         14.91         11.36         0.33 o                         
  -1   3   8         46.59         38.04         0.58 o                         
   0   3   8         46.31         46.03         0.59 o                         
   1   3   8        107.23        102.01         0.91 o                         
   2   3   8         22.05         21.46         0.33 o                         
   3   3   8         16.62         24.61         0.34 o                         
   4   3   8         21.93         24.55         0.41 o                         
   5   3   8          3.05          1.91         0.27 o                         
   6   3   8         34.25         31.24         0.57 o                         
   7   3   8          1.25          1.60         0.36 o                         
   8   3   8         54.45         49.61         0.80 o                         
   9   3   8          1.48          0.68         0.33 o                         
  10   3   8          0.11          0.18         0.51 o                         
  -5   4   8          2.86          2.39         0.46 o                         
  -4   4   8         10.54          8.89         0.55 o                         
  -3   4   8         74.72         74.41         1.00 o                         
  -2   4   8          9.72          9.36         0.33 o                         
  -1   4   8         20.52         15.80         0.43 o                         
   0   4   8         13.22         14.28         0.47 o                         
   1   4   8         34.72         29.71         0.47 o                         
   2   4   8         16.66         16.17         0.29 o                         
   3   4   8         65.58         64.71         0.56 o                         
   4   4   8         45.59         50.80         0.56 o                         
   5   4   8          4.55          3.67         0.29 o                         
   6   4   8          1.74          0.94         0.32 o                         
   7   4   8          1.11          0.74         0.32 o                         
   8   4   8         38.51         39.56         0.94 o                         
   9   4   8          1.54          0.78         0.25 o                         
  10   4   8          2.57          1.62         0.41 o                         
  -4   5   8          0.05          0.19         0.46 o                         
  -3   5   8         19.25         20.97         0.61 o                         
  -2   5   8          3.55          2.79         0.33 o                         
  -1   5   8          1.68          2.62         0.24 o                         
   0   5   8          3.08          3.51         0.20 o                         
   1   5   8         29.90         37.58         0.40 o                         
   2   5   8        159.45        152.62         1.03 o                         
   3   5   8         43.75         41.47         0.45 o                         
   4   5   8         51.66         56.51         0.56 o                         
   5   5   8         37.39         37.96         0.57 o                         
   6   5   8          5.50          4.14         0.35 o                         
   7   5   8          3.44          2.70         0.37 o                         
   8   5   8          0.29         -0.04         0.35 o                         
   9   5   8          0.04          0.14         0.37 o                         
  10   5   8          2.51          2.44         0.44 o                         
  -3   6   8          2.17          0.94         0.32 o                         
  -2   6   8          0.04          0.68         0.22 o                         
  -1   6   8          0.28         -0.24         0.26 o                         
   0   6   8         48.17         51.72         0.59 o                         
   1   6   8         55.78         55.62         0.56 o                         
   2   6   8          3.40          4.39         0.23 o                         
   3   6   8         55.73         60.13         0.61 o                         
   4   6   8          1.75          1.41         0.22 o                         
   5   6   8          1.32          1.27         0.24 o                         
   6   6   8         21.86         29.40         0.62 o                         
   7   6   8         30.45         30.46         0.65 o                         
   8   6   8          5.13          3.18         0.46 o                         
   9   6   8         29.69         29.80         0.81 o                         
  10   6   8         10.35         10.81         0.62 o                         
  -2   7   8          1.02          0.66         0.31 o                         
  -1   7   8         24.32         24.67         0.64 o                         
   0   7   8         25.28         22.08         0.54 o                         
   1   7   8         12.25          9.26         0.36 o                         
   2   7   8         50.56         57.37         0.67 o                         
   3   7   8         22.76         22.18         0.52 o                         
   4   7   8         54.27         46.15         0.59 o                         
   5   7   8          0.06         -0.22         0.22 o                         
   6   7   8          0.83          1.40         0.32 o                         
   7   7   8         75.30         76.49         0.96 o                         
   8   7   8         28.96         21.75         0.65 o                         
   9   7   8          0.16          0.18         0.44 o                         
  10   7   8          5.47          5.18         0.58 o                         
  -1   8   8          3.19          3.45         0.41 o                         
   0   8   8         35.29         35.71         0.64 o                         
   1   8   8         18.55         20.88         0.53 o                         
   2   8   8          8.02          6.81         0.37 o                         
   3   8   8         31.02         35.90         0.83 o                         
   4   8   8         84.58         83.33         1.00 o                         
   5   8   8         32.65         25.82         0.64 o                         
   6   8   8          2.36          2.58         0.28 o                         
   7   8   8         34.84         27.30         0.55 o                         
   8   8   8         57.95         47.99         0.91 o                         
   9   8   8          2.69          6.63         0.45 o                         
  10   8   8          0.00          0.68         0.27 o                         
   0   9   8         11.32         10.30         1.12 o                         
   1   9   8          6.10          7.29         0.42 o                         
   2   9   8          4.64          6.78         0.35 o                         
   3   9   8          0.03         -0.09         0.32 o                         
   4   9   8          5.44          4.70         0.41 o                         
   5   9   8         23.78         25.82         0.70 o                         
   6   9   8         17.73         17.44         0.60 o                         
   7   9   8          8.75          8.23         0.42 o                         
   8   9   8         56.64         64.11         0.91 o                         
   9   9   8         10.64         14.38         0.86 o                         
   2  10   8         10.99         11.70         0.66 o                         
   3  10   8          8.00          5.29         0.41 o                         
   4  10   8          0.70          1.39         0.30 o                         
   5  10   8          0.70          1.05         0.38 o                         
   6  10   8          0.57         -0.02         0.34 o                         
   7  10   8          1.23          0.20         0.27 o                         
   8  10   8          0.00         -0.11         0.27 o                         
  -5  -7   9          2.59          1.37         0.32 o                         
  -4  -7   9          0.21         -0.24         0.24 o                         
  -3  -7   9          1.83          1.43         0.43 o                         
  -2  -7   9          2.08          2.89         0.41 o                         
  -1  -7   9          0.74          0.90         0.30 o                         
   0  -7   9          1.84          3.77         0.56 o                         
   1  -7   9          4.65          8.09         0.71 o                         
  -6  -6   9          8.43          7.69         0.68 o                         
  -5  -6   9          2.87          4.98         0.50 o                         
  -4  -6   9          0.98          0.75         0.31 o                         
  -3  -6   9         31.71         31.82         0.93 o                         
  -2  -6   9          5.19          5.62         0.48 o                         
  -1  -6   9          4.38          2.15         0.52 o                         
   0  -6   9         63.62         63.85         1.10 o                         
   1  -6   9         15.28         16.38         0.84 o                         
   2  -6   9          0.25         -0.30         0.30 o                         
   3  -6   9          0.01         -0.38         0.38 o                         
  -7  -5   9          0.07          0.92         0.46 o                         
  -6  -5   9         19.08         19.06         0.62 o                         
  -5  -5   9          9.29          9.54         0.42 o                         
  -4  -5   9          3.20          3.64         0.41 o                         
  -3  -5   9          4.62          3.26         0.33 o                         
  -2  -5   9          6.50          6.28         0.39 o                         
  -1  -5   9         14.88         15.99         0.54 o                         
   0  -5   9         11.72         14.48         0.46 o                         
   1  -5   9          2.17          1.62         0.44 o                         
   2  -5   9          7.07          8.48         0.53 o                         
   3  -5   9         11.89         12.90         0.73 o                         
   4  -5   9          5.24          4.56         0.43 o                         
  -7  -4   9         38.84         42.65         0.97 o                         
  -6  -4   9          0.57          0.31         0.28 o                         
  -5  -4   9         27.51         29.49         0.67 o                         
  -4  -4   9         11.65         13.87         0.46 o                         
  -3  -4   9          0.01          0.71         0.27 o                         
  -2  -4   9         50.29         45.91         0.69 o                         
  -1  -4   9         24.98         24.12         0.57 o                         
   0  -4   9        132.81        142.01         1.42 o                         
   1  -4   9         68.33         67.18         0.81 o                         
   2  -4   9          0.01         -0.29         0.29 o                         
   3  -4   9         36.54         32.62         0.64 o                         
   4  -4   9         81.04         86.56         1.12 o                         
   5  -4   9          5.32          4.27         0.43 o                         
  -7  -3   9         22.84         27.26         0.81 o                         
  -6  -3   9          0.98          1.03         0.35 o                         
  -5  -3   9          0.65          1.07         0.33 o                         
  -4  -3   9         20.74         19.77         0.51 o                         
  -3  -3   9         70.42         60.31         0.77 o                         
  -2  -3   9        102.03        108.94         1.12 o                         
  -1  -3   9        114.66        111.54         1.10 o                         
   0  -3   9        234.53        220.37         2.07 o                         
   1  -3   9        312.04        308.49         2.25 o                         
   2  -3   9        141.32        142.20         1.30 o                         
   3  -3   9         12.70         12.19         0.51 o                         
   4  -3   9         29.07         28.95         0.68 o                         
   5  -3   9          4.91          5.63         0.40 o                         
   6  -3   9          0.06          0.74         0.27 o                         
  -7  -2   9         13.04         15.33         0.72 o                         
  -6  -2   9          4.23          4.74         0.39 o                         
  -5  -2   9         13.83         15.25         0.56 o                         
  -4  -2   9          3.86          3.78         0.27 o                         
  -3  -2   9          0.35          1.36         0.24 o                         
  -2  -2   9         58.78         59.28         0.62 o                         
  -1  -2   9         80.81         85.98         0.81 o                         
   0  -2   9         21.84         24.41         0.52 o                         
   1  -2   9         13.78         15.74         0.44 o                         
   2  -2   9         32.62         33.43         0.60 o                         
   3  -2   9         90.81         88.99         1.07 o                         
   4  -2   9          3.80          4.19         0.41 o                         
   5  -2   9         34.83         39.82         0.74 o                         
   6  -2   9          0.23          0.15         0.30 o                         
   7  -2   9          4.39          3.11         0.33 o                         
  -7  -1   9          5.94          5.67         0.42 o                         
  -6  -1   9          3.20          2.47         0.39 o                         
  -5  -1   9         25.63         25.89         0.63 o                         
  -4  -1   9          3.47          3.13         0.32 o                         
  -3  -1   9        229.89        225.89         1.55 o                         
  -2  -1   9        104.05        109.44         0.83 o                         
  -1  -1   9         38.59         40.13         0.47 o                         
   0  -1   9        249.17        249.80         1.63 o                         
   1  -1   9        161.00        171.15         1.20 o                         
   2  -1   9         50.81         43.31         0.66 o                         
   3  -1   9         36.94         32.96         0.64 o                         
   4  -1   9         15.69         15.20         0.62 o                         
   5  -1   9          0.85          1.58         0.30 o                         
   6  -1   9         25.20         25.70         0.59 o                         
   7  -1   9         68.26         65.95         1.02 o                         
   8  -1   9          0.53          0.57         0.37 o                         
  -6   0   9          1.69          3.34         0.30 o                         
  -5   0   9         19.55         17.20         0.47 o                         
  -4   0   9          0.24          0.21         0.22 o                         
  -3   0   9        583.44        552.32         3.03 o                         
  -2   0   9         41.29         44.54         0.50 o                         
  -1   0   9        138.74        137.72         0.91 o                         
   0   0   9        144.01        138.27         0.96 o                         
   1   0   9        135.59        140.06         1.42 o                         
   2   0   9          0.29         -0.20         0.20 o                         
   3   0   9         21.66         20.22         0.49 o                         
   4   0   9          0.24          0.41         0.22 o                         
   5   0   9         70.35         66.57         0.74 o                         
   6   0   9         15.07         14.11         0.39 o                         
   7   0   9          0.10          0.73         0.34 o                         
   8   0   9          0.88          0.62         0.42 o                         
  -6   1   9          0.14         -0.04         0.26 o                         
  -5   1   9          0.14          0.16         0.20 o                         
  -4   1   9          1.84          0.58         0.20 o                         
  -3   1   9         22.26         25.51         0.47 o                         
  -2   1   9        195.30        192.02         1.18 o                         
  -1   1   9          3.39          6.03         0.24 o                         
   0   1   9         20.34         15.65         0.37 o                         
   1   1   9        219.89        228.83         1.28 o                         
   2   1   9         43.01         49.74         0.47 o                         
   3   1   9         71.77         63.82         0.73 o                         
   4   1   9          1.69          0.26         0.19 o                         
   5   1   9          1.14          1.29         0.23 o                         
   6   1   9          1.47          1.21         0.30 o                         
   7   1   9          0.00         -0.26         0.26 o                         
   8   1   9          0.08         -0.14         0.34 o                         
   9   1   9          4.47          5.86         0.43 o                         
  -6   2   9          3.01          3.08         0.41 o                         
  -5   2   9          0.00         -0.21         0.23 o                         
  -4   2   9          1.06          1.23         0.18 o                         
  -3   2   9          3.77          3.61         0.23 o                         
  -2   2   9          0.58          0.56         0.21 o                         
  -1   2   9          9.73         10.02         0.34 o                         
   0   2   9          5.54          4.40         0.30 o                         
   1   2   9         26.50         21.08         0.45 o                         
   2   2   9         26.34         25.83         0.32 o                         
   3   2   9        187.24        204.86         1.45 o                         
   4   2   9         84.28         91.94         0.81 o                         
   5   2   9        188.21        181.24         2.35 o                         
   6   2   9        286.59        285.20         2.16 o                         
   7   2   9          4.47          5.19         0.37 o                         
   8   2   9          6.56          8.61         0.53 o                         
   9   2   9          0.02         -0.24         0.28 o                         
  -5   3   9          4.23          5.02         0.40 o                         
  -4   3   9          3.38          3.79         0.32 o                         
  -3   3   9         24.77         26.31         0.56 o                         
  -2   3   9        111.72        104.89         1.01 o                         
  -1   3   9          0.58          0.37         0.26 o                         
   0   3   9          1.34          0.98         0.29 o                         
   1   3   9         66.07         66.79         0.81 o                         
   2   3   9         21.88         21.72         0.44 o                         
   3   3   9         98.85         87.10         0.67 o                         
   4   3   9         17.36         13.66         0.36 o                         
   5   3   9         35.54         28.61         0.53 o                         
   6   3   9          2.84          2.35         0.31 o                         
   7   3   9         19.90         22.09         0.51 o                         
   8   3   9          0.34          0.22         0.35 o                         
   9   3   9          0.19         -0.17         0.17 o                         
  10   3   9          0.56         -0.26         0.26 o                         
  -4   4   9          1.82          2.54         0.36 o                         
  -3   4   9         11.36         17.81         5.19 o                         
  -2   4   9          5.31          7.46         0.30 o                         
  -1   4   9          2.70          2.59         0.30 o                         
   0   4   9          0.19          0.20         0.25 o                         
   1   4   9         18.38         15.81         0.51 o                         
   2   4   9          2.32          3.25         0.26 o                         
   3   4   9         36.36         31.73         0.38 o                         
   4   4   9         36.94         33.29         0.48 o                         
   5   4   9         12.20         10.43         0.35 o                         
   6   4   9          4.99          4.96         0.36 o                         
   7   4   9          0.88          0.38         0.35 o                         
   8   4   9          0.67         -0.03         0.35 o                         
   9   4   9          3.46          4.67         0.51 o                         
  10   4   9          0.10         -0.43         0.44 o                         
  -4   5   9          6.66          5.60         0.50 o                         
  -3   5   9         10.52         12.07         0.47 o                         
  -2   5   9        162.42        155.96         1.39 o                         
  -1   5   9         37.48         37.19         0.54 o                         
   0   5   9         93.79         91.12         0.94 o                         
   1   5   9        101.56        105.59         1.01 o                         
   2   5   9          8.32         11.63         0.29 o                         
   3   5   9          0.03         -0.16         0.16 o                         
   4   5   9          0.02         -0.08         0.17 o                         
   5   5   9          3.60          2.53         0.30 o                         
   6   5   9          5.64          4.73         0.43 o                         
   7   5   9          3.86          4.30         0.41 o                         
   8   5   9         21.47         22.14         0.70 o                         
   9   5   9         21.48         20.90         0.70 o                         
  10   5   9          0.23         -0.15         0.43 o                         
  -3   6   9          0.22         -0.28         0.36 o                         
  -2   6   9          0.79          0.97         0.22 o                         
  -1   6   9         24.07         22.66         0.54 o                         
   0   6   9         71.17         73.82         0.73 o                         
   1   6   9         52.96         49.65         0.65 o                         
   2   6   9         66.25         55.99         0.62 o                         
   3   6   9          0.43          1.53         0.21 o                         
   4   6   9          0.01         -0.17         0.17 o                         
   5   6   9          1.00         -0.01         0.26 o                         
   6   6   9         24.26         23.63         0.56 o                         
   7   6   9          0.40         -0.28         0.37 o                         
   8   6   9          0.14         -0.35         0.35 o                         
   9   6   9          2.65          1.89         0.41 o                         
  10   6   9          0.66          0.59         0.41 o                         
  -2   7   9          0.78          0.88         0.42 o                         
  -1   7   9          0.01          0.29         0.19 o                         
   0   7   9          7.85          8.31         0.32 o                         
   1   7   9          0.97          0.02         0.19 o                         
   2   7   9          4.43          4.76         0.26 o                         
   3   7   9          6.90          6.92         0.32 o                         
   4   7   9          6.29          6.29         0.31 o                         
   5   7   9          0.39          0.27         0.25 o                         
   6   7   9          0.03         -0.01         0.28 o                         
   7   7   9         95.42         81.86         1.12 o                         
   8   7   9         17.43         18.15         0.65 o                         
   9   7   9          0.00         -0.31         0.31 o                         
  10   7   9          1.56          1.29         0.38 o                         
   0   8   9          0.34          0.42         0.23 o                         
   1   8   9          2.99          3.17         0.31 o                         
   2   8   9          2.85          1.80         0.29 o                         
   3   8   9         12.87         14.70         0.46 o                         
   4   8   9         13.18         13.37         0.47 o                         
   5   8   9          1.22          0.50         0.23 o                         
   6   8   9          3.97          5.54         0.49 o                         
   7   8   9          0.63          2.23         0.37 o                         
   8   8   9          6.92          4.75         0.56 o                         
   9   8   9         20.02         19.61         0.74 o                         
  10   8   9          0.23         -0.37         0.37 o                         
   1   9   9          3.45          3.38         0.34 o                         
   2   9   9          0.01         -0.18         0.18 o                         
   3   9   9          3.69          3.37         0.31 o                         
   4   9   9          1.13          0.61         0.24 o                         
   5   9   9          3.25          1.70         0.36 o                         
   6   9   9          0.38         -0.20         0.25 o                         
   7   9   9          2.20          0.13         0.38 o                         
   8   9   9          7.74          7.69         0.46 o                         
   9   9   9         17.21         16.83         0.78 o                         
   3  10   9          0.98          0.65         0.23 o                         
   4  10   9          5.43          5.67         0.55 o                         
   5  10   9          4.09          5.30         0.45 o                         
   6  10   9          0.32          0.47         0.30 o                         
   7  10   9          5.22          6.71         0.64 o                         
   8  10   9          1.83          1.68         0.61 o                         
  -3  -7  10          1.09          0.97         0.37 o                         
  -2  -7  10          9.35         11.17         0.93 o                         
  -1  -7  10          1.14          1.79         0.41 o                         
  -5  -6  10          0.01          0.00         0.22 o                         
  -4  -6  10          0.28          0.15         0.25 o                         
  -3  -6  10         23.06         20.16         1.07 o                         
  -2  -6  10          6.67          6.00         0.54 o                         
  -1  -6  10          7.39          6.46         0.44 o                         
   0  -6  10         25.21         26.07         0.85 o                         
   1  -6  10          0.88          1.44         0.48 o                         
   2  -6  10          0.92          0.96         0.56 o                         
  -6  -5  10          0.81          0.18         0.25 o                         
  -5  -5  10          0.18          0.36         0.22 o                         
  -4  -5  10          2.57          1.96         0.31 o                         
  -3  -5  10          9.32          6.70         0.46 o                         
  -2  -5  10          0.07          0.21         0.33 o                         
  -1  -5  10         30.76         31.46         0.79 o                         
   0  -5  10          0.08         -0.32         0.38 o                         
   1  -5  10          3.50          4.59         0.58 o                         
   2  -5  10         12.20         13.66         0.70 o                         
   3  -5  10          4.95          5.54         0.78 o                         
  -6  -4  10          0.01          0.00         0.24 o                         
  -5  -4  10          6.96          6.56         0.37 o                         
  -4  -4  10          5.05          4.89         0.40 o                         
  -3  -4  10         13.71          9.08         0.49 o                         
  -2  -4  10          0.72          0.83         0.35 o                         
  -1  -4  10          5.65          5.74         0.45 o                         
   0  -4  10          0.05         -0.09         0.32 o                         
   1  -4  10         49.55         48.17         0.95 o                         
   2  -4  10          2.63          3.05         0.38 o                         
   3  -4  10          2.50          1.99         0.37 o                         
   4  -4  10          0.85          1.07         0.44 o                         
   5  -4  10          6.30          7.74         0.61 o                         
  -6  -3  10          0.71          0.86         0.32 o                         
  -5  -3  10          0.32          1.15         0.23 o                         
  -4  -3  10         21.41         19.37         0.62 o                         
  -3  -3  10          2.93          3.29         0.29 o                         
  -2  -3  10          0.11         -0.13         0.28 o                         
  -1  -3  10         12.11         15.79         0.56 o                         
   0  -3  10         14.77         16.02         0.53 o                         
   1  -3  10        118.26        111.16         1.26 o                         
   2  -3  10          0.59          1.07         0.32 o                         
   3  -3  10         44.34         44.20         0.83 o                         
   4  -3  10         22.99         21.81         0.69 o                         
   5  -3  10         17.74         17.90         0.65 o                         
   6  -3  10         14.00         16.85         0.89 o                         
  -6  -2  10          0.80          0.91         0.40 o                         
  -5  -2  10          0.13          0.44         0.32 o                         
  -4  -2  10          1.03          1.19         0.28 o                         
  -3  -2  10          4.91          6.45         0.34 o                         
  -2  -2  10          3.42          3.68         0.25 o                         
  -1  -2  10          6.59          6.71         0.33 o                         
   0  -2  10          0.00         -0.24         0.24 o                         
   1  -2  10        127.24        125.85         1.28 o                         
   2  -2  10         78.31         75.41         0.99 o                         
   3  -2  10          2.36          2.43         0.34 o                         
   4  -2  10          5.85          5.97         0.46 o                         
   5  -2  10          1.06          0.85         0.33 o                         
   6  -2  10          3.35          2.88         0.35 o                         
   7  -2  10          1.27          2.08         0.41 o                         
  -6  -1  10          5.81          6.89         0.42 o                         
  -5  -1  10          0.15          0.24         0.22 o                         
  -4  -1  10         26.24         28.00         0.62 o                         
  -3  -1  10        103.43        104.22         0.89 o                         
  -2  -1  10        109.84         99.08         0.81 o                         
  -1  -1  10         18.55         17.52         0.40 o                         
   0  -1  10          0.33          0.45         0.24 o                         
   1  -1  10         74.09         70.58         0.85 o                         
   2  -1  10         32.13         29.55         0.57 o                         
   3  -1  10         48.74         37.63         0.70 o                         
   4  -1  10         10.27         10.34         0.46 o                         
   5  -1  10        177.31        169.97         1.55 o                         
   6  -1  10         34.19         33.95         0.81 o                         
   7  -1  10          0.05         -0.17         0.22 o                         
  -6   0  10          0.34          0.39         0.33 o                         
  -5   0  10         11.67         12.68         0.46 o                         
  -4   0  10         43.45         41.86         0.65 o                         
  -3   0  10          6.79          6.54         0.30 o                         
  -2   0  10          9.33         12.69         0.35 o                         
  -1   0  10         28.09         30.49         0.43 o                         
   0   0  10         55.85         55.18         0.55 o                         
   1   0  10         29.73         27.83         0.46 o                         
   2   0  10         80.49         79.64         0.76 o                         
   3   0  10          4.27          4.26         0.29 o                         
   4   0  10         99.53         96.25         1.26 o                         
   5   0  10         11.50         11.54         0.50 o                         
   6   0  10         29.34         27.76         0.68 o                         
   7   0  10          1.59          2.57         0.44 o                         
   8   0  10          1.24          0.78         0.53 o                         
  -5   1  10          7.81          9.72         0.36 o                         
  -4   1  10          0.36          0.42         0.18 o                         
  -3   1  10          7.86          8.81         0.28 o                         
  -2   1  10         36.18         33.63         0.72 o                         
  -1   1  10         23.41         23.46         0.54 o                         
   0   1  10          6.95          5.21         0.25 o                         
   1   1  10          9.12          7.32         0.24 o                         
   2   1  10          8.41          7.82         0.22 o                         
   3   1  10         26.80         30.25         0.40 o                         
   4   1  10         20.67         18.71         0.40 o                         
   5   1  10          7.62         10.00         0.33 o                         
   6   1  10          2.55          2.50         0.26 o                         
   7   1  10         11.59         12.99         0.60 o                         
   8   1  10          0.74          0.08         0.21 o                         
   9   1  10         14.22         14.33         0.83 o                         
  -5   2  10          0.05         -0.21         0.21 o                         
  -4   2  10          1.88          1.58         0.22 o                         
  -3   2  10          2.14          2.43         0.23 o                         
  -2   2  10         31.56         33.75         0.68 o                         
  -1   2  10         89.19         85.95         0.94 o                         
   0   2  10        135.61        140.05         1.24 o                         
   1   2  10         75.24         75.86         0.81 o                         
   2   2  10        583.06        577.80         2.95 o                         
   3   2  10         88.89         91.98         1.38 o                         
   4   2  10         75.00         69.43         0.66 o                         
   5   2  10         55.09         53.10         0.62 o                         
   6   2  10         39.10         34.95         0.60 o                         
   7   2  10          9.66          8.94         0.47 o                         
   8   2  10          0.07          0.39         0.41 o                         
   9   2  10          1.75          2.96         0.40 o                         
  -4   3  10          4.00          3.67         0.36 o                         
  -3   3  10          3.99          4.03         0.38 o                         
  -2   3  10         30.11         30.63         0.67 o                         
  -1   3  10         95.83         93.93         1.00 o                         
   0   3  10         13.08         11.62         0.41 o                         
   1   3  10        177.46        172.94         1.41 o                         
   2   3  10         60.61         61.31         0.71 o                         
   3   3  10        133.16        136.36         0.93 o                         
   4   3  10         32.09         26.51         0.46 o                         
   5   3  10          1.26          0.12         0.24 o                         
   6   3  10         27.07         23.19         0.59 o                         
   7   3  10         37.63         34.42         0.65 o                         
   8   3  10         19.42         21.97         0.72 o                         
   9   3  10          0.06          0.39         0.38 o                         
  -4   4  10         40.12         40.91         1.15 o                         
  -3   4  10          2.26          3.40         0.52 o                         
  -2   4  10         34.05         35.82         0.70 o                         
  -1   4  10          7.12          8.25         0.41 o                         
   0   4  10         51.61         45.06         0.73 o                         
   1   4  10         48.70         41.78         0.67 o                         
   2   4  10         41.56         40.11         0.62 o                         
   3   4  10         27.24         30.34         0.44 o                         
   4   4  10         14.74         13.00         0.34 o                         
   5   4  10         35.93         37.79         0.59 o                         
   6   4  10         17.47         15.64         0.48 o                         
   7   4  10          0.17          0.22         0.35 o                         
   8   4  10          7.72          9.75         0.49 o                         
   9   4  10          7.22          7.71         0.55 o                         
  10   4  10          0.34          0.40         0.39 o                         
  -3   5  10          0.11          0.42         0.44 o                         
  -2   5  10         23.03         33.96         0.86 o                         
  -1   5  10          1.88          1.02         0.30 o                         
   0   5  10          9.74         10.38         0.43 o                         
   1   5  10         29.17         23.53         0.63 o                         
   2   5  10         43.75         45.28         0.73 o                         
   3   5  10         27.00         28.06         0.47 o                         
   4   5  10          0.09         -0.07         0.16 o                         
   5   5  10         21.98         24.25         0.57 o                         
   6   5  10          2.60          2.97         0.32 o                         
   7   5  10          6.18          6.70         0.52 o                         
   8   5  10         23.77         22.84         0.84 o                         
   9   5  10          0.41          0.47         0.34 o                         
  10   5  10          9.39          8.31         0.60 o                         
  -2   6  10         12.74         11.14         0.59 o                         
  -1   6  10         64.33         66.95         0.87 o                         
   0   6  10          0.66          0.47         0.30 o                         
   1   6  10          0.96          1.66         0.34 o                         
   2   6  10          7.81          6.39         0.34 o                         
   3   6  10          3.29          1.95         0.23 o                         
   4   6  10          8.19          6.60         0.30 o                         
   5   6  10          0.51          0.61         0.24 o                         
   6   6  10          0.09          0.20         0.27 o                         
   7   6  10          0.72         -0.28         0.28 o                         
   8   6  10          3.34          4.36         0.49 o                         
   9   6  10          7.49          9.89         0.57 o                         
  10   6  10         31.77         36.82         1.49 o                         
  -1   7  10          1.72          2.90         0.40 o                         
   0   7  10         12.62         15.11         0.48 o                         
   1   7  10          0.01         -0.23         0.27 o                         
   2   7  10          0.00         -0.16         0.23 o                         
   3   7  10          4.28          3.26         0.23 o                         
   4   7  10         31.80         27.85         0.49 o                         
   5   7  10         24.62         22.15         0.45 o                         
   6   7  10         16.06         19.57         0.61 o                         
   7   7  10          0.32          0.37         0.21 o                         
   8   7  10         12.43         11.16         0.57 o                         
   9   7  10          2.26          2.40         0.48 o                         
  10   7  10          0.11          0.96         0.53 o                         
   0   8  10          0.27         -0.06         0.25 o                         
   1   8  10          0.07          0.10         0.32 o                         
   2   8  10          3.50          3.20         0.28 o                         
   3   8  10          0.05          0.24         0.18 o                         
   4   8  10         36.05         36.68         0.73 o                         
   5   8  10          1.19          1.90         0.30 o                         
   6   8  10         14.83         15.12         0.52 o                         
   7   8  10         17.02         19.79         0.64 o                         
   8   8  10         40.44         51.86         0.91 o                         
   9   8  10          1.11          0.54         0.35 o                         
   2   9  10          2.53          4.60         0.42 o                         
   3   9  10          0.00          0.47         0.28 o                         
   4   9  10          3.57          3.74         0.35 o                         
   5   9  10          0.02         -0.23         0.23 o                         
   6   9  10          3.20          1.92         0.33 o                         
   7   9  10          0.78          0.66         0.26 o                         
   8   9  10          7.21          7.79         0.48 o                         
   5  10  10          9.47          9.65         0.59 o                         
   6  10  10         20.47         20.55         0.81 o                         
  -3  -6  11         26.63         30.23         0.91 o                         
  -2  -6  11         31.60         36.61         0.99 o                         
  -1  -6  11         18.51         21.55         0.99 o                         
   0  -6  11          0.86          1.21         0.42 o                         
  -4  -5  11          5.95          8.94         0.57 o                         
  -3  -5  11         12.15         12.65         0.66 o                         
  -2  -5  11          0.03          0.08         0.31 o                         
  -1  -5  11          4.65          5.25         0.50 o                         
   0  -5  11          0.37         -0.33         0.33 o                         
   1  -5  11          4.19          2.80         0.55 o                         
   2  -5  11          5.25          2.48         0.64 o                         
  -5  -4  11          0.13          0.01         0.25 o                         
  -4  -4  11          6.00          5.08         0.41 o                         
  -3  -4  11          0.91          0.08         0.15 o                         
  -2  -4  11          2.79          2.02         0.41 o                         
  -1  -4  11         43.57         41.29         0.97 o                         
   0  -4  11          0.23         -0.26         0.26 o                         
   1  -4  11         10.55         10.59         0.68 o                         
   2  -4  11         36.80         38.91         1.06 o                         
   3  -4  11          9.28          9.54         0.67 o                         
   4  -4  11          0.56          0.63         0.38 o                         
  -5  -3  11          3.85          3.68         0.43 o                         
  -4  -3  11          3.38          3.95         0.33 o                         
  -3  -3  11          0.03          0.11         0.18 o                         
  -2  -3  11         17.44         17.25         0.64 o                         
  -1  -3  11         21.79         18.15         0.61 o                         
   0  -3  11          4.73          5.27         0.49 o                         
   1  -3  11          3.06          3.60         0.49 o                         
   2  -3  11          4.14          5.27         0.41 o                         
   3  -3  11         12.00         10.96         0.61 o                         
   4  -3  11         10.44          9.29         0.57 o                         
   5  -3  11         22.68         24.11         0.92 o                         
  -5  -2  11         10.15         12.11         0.54 o                         
  -4  -2  11          4.89          6.04         0.35 o                         
  -3  -2  11         11.73         10.05         0.47 o                         
  -2  -2  11         23.50         22.84         0.82 o                         
  -1  -2  11          0.85          0.23         0.30 o                         
   0  -2  11         28.00         21.77         0.59 o                         
   1  -2  11         10.57         12.12         0.47 o                         
   2  -2  11         66.23         74.55         1.16 o                         
   3  -2  11        107.29        100.44         1.26 o                         
   4  -2  11          4.81          4.04         0.44 o                         
   5  -2  11         32.45         33.52         0.81 o                         
   6  -2  11         35.43         38.27         0.97 o                         
  -5  -1  11         29.48         33.01         0.89 o                         
  -4  -1  11          3.97          3.24         0.30 o                         
  -3  -1  11         11.59         10.10         0.40 o                         
  -2  -1  11          0.27          0.60         0.20 o                         
  -1  -1  11         16.44         16.13         0.46 o                         
   0  -1  11         55.20         55.41         0.66 o                         
   1  -1  11         29.38         26.70         0.54 o                         
   2  -1  11         35.59         32.81         0.58 o                         
   3  -1  11         90.37         88.20         1.09 o                         
   4  -1  11         96.16         96.00         1.25 o                         
   5  -1  11          7.67          6.07         0.46 o                         
   6  -1  11         23.41         26.53         0.78 o                         
   7  -1  11          6.42          6.77         0.44 o                         
  -5   0  11         12.76         17.04         0.51 o                         
  -4   0  11          0.62          0.61         0.18 o                         
  -3   0  11         22.05         21.79         0.50 o                         
  -2   0  11          9.71          8.44         0.31 o                         
  -1   0  11          1.23          1.90         0.27 o                         
   0   0  11          7.32          8.04         0.27 o                         
   1   0  11          4.99          4.89         0.28 o                         
   2   0  11          0.02          0.00         0.25 o                         
   3   0  11         14.38         17.81         0.49 o                         
   4   0  11         20.66         20.05         0.66 o                         
   5   0  11         25.19         23.82         0.80 o                         
   6   0  11          3.64          3.99         0.35 o                         
   7   0  11          0.96          0.37         0.26 o                         
  -5   1  11          7.71          8.18         0.33 o                         
  -4   1  11          2.45          2.80         0.24 o                         
  -3   1  11          9.14          9.97         0.49 o                         
  -2   1  11          0.02         -0.09         0.31 o                         
  -1   1  11        262.29        257.30         2.03 o                         
   0   1  11        181.97        180.92         1.47 o                         
   1   1  11         79.24         79.44         0.74 o                         
   2   1  11        294.69        322.24         3.26 o                         
   3   1  11        316.16        353.76         2.27 o                         
   4   1  11        178.87        168.13         1.34 o                         
   5   1  11         68.65         65.01         1.19 o                         
   6   1  11         29.27         31.99         1.01 o                         
   7   1  11          9.81          7.26         0.51 o                         
   8   1  11          0.74          0.85         0.36 o                         
  -4   2  11          0.32          0.54         0.31 o                         
  -3   2  11          6.19          5.54         0.36 o                         
  -2   2  11          9.06          7.41         0.41 o                         
  -1   2  11        306.05        298.36         2.38 o                         
   0   2  11         25.17         26.26         0.65 o                         
   1   2  11          6.56          6.96         0.36 o                         
   2   2  11          0.00          0.00         0.21 o                         
   3   2  11         11.84         12.59         0.42 o                         
   4   2  11          0.38         -0.11         0.22 o                         
   5   2  11         12.69         11.08         0.38 o                         
   6   2  11          6.77          9.25         0.45 o                         
   7   2  11          4.85          4.52         0.36 o                         
   8   2  11         18.17         18.56         0.58 o                         
   9   2  11          6.92          9.67         0.65 o                         
  -4   3  11          3.75          4.17         0.63 o                         
  -3   3  11          8.16          6.19         0.48 o                         
  -2   3  11         25.04         19.91         0.59 o                         
  -1   3  11          0.41          0.42         0.32 o                         
   0   3  11        112.98        115.81         1.14 o                         
   1   3  11          6.00          8.83         0.39 o                         
   2   3  11         12.64         10.72         0.38 o                         
   3   3  11         27.88         27.91         0.42 o                         
   4   3  11         34.81         31.36         0.48 o                         
   5   3  11         22.35         17.39         0.48 o                         
   6   3  11          6.70          5.98         0.41 o                         
   7   3  11          0.16         -0.04         0.22 o                         
   8   3  11          2.92          3.08         0.51 o                         
   9   3  11          4.05          5.35         0.52 o                         
  -3   4  11          7.08          6.10         0.71 o                         
  -2   4  11          2.15          2.91         0.48 o                         
  -1   4  11          0.65          0.61         0.31 o                         
   0   4  11          5.57          5.46         0.38 o                         
   1   4  11          9.51         10.14         0.42 o                         
   2   4  11          5.99          3.90         0.33 o                         
   3   4  11         44.73         36.34         0.64 o                         
   4   4  11         49.52         49.00         0.57 o                         
   5   4  11         44.18         46.38         0.64 o                         
   6   4  11         28.60         32.45         0.68 o                         
   7   4  11         25.22         25.80         0.65 o                         
   8   4  11         47.09         55.28         1.09 o                         
   9   4  11          1.15          0.94         0.42 o                         
  -2   5  11          1.95          2.78         0.50 o                         
  -1   5  11         29.47         31.33         0.75 o                         
   0   5  11         92.14         90.12         1.14 o                         
   1   5  11         15.52         16.25         0.55 o                         
   2   5  11          0.21         -0.13         0.29 o                         
   3   5  11         44.96         48.69         0.71 o                         
   4   5  11          8.41          6.72         0.27 o                         
   5   5  11          4.09          3.64         0.32 o                         
   6   5  11          1.15          2.91         0.39 o                         
   7   5  11          0.33         -0.11         0.24 o                         
   8   5  11          6.45          7.81         0.55 o                         
   9   5  11          0.05          0.67         0.39 o                         
  -1   6  11          0.00          1.94         0.43 o                         
   0   6  11          1.01          1.18         0.34 o                         
   1   6  11          9.78         10.37         0.56 o                         
   2   6  11         31.84         30.26         0.71 o                         
   3   6  11         72.86         70.53         0.99 o                         
   4   6  11         11.77         10.74         0.29 o                         
   5   6  11         14.19          9.15         0.44 o                         
   6   6  11         14.86         15.55         0.56 o                         
   7   6  11          3.45          4.77         0.44 o                         
   8   6  11          1.03          2.49         0.42 o                         
   9   6  11         18.01         17.16         0.86 o                         
   0   7  11         81.17         82.53         1.10 o                         
   1   7  11         20.09         19.64         0.62 o                         
   2   7  11         27.84         28.45         0.70 o                         
   3   7  11         41.76         47.20         0.70 o                         
   4   7  11          4.82          6.79         0.28 o                         
   5   7  11          8.79         10.64         0.51 o                         
   6   7  11         10.01         10.95         0.48 o                         
   7   7  11          5.40          5.89         0.42 o                         
   8   7  11          0.87          0.93         0.42 o                         
   9   7  11          2.55          2.86         0.55 o                         
   1   8  11          0.60          0.89         0.26 o                         
   2   8  11         11.39         11.42         0.52 o                         
   3   8  11          0.28          0.46         0.19 o                         
   4   8  11          0.77          0.55         0.19 o                         
   5   8  11          0.45          0.26         0.21 o                         
   6   8  11          0.90          1.34         0.23 o                         
   7   8  11          4.16          3.81         0.40 o                         
   8   8  11         12.69         14.52         0.63 o                         
   9   8  11          0.08          1.14         0.98 o                         
   3   9  11          4.15          5.62         0.36 o                         
   4   9  11          4.98          5.65         0.60 o                         
   5   9  11          1.55          1.20         0.22 o                         
   6   9  11          3.00          3.44         0.32 o                         
   7   9  11          0.12          0.17         0.35 o                         
  -3  -5  12          0.48          2.30         0.78 o                         
  -2  -5  12          9.42         12.16         0.68 o                         
  -1  -5  12          9.79         11.82         0.56 o                         
   0  -5  12         34.67         39.34         1.05 o                         
   1  -5  12         11.77         14.29         0.84 o                         
  -4  -4  12          2.08          0.94         0.34 o                         
  -3  -4  12          0.23          0.07         0.30 o                         
  -2  -4  12          3.71          1.71         0.45 o                         
  -1  -4  12          7.28          7.24         0.45 o                         
   0  -4  12          1.02          0.89         0.33 o                         
   1  -4  12          4.66          4.39         0.49 o                         
   2  -4  12         24.37         27.19         0.95 o                         
   3  -4  12          0.12          0.35         0.37 o                         
  -4  -3  12          1.42          1.50         0.40 o                         
  -3  -3  12         11.96         15.38         0.53 o                         
  -2  -3  12          1.67          5.40         0.43 o                         
  -1  -3  12          9.35          9.09         0.45 o                         
   0  -3  12          0.16          0.15         0.23 o                         
   1  -3  12         22.56         20.85         1.04 o                         
   2  -3  12          0.45          0.64         0.27 o                         
   3  -3  12          5.45          6.27         0.52 o                         
   4  -3  12          2.42          2.49         0.47 o                         
  -4  -2  12          0.82          0.80         0.23 o                         
  -3  -2  12          9.11         11.16         0.43 o                         
  -2  -2  12          0.01         -0.21         0.21 o                         
  -1  -2  12         13.39         12.80         0.49 o                         
   0  -2  12          0.63          0.08         0.27 o                         
   1  -2  12          9.70          9.24         0.56 o                         
   2  -2  12         13.10         11.97         0.75 o                         
   3  -2  12         12.63         13.54         0.51 o                         
   4  -2  12          0.02          0.41         0.29 o                         
   5  -2  12          8.61          9.59         0.63 o                         
  -4  -1  12          0.02          0.25         0.19 o                         
  -3  -1  12          3.11          3.75         0.34 o                         
  -2  -1  12          3.72          3.05         0.29 o                         
  -1  -1  12         31.87         33.59         0.67 o                         
   0  -1  12         11.29          9.71         0.40 o                         
   1  -1  12         15.96         19.30         0.64 o                         
   2  -1  12         10.91         10.18         0.58 o                         
   3  -1  12         68.25         60.48         0.91 o                         
   4  -1  12          0.00          0.60         0.32 o                         
   5  -1  12          0.61          0.14         0.26 o                         
   6  -1  12          1.71          1.74         0.37 o                         
  -4   0  12          0.01          0.30         0.20 o                         
  -3   0  12          1.92          2.28         0.36 o                         
  -2   0  12          1.15          2.01         0.30 o                         
  -1   0  12          1.87          1.92         0.24 o                         
   0   0  12          0.18          0.62         0.27 o                         
   1   0  12         36.31         37.56         0.58 o                         
   2   0  12         22.19         20.83         0.53 o                         
   3   0  12        118.62        117.10         1.32 o                         
   4   0  12         62.74         57.58         0.92 o                         
   5   0  12          3.61          3.27         0.51 o                         
   6   0  12          2.12          2.73         0.31 o                         
   7   0  12          6.59          6.10         0.48 o                         
  -4   1  12          5.00          6.12         0.48 o                         
  -3   1  12          0.31          0.17         0.35 o                         
  -2   1  12         24.59         22.54         0.65 o                         
  -1   1  12         25.24         28.05         0.66 o                         
   0   1  12          2.02          1.35         0.32 o                         
   1   1  12         12.80         13.24         0.35 o                         
   2   1  12         51.97         62.19         0.65 o                         
   3   1  12          0.03         -0.18         0.27 o                         
   4   1  12          0.93          1.05         0.27 o                         
   5   1  12          0.03         -0.05         0.17 o                         
   6   1  12         58.15         59.55         1.14 o                         
   7   1  12         29.33         26.06         0.89 o                         
  -3   2  12         20.00         24.30         0.88 o                         
  -2   2  12         37.42         39.14         0.89 o                         
  -1   2  12         12.68         14.25         0.71 o                         
   0   2  12          3.98          4.79         0.38 o                         
   1   2  12         32.61         33.24         0.70 o                         
   2   2  12         56.50         52.37         0.60 o                         
   3   2  12         27.38         23.86         0.41 o                         
   4   2  12          1.61          1.67         0.26 o                         
   5   2  12          8.80          6.30         0.35 o                         
   6   2  12         85.49         86.99         1.30 o                         
   7   2  12          3.22          3.77         0.39 o                         
   8   2  12          1.25          1.67         0.31 o                         
  -3   3  12          2.98          2.47         0.40 o                         
  -2   3  12          0.94          0.88         0.36 o                         
  -1   3  12          0.55          0.48         0.34 o                         
   0   3  12         13.61         12.86         0.47 o                         
   1   3  12         62.84         58.69         0.83 o                         
   2   3  12         16.04         15.54         0.57 o                         
   3   3  12          9.41          8.36         0.30 o                         
   4   3  12          3.58          1.67         0.20 o                         
   5   3  12          2.66          2.00         0.29 o                         
   6   3  12          0.14          0.13         0.22 o                         
   7   3  12          1.56          1.26         0.30 o                         
   8   3  12          1.64          1.73         0.27 o                         
  -2   4  12          1.98          3.05         0.38 o                         
  -1   4  12          0.76          2.29         0.38 o                         
   0   4  12          0.22          0.64         0.33 o                         
   1   4  12         32.94         36.10         0.71 o                         
   2   4  12         76.78         79.07         1.00 o                         
   3   4  12         11.29         10.76         0.42 o                         
   4   4  12         95.19         90.23         0.75 o                         
   5   4  12         11.68          9.23         0.38 o                         
   6   4  12          0.01         -0.12         0.29 o                         
   7   4  12          1.67          1.22         0.24 o                         
   8   4  12          0.29          0.21         0.35 o                         
   9   4  12          1.02          1.24         0.36 o                         
  -1   5  12         18.78         19.51         0.90 o                         
   0   5  12          2.63          2.47         0.40 o                         
   1   5  12          1.18          1.10         0.33 o                         
   2   5  12         65.25         64.71         0.90 o                         
   3   5  12          4.07          5.23         0.35 o                         
   4   5  12          0.28          0.71         0.21 o                         
   5   5  12         12.58         14.97         0.47 o                         
   6   5  12         10.53          6.62         0.43 o                         
   7   5  12         10.37          7.97         0.47 o                         
   8   5  12         29.38         34.72         0.86 o                         
   9   5  12         30.74         35.42         1.21 o                         
   0   6  12          5.83          6.20         0.66 o                         
   1   6  12          1.67          2.09         0.40 o                         
   2   6  12          8.09          4.87         0.42 o                         
   3   6  12          0.55         -0.17         0.31 o                         
   4   6  12          0.09          0.27         0.24 o                         
   5   6  12         16.42         20.39         0.56 o                         
   6   6  12          2.51          1.56         0.34 o                         
   7   6  12          9.05         10.17         0.53 o                         
   8   6  12          0.42         -0.08         0.26 o                         
   9   6  12          2.16          2.62         0.66 o                         
   1   7  12          5.28          4.31         0.49 o                         
   2   7  12         12.98         15.21         0.64 o                         
   3   7  12         18.35         18.59         0.70 o                         
   4   7  12         16.23         15.49         0.51 o                         
   5   7  12          5.26          6.00         0.33 o                         
   6   7  12          0.83          1.33         0.28 o                         
   7   7  12          4.39          6.87         0.44 o                         
   8   7  12          0.14         -0.18         0.29 o                         
   2   8  12          1.67          1.67         0.53 o                         
   3   8  12          1.11          1.31         0.38 o                         
   4   8  12          0.13          0.66         0.29 o                         
   5   8  12          0.07          0.06         0.18 o                         
   6   8  12          9.12          9.23         0.46 o                         
   7   8  12          2.58          2.83         0.45 o                         
   8   8  12          2.50          1.97         0.52 o                         
  -2  -4  13          0.08          1.94         2.02 o                         
  -1  -4  13         11.99         10.42         0.52 o                         
   0  -4  13          8.00          8.51         0.56 o                         
   1  -4  13          7.79          7.85         0.71 o                         
  -3  -3  13          3.75          3.64         0.44 o                         
  -2  -3  13         15.03         22.53         0.71 o                         
  -1  -3  13         14.38         17.36         0.67 o                         
   0  -3  13          0.23         -0.13         0.29 o                         
   1  -3  13          2.24          1.22         0.25 o                         
   2  -3  13          2.80          1.28         0.55 o                         
   3  -3  13         10.46         11.33         0.77 o                         
  -3  -2  13          5.85          4.65         0.37 o                         
  -2  -2  13          0.39          0.49         0.23 o                         
  -1  -2  13          0.44          0.64         0.23 o                         
   0  -2  13          0.10          0.14         0.32 o                         
   1  -2  13         15.52         16.83         0.51 o                         
   2  -2  13          0.61          1.46         0.39 o                         
   3  -2  13          2.01          1.49         0.35 o                         
   4  -2  13          0.80          0.30         0.33 o                         
  -3  -1  13          0.07         -0.10         0.32 o                         
  -2  -1  13         21.26         24.69         0.52 o                         
  -1  -1  13         19.87         19.92         0.48 o                         
   0  -1  13          0.71          0.42         0.26 o                         
   1  -1  13         60.78         55.75         0.85 o                         
   2  -1  13          1.02          1.08         0.29 o                         
   3  -1  13          0.06         -0.24         0.24 o                         
   4  -1  13          0.00         -0.29         0.29 o                         
   5  -1  13          3.74          2.29         0.50 o                         
  -3   0  13          4.15          4.44         0.37 o                         
  -2   0  13          0.29          0.08         0.25 o                         
  -1   0  13         24.72         22.25         0.57 o                         
   0   0  13         76.34         72.51         0.71 o                         
   1   0  13         17.57         21.18         0.53 o                         
   2   0  13        114.06        119.38         1.13 o                         
   3   0  13         32.81         35.13         0.66 o                         
   4   0  13          1.63          2.02         0.28 o                         
   5   0  13         21.93         20.79         0.92 o                         
   6   0  13          6.07          6.58         0.42 o                         
  -3   1  13          9.62         10.29         0.58 o                         
  -2   1  13          2.63          2.28         0.35 o                         
  -1   1  13          6.31          5.89         0.42 o                         
   0   1  13          2.41          3.57         0.35 o                         
   1   1  13         26.08         30.16         0.54 o                         
   2   1  13         25.89         27.85         0.69 o                         
   3   1  13          4.28          5.03         0.33 o                         
   4   1  13          2.56          4.18         0.35 o                         
   5   1  13         43.60         47.49         0.84 o                         
   6   1  13         20.31         17.44         1.08 o                         
   7   1  13          3.81          2.57         0.95 o                         
  -3   2  13          2.81          3.72         0.85 o                         
  -2   2  13          0.13          0.03         0.46 o                         
  -1   2  13          4.21          4.21         0.44 o                         
   0   2  13          9.37          9.45         0.60 o                         
   1   2  13          0.13          0.28         0.31 o                         
   2   2  13          4.32          6.59         0.46 o                         
   3   2  13          2.77          3.39         0.22 o                         
   4   2  13          1.15          1.37         0.23 o                         
   5   2  13          5.71          7.88         0.37 o                         
   6   2  13          9.52          8.34         0.41 o                         
   7   2  13          2.20          2.96         0.39 o                         
  -2   3  13          0.00         -0.13         0.38 o                         
  -1   3  13          0.07         -0.06         0.35 o                         
   0   3  13          9.41          9.10         0.48 o                         
   1   3  13         66.71         63.96         0.91 o                         
   2   3  13          7.64          9.07         0.43 o                         
   3   3  13          0.20         -0.07         0.28 o                         
   4   3  13         18.76         19.48         0.50 o                         
   5   3  13         43.36         45.48         0.72 o                         
   6   3  13         13.16         12.76         0.48 o                         
   7   3  13          0.23          0.45         0.23 o                         
   8   3  13          0.14          0.48         0.45 o                         
  -1   4  13          2.83          3.14         0.41 o                         
   0   4  13         25.33         25.00         0.73 o                         
   1   4  13         80.78         78.23         1.02 o                         
   2   4  13         29.69         25.75         0.65 o                         
   3   4  13         14.16         14.14         0.47 o                         
   4   4  13         11.28          9.32         0.33 o                         
   5   4  13          8.40          7.91         0.33 o                         
   6   4  13          3.09          4.56         0.35 o                         
   7   4  13          0.21          0.07         0.24 o                         
   8   4  13          1.20          2.31         0.47 o                         
   0   5  13          0.95          1.26         0.38 o                         
   1   5  13         26.76         31.76         1.24 o                         
   2   5  13          1.65          2.55         0.41 o                         
   3   5  13         16.33         18.50         0.57 o                         
   4   5  13          0.00         -0.10         0.26 o                         
   5   5  13          6.47          5.19         0.30 o                         
   6   5  13         10.64          7.99         0.38 o                         
   7   5  13          9.60          9.29         0.49 o                         
   8   5  13         14.57         18.11         0.74 o                         
   1   6  13          1.24          1.85         0.40 o                         
   2   6  13          0.05         -0.02         0.39 o                         
   3   6  13          0.00          0.32         0.35 o                         
   4   6  13          0.00          0.27         0.33 o                         
   5   6  13          7.83          4.39         0.50 o                         
   6   6  13          9.38          9.29         0.55 o                         
   7   6  13         13.53         17.26         0.70 o                         
   8   6  13          7.29         10.59         0.66 o                         
   2   7  13          4.44          3.84         0.55 o                         
   3   7  13          0.03          0.08         0.38 o                         
   4   7  13          4.05          4.72         0.38 o                         
   5   7  13          9.93         10.68         0.56 o                         
   6   7  13          8.02          7.73         0.41 o                         
   7   7  13          0.36          0.29         0.46 o                         
   5   8  13          8.04          6.07         0.45 o                         
   6   8  13          0.09          0.62         0.69 o                         
  -1  -2  14         15.89         16.22         0.64 o                         
   0  -2  14          0.16          0.64         0.27 o                         
   1  -2  14          8.37          6.30         0.49 o                         
   2  -2  14          1.76          1.25         0.56 o                         
   3  -2  14          0.66          0.22         0.25 o                         
  -2  -1  14          0.02          0.23         0.22 o                         
  -1  -1  14          5.74          6.60         0.37 o                         
   0  -1  14          0.67         -0.02         0.28 o                         
   1  -1  14          1.57          1.54         0.25 o                         
   2  -1  14          9.74          8.80         0.48 o                         
   3  -1  14         20.05         18.36         0.78 o                         
   4  -1  14          2.55          1.74         0.32 o                         
  -2   0  14          0.24          0.12         0.38 o                         
  -1   0  14         28.96         31.21         1.43 o                         
   0   0  14         11.92         13.46         0.48 o                         
   1   0  14         18.60         18.29         0.43 o                         
   2   0  14          0.18          0.41         0.28 o                         
   3   0  14          4.39          5.25         0.36 o                         
   4   0  14          1.00          0.71         0.29 o                         
   5   0  14         10.36         10.65         0.59 o                         
  -2   1  14          1.78          2.24         0.62 o                         
  -1   1  14          0.10          0.02         0.37 o                         
   0   1  14          1.60          2.71         0.49 o                         
   1   1  14         24.81         26.15         0.77 o                         
   2   1  14          9.93          9.70         0.47 o                         
   3   1  14          7.28         10.40         0.43 o                         
   4   1  14         13.26         13.83         0.48 o                         
   5   1  14         31.95         33.29         0.81 o                         
   6   1  14          0.33          0.23         0.21 o                         
  -1   2  14          0.01          0.01         0.40 o                         
   0   2  14          4.71          3.14         0.39 o                         
   1   2  14         26.30         29.75         1.14 o                         
   2   2  14         12.85         13.28         0.70 o                         
   3   2  14          0.00         -0.22         0.33 o                         
   4   2  14          4.94          7.84         0.35 o                         
   5   2  14          0.23          0.70         0.32 o                         
   6   2  14          0.33          1.47         0.50 o                         
  -1   3  14          0.66          0.46         0.41 o                         
   0   3  14         18.65         15.53         0.83 o                         
   1   3  14          1.09          1.03         0.37 o                         
   2   3  14          1.14          1.64         0.34 o                         
   3   3  14          5.03          3.63         0.33 o                         
   4   3  14         18.23         19.18         0.66 o                         
   5   3  14          0.05         -0.22         0.22 o                         
   6   3  14          0.04         -0.34         0.34 o                         
   7   3  14          0.22          0.09         0.30 o                         
   0   4  14          0.38          0.23         0.36 o                         
   1   4  14         37.75         44.21         0.86 o                         
   2   4  14          6.42          8.83         0.45 o                         
   3   4  14          1.15          1.02         0.33 o                         
   4   4  14          6.75          5.12         0.39 o                         
   5   4  14          5.29          4.39         0.29 o                         
   6   4  14          4.52          5.79         0.38 o                         
   7   4  14          9.96          7.30         0.47 o                         
   1   5  14          1.14          1.30         0.47 o                         
   2   5  14          0.37          1.12         0.36 o                         
   3   5  14         20.03         18.63         0.60 o                         
   4   5  14          1.13          0.79         0.31 o                         
   5   5  14          4.51          5.05         0.36 o                         
   6   5  14          1.94          3.72         0.35 o                         
   7   5  14          2.63          3.24         0.43 o                         
   2   6  14          7.40          7.74         0.57 o                         
   3   6  14          5.43          6.46         0.49 o                         
   4   6  14         37.21         34.86         1.11 o                         
   5   6  14          0.30          0.52         0.51 o                         
   6   6  14          4.53          4.63         0.61 o                         
   5   7  14          1.11          0.42         1.18 o                         
   0   0  15         12.88         12.56         0.74 o                         
   1   0  15          3.22          2.57         0.38 o                         
   2   0  15          0.12          0.18         0.34 o                         
   3   0  15         11.21         11.52         0.56 o                         
   0   1  15         14.71         17.06         0.83 o                         
   1   1  15         16.28         15.44         0.89 o                         
   2   1  15          0.11         -0.03         0.58 o                         
   3   1  15          6.02          5.04         0.39 o                         
   4   1  15         14.51         18.02         0.62 o                         
   0   2  15          1.85          1.87         0.77 o                         
   1   2  15          3.96          2.58         0.41 o                         
   2   2  15         25.52         27.16         1.21 o                         
   3   2  15          6.29          7.28         0.64 o                         
   4   2  15         44.98         54.30         0.85 o                         
   5   2  15         11.55         13.66         0.69 o                         
   1   3  15          0.19         -0.24         0.42 o                         
   2   3  15          8.03          7.35         0.74 o                         
   3   3  15         20.24         21.99         0.69 o                         
   4   3  15          1.85          1.69         0.32 o                         
   5   3  15          0.03          0.30         0.33 o                         
   2   4  15         19.57         24.93         0.95 o                         
   3   4  15         15.82         22.32         0.83 o                         
   4   4  15         29.70         39.39         0.95 o                         
   5   4  15         26.10         32.83         0.74 o                         
   3   5  15          8.36          3.65         1.77 o                         
   4   5  15          1.46          0.19         0.40 o                         
                                                                                
